# Supplementary material for: A multistage sequencing strategy pinpoints novel candidate alleles for Emery-Dreifuss muscular dystrophy and supports gene misregulation as its pathomechanism
Source: eBioMedicine. 2019 Dec 17;51:102587. doi: 10.1016/j.ebiom.2019.11.048 (PMC7000448; doi:10.1016/j.ebiom.2019.11.048)
Supplement: Supplementary file 1 [file mmc1.xlsx]

## Sheet: Family Sequencing
Table S1: Family Exome Sequencing Results
	Name	ENSG	ENST	change c.	protein		rs-number	genomeFreq
Family EDMD-1
16_24918351_C/A	SLC5A11	ENSG00000158865	ENST00000539472	928 C/A	310 R/S	missense_variant	-	-	SIFT=deleterious(0)	PolyPhen=probably_damaging(0.992)
X_118603925_G/A	SLC25A5	ENSG00000005022	ENST00000317881	413 G/A	138 R/H	missense_variant	rs200550329	1.6e-05	SIFT=tolerated(0.08)	PolyPhen=possibly_damaging(0.903)
3_47952463_C/T	MAP4	ENSG00000047849	ENST00000426837	3499 G/A	1167 V/M	missense_variant	rs182774959	0.001	SIFT=deleterious(0)	PolyPhen=unknown(0)
16_84215029_G/A	TAF1C	ENSG00000103168	ENST00000541676	868 C/T	290 R/W	missense_variant	rs145922842	3.2e-05	SIFT=tolerated(0.07)	PolyPhen=benign(0.006)
16_28970342_C/T	NFATC2IP	ENSG00000176953	ENST00000564978	185 C/T	62 A/V	missense_variant	rs147612639	0.001	SIFT=tolerated(0.16)	PolyPhen=benign(0.158)
10_112572458_G/C	RBM20	ENSG00000203867	ENST00000369519	2303 G/C	768 W/S	missense_variant	rs1417635	0.001	SIFT=tolerated(1)	PolyPhen=benign(0)
17_21319223_G/A	KCNJ12	ENSG00000184185	ENST00000331718	569 G/A	190 R/Q	missense_variant	rs372398945	2.033e-05	SIFT=deleterious(0)	PolyPhen=probably_damaging(1)
2_46211720_C/A	PRKCE	ENSG00000171132	ENST00000306156	724 C/A	242 P/T	missense_variant	rs1433761543	-	SIFT=deleterious(0)	PolyPhen=probably_damaging(0.996)
19_685850_C/T	PRSS57	ENSG00000185198	ENST00000329267	718 G/A	240 D/N	missense_variant	rs779913138	6.82e-05	SIFT=deleterious(0.01)	PolyPhen=probably_damaging(0.991)
20_60905556_G/A	LAMA5	ENSG00000130702	ENST00000252999	3967 C/T	1323 R/C	missense_variant	rs369806811	6.727e-05	SIFT=deleterious(0)	PolyPhen=probably_damaging(0.996)
15_91500673_G/C	RCCD1	ENSG00000166965	ENST00000555155	497 G/C	166 G/A	missense_variant	rs559281817	0.00023111	SIFT=deleterious(0.03)	PolyPhen=probably_damaging(0.951)
4_898454_T/C	GAK	ENSG00000178950	ENST00000511163	259 A/G	87 K/E	missense_variant	-	-	SIFT=tolerated(0.06)	PolyPhen=possibly_damaging(0.768)
13_50265466_A/G	EBPL	ENSG00000123179	ENST00000242827	95 T/C	32 L/P	missense_variant	-	-	SIFT=deleterious(0)	PolyPhen=unknown(0)
4_190878551_A/G	FRG1	ENSG00000109536	ENST00000531991			splice_acceptor_variant
9_43129647_G/A	ANKRD20A3	ENSG00000132498	ENST00000254835			splice_region_variant,intron_variant	rs199807690	-
17_17719515_A/C	SREBF1	ENSG00000072310	ENST00000490796			splice_region_variant,intron_variant,nc_transcript_variant	rs28533148	0.281
1_228558911_C/A	OBSCN	ENSG00000154358	ENST00000366707	13334 C/A	4445 P/H	missense_variant	rs201092597	0.002	SIFT=deleterious(0.01)	PolyPhen=benign(0.33)
13_37446978_C/T	SMAD9	ENSG00000120693	ENST00000350148	487 G/A	163 A/T	missense_variant	rs61753157	0.001	SIFT=tolerated(0.6)	PolyPhen=benign(0.001)
1_227182544_C/A	CDC42BPA	ENSG00000143776	ENST00000366767	4765 G/T	1589 A/S	missense_variant	-	-	SIFT=tolerated(0.77)	PolyPhen=benign(0.042)
6_16327913_T/A	ATXN1	ENSG00000124788	ENST00000244769	629 A/T	210 Q/L	missense_variant	-	-	SIFT=deleterious(0.04)	PolyPhen=unknown(0)
14_60011900_T/A	CCDC175	ENSG00000151838	ENST00000537690	1153 A/T	385 K/*	stop_gained
10_57359730_T/G	MTRNR2L5	ENSG00000249860	ENST00000512524	71 T/G	24 V/G	missense_variant				PolyPhen=unknown(0)
5_180278395_T/C	ZFP62	ENSG00000196670	ENST00000512132	1 A/G	1 M/V	ATG lost			SIFT=tolerated(0.23)	PolyPhen=benign(0)
7_75051619_G/T	POM121C	ENSG00000135213	ENST00000453279	1916 C/A	639 P/H	missense_variant	rs199647728	0.086	SIFT=tolerated(0.44)	PolyPhen=probably_damaging(0.953)
2_131415337_G/A	POTEJ	ENSG00000222038	ENST00000409602	3004 G/A	1002 V/M	missense_variant			SIFT=tolerated(0.1)	PolyPhen=probably_damaging(0.973)
14_105418502_G/T	AHNAK2	ENSG00000185567	ENST00000333244	3286 C/A	1096 L/I	missense_variant	rs201268922	0.084	SIFT=tolerated(0.76)	PolyPhen=possibly_damaging(0.747)
22_21480847_G/T	POM121L7	ENSG00000239511	ENST00000329949	1079 C/A	360 A/E	missense_variant			SIFT=tolerated(0.12)	PolyPhen=possibly_damaging(0.76)
1_955619_G/C	AGRN	ENSG00000188157	ENST00000379370	67 G/C	23 V/L	missense_variant	rs201073369	0.012	SIFT=tolerated(0.63)	PolyPhen=unknown(0)
15_79088991_T/C	ADAMTS7	ENSG00000136378	ENST00000538782	392 A/G	131 H/R	missense_variant			SIFT=tolerated(0.85)	PolyPhen=benign(0.01)
14_74041748_A/G	ACOT2	ENSG00000119673	ENST00000538782	392 A/G	131 H/R	missense_variant	rs149033118	0.26	SIFT=tolerated(0.85)	PolyPhen=benign(0.01)
9_69390020_T/A	ANKRD20A4	ENSG00000172014	ENST00000357336	574 T/A	192 S/T	missense_variant	rs200769647	0.45	SIFT=tolerated(0.24)	PolyPhen=benign(0)
12_106532355_G/A	NUAK1	ENSG00000074590	ENST00000261402	77 C/T	26 A/V	missense_variant			SIFT=tolerated(0.32)	PolyPhen=benign(0)
2_130832256_A/G	POTEF	ENSG00000196604	ENST00000357462	2789 T/C	930 V/A	missense_variant			SIFT=tolerated(1)	PolyPhen=benign(0.006)
2_131232011_C/T	POTEI	ENSG00000196834	ENST00000451531	1718 G/A	573 R/K	missense_variant	rs202069604	0.388	SIFT=tolerated(0.24)	PolyPhen=benign(0.083)
Family EDMD-2
13_25265258_T/G	ATP12A	ENSG00000075673	ENST00000218548	956 T/G	319 V/G	missense_variant	rs763491910	0.000459	SIFT=deleterious(0)	PolyPhen=possibly_damaging(0.635)
15_34014994_G/A	RYR3	ENSG00000198838	ENST00000389232	6698 G/A	2233 R/Q	missense_variant	rs199648816	0.001	SIFT=tolerated(0.06)	PolyPhen=probably_damaging(0.975)
12_122217439_G/A	RHOF	ENSG00000139725	ENST00000267205	601 C/T	201 R/W	missense_variant	rs199516995	7.81565e-05	SIFT=deleterious(0.04)	PolyPhen=unknown(0)
2_29129382_T/G	WDR43	ENSG00000163811	ENST00000407426	420 T/G	140 C/W	missense_variant			SIFT=deleterious(0.04)	PolyPhen=possibly_damaging(0.724)
9_2191388_G/A	SMARCA2	ENSG00000080503	ENST00000349721	4717 G/A	1573 D/N	missense_variant	rs61736899	0.001	SIFT=deleterious(0.03)	PolyPhen=unknown(0)
X_102755114_T/C	RAB40A	ENSG00000172476	ENST00000304236	571 A/G	191 S/G	missense_variant	rs1240228395	3.748e-05	SIFT=deleterious(0)	PolyPhen=probably_damaging(0.932)
21_47817316_G/A	PCNT	ENSG00000160299	ENST00000359568	4354 G/A	1452 G/R	missense_variant	rs143796569	0.003	SIFT=tolerated(0.06)	PolyPhen=possibly_damaging(0.875)
21_47665086_A/C	MCM3AP	ENSG00000160294	ENST00000291688	4673 T/G	1558 V/G	missense_variant	rs199792652	0.012	SIFT=deleterious(0)	PolyPhen=possibly_damaging(0.837)
4_8229883_T/A	SH3TC1	ENSG00000125089	ENST00000245105	2462 T/A	821 V/D	missense_variant	rs1161990990	8e-06	SIFT=tolerated(0.62)	PolyPhen=benign(0.015)
8_39103683_G/A	ADAM32	ENSG00000197140	ENST00000379907	1900 G/A	634 G/R	missense_variant,splice_region_variant	rs150114293	0.001	SIFT=deleterious(0)	PolyPhen=probably_damaging(0.999)
20_25507072_G/C	NINL	ENSG00000101004	ENST00000278886	152 C/G	51 T/R	missense_variant			SIFT=deleterious(0.01)	PolyPhen=probably_damaging(0.997)
17_28512651_C/T	NSRP1	ENSG00000126653	ENST00000247026	1636 C/T	546 R/W	missense_variant	rs543227737	7.5e-05	SIFT=deleterious(0)	PolyPhen=probably_damaging(0.999)
12_85547794_T/C	LRRIQ1	ENSG00000133640	ENST00000393217	4642 T/C	1548 F/L	missense_variant			SIFT=deleterious(0)	PolyPhen=probably_damaging(0.966)
10_72511876_C/G	ADAMTS14	ENSG00000138316	ENST00000373207	2622 C/G	874 C/W	missense_variant	rs201063108	0.003	SIFT=deleterious(0.02)	PolyPhen=possibly_damaging(0.643)
1_244580979_A/C	ADSS	ENSG00000035687	ENST00000366535	1021 T/G	341 L/V	missense_variant			SIFT=deleterious(0)	PolyPhen=probably_damaging(0.922)
19_1453044_T/G	APC2	ENSG00000115266	ENST00000233607	44 T/G	15 V/G	missense_variant			SIFT=deleterious(0)	PolyPhen=probably_damaging(0.991)
4_106474097_G/T	ARHGEF38	ENSG00000236699	ENST00000265154	175 G/T	59 E/*	stop_gained	rs148016102	0.002
3_33759319_A/C	CLASP2	ENSG00000163539	ENST00000359576	176 T/G	59 V/G	missense_variant			SIFT=deleterious(0)	PolyPhen=probably_damaging(0.943)
4_101108877_T/C	DDIT4L	ENSG00000145358	ENST00000273990	539 A/G	180 K/R	missense_variant	rs201713115	0.078	SIFT=deleterious(0)	PolyPhen=probably_damaging(0.998)
22_41617254_T/G	L3MBTL2	ENSG00000100395	ENST00000216237	905 T/G	302 V/G	missense_variant	rs200870155	0.007	SIFT=deleterious(0.01)	PolyPhen=possibly_damaging(0.649)
8_22006260_T/G	LGI3	ENSG00000168481	ENST00000306317	1060 A/C	354 T/P	missense_variant	rs200444107	0.002	SIFT=deleterious(0)	PolyPhen=probably_damaging(0.998)
15_23258393_C/G	GOLGA8I	ENSG00000153666	ENST00000450802	300 C/G	100 I/M	missense_variant	rs201893000	0.009	SIFT=deleterious(0.04)	PolyPhen=probably_damaging(0.991)
4_103505889_A/C	NFKB1	ENSG00000109320	ENST00000226574	978 A/C	326 K/N	missense_variant	rs201065307	0.013	SIFT=deleterious(0.01)	PolyPhen=probably_damaging(0.982)
17_34094816_C/A	MMP28	ENSG00000129270	ENST00000587687	220 G/T	74 A/S	missense_variant			SIFT=deleterious(0)	PolyPhen=probably_damaging(0.997)
10_22856802_C/T	PIP4K2A	ENSG00000150867	ENST00000323883	236 G/A	79 R/K	missense_variant	rs201266267	0.007	SIFT=deleterious(0)	PolyPhen=probably_damaging(0.996)
20_20493832_C/G	RALGAPA2	ENSG00000188559	ENST00000202677	4181 G/C	1394 G/A	missense_variant			SIFT=deleterious(0.01)	PolyPhen=probably_damaging(0.996)
3_122255155_G/C	PARP9	ENSG00000138496	ENST00000360356	2045 C/G	682 A/G	missense_variant	rs201827620	0.015	SIFT=deleterious(0.01)	PolyPhen=possibly_damaging(0.55)
9_95838089_C/A	SUSD3	ENSG00000157303	ENST00000375472	112 C/A	38 P/T	missense_variant	rs201778335	0.006	SIFT=deleterious(0)	PolyPhen=probably_damaging(0.999)
15_45353285_C/T	SORD	ENSG00000140263	ENST00000267814	286 C/T	96 P/S	missense_variant	rs367815523	0.000147	SIFT=deleterious(0)	PolyPhen=probably_damaging(1)
9_33922731_T/G	UBAP2	ENSG00000137073	ENST00000360802	3218 A/C	1037 Q/P	missense_variant			SIFT=deleterious(0)	PolyPhen=unknown(0)
15_40627436_C/A	C15orf52	ENSG00000188549	ENST00000397536	898 G/T	300 G/*	stop_gained
9_100777705_G/A	ANP32B	ENSG00000136938	ENST00000339399	748 G/A	250 D/N	missense_variant	rs76167314	9.2e-05	SIFT=deleterious(0.03)	PolyPhen=unknown(0)
16_15489834_T/C	RP11-1021N1.1	ENSG00000261130	ENST00000567442	29 T/C	10 L/P	missense_variant,NMD_transcript_variant			SIFT=deleterious(0)	PolyPhen=probably_damaging(0.978)
19_11019790_C/A	CARM1	ENSG00000142453	ENST00000327064	465 C/A	155 Y/*	stop_gained	rs201539135	0.004
11_47500490_G/A	CELF1	ENSG00000149187	ENST00000310513	690 C/T	230 L	splice_region_variant,synonymous_variant	rs147513178	0.002
9_139409035_T/G	NOTCH1	ENSG00000148400	ENST00000277541	2134 A/C	712 T/P	missense_variant	rs200692749	0.007	SIFT=tolerated(0.2)	PolyPhen=possibly_damaging(0.903)
6_133789794_A/C	EYA4	ENSG00000112319	ENST00000355167	895 A/C	299 T/P	missense_variant	rs200092484	0.009	SIFT=tolerated(0.12)	PolyPhen=possibly_damaging(0.742)
21_17150333_C/A	USP25	ENSG00000155313	ENST00000285679	379 C/A	127 Q/K	missense_variant			SIFT=tolerated(0.5)	PolyPhen=possibly_damaging(0.662)
17_43922897_G/A	SPPL2C	ENSG00000185294	ENST00000329196	625 G/A	209 E/K	missense_variant			SIFT=tolerated(0.13)	PolyPhen=benign(0.01)
17_41856227_G/C	DUSP3	ENSG00000108861	ENST00000226004	66 C/G	22 C/W	missense_variant			SIFT=tolerated(0.18)	PolyPhen=benign(0.221)
3_27475540_C/A	SLC4A7	ENSG00000033867	ENST00000295736	618 G/T	206 E/D	missense_variant			SIFT=tolerated(0.58)	PolyPhen=benign(0.243)
4_7677925_C/G	SORCS2	ENSG00000184985	ENST00000329016	794 C/G	265 A/G	missense_variant			SIFT=deleterious(0.03)	PolyPhen=benign(0.004)
11_57156533_T/G	RP11-872D17.8	ENSG00000254979	ENST00000529411	631 A/C	211 T/P	missense_variant	rs74818355	0.002	SIFT=deleterious(0)	PolyPhen=possibly_damaging(0.74)
17_40123938_G/C	CNP	ENSG00000173786	ENST00000393888	645 G/C	215 K/N	missense_variant	rs199706471	0.001	SIFT=tolerated(0.07)	PolyPhen=possibly_damaging(0.775)
4_83905544_T/C	LIN54	ENSG00000189308	ENST00000340417	454 A/G	152 I/V	missense_variant	rs143930029	0.000125	SIFT=tolerated(0.08)	PolyPhen=possibly_damaging(0.784)
12_68696495_G/C	MDM1	ENSG00000111554	ENST00000303145	1877 C/G	626 P/R	missense_variant	rs148286683	2.03e-05	SIFT=deleterious(0.01)	PolyPhen=benign(0.375)
9_5805188_G/A	ERMP1	ENSG00000099219	ENST00000339450	1753 C/T	585 L/F	missense_variant	rs754583115	1.67e-05	SIFT=tolerated(0.06)	PolyPhen=benign(0.205)
1_41494389_C/T	SCMH1	ENSG00000010803	ENST00000402904	1724 G/A	575 R/Q	missense_variant	rs748715258	2.05e-05	SIFT=tolerated(0.58)	PolyPhen=benign(0.266)
17_76540063_G/A	DNAH17	ENSG00000187775	ENST00000389840	2408 C/T	803 P/L	missense_variant	rs371209142	0.0002115	SIFT=tolerated(0.15)	PolyPhen=benign(0.237)
10_117849359_T/G	GFRA1	ENSG00000151892	ENST00000355422	1090 A/C	364 T/P	missense_variant			SIFT=tolerated(0.13)	PolyPhen=benign(0.013)
7_143453710_T/A	CTAGE6	ENSG00000271321	ENST00000470691	1042 A/T	348 T/S	missense_variant	rs201784201	0.213	SIFT=deleterious(0.01)	PolyPhen=benign(0.428)
17_40272817_T/C	CTD-2132N18.3	ENSG00000267261	ENST00000592574	472 A/G	158 K/E	missense_variant	rs200262131	0.006	SIFT=deleterious(0.01)	PolyPhen=benign(0.002)
X_30872292_C/T	TAB3	ENSG00000157625	ENST00000288422	1490 G/A	497 G/E	missense_variant			SIFT=tolerated(0.63)	PolyPhen=benign(0.298)
6_167592601_G/A	TCP10L2	ENSG00000166984	ENST00000366832	760 G/A	254 G/R	missense_variant	rs200019718	0.071	SIFT=tolerated(0.54)	PolyPhen=probably_damaging(0.999)
13_114291977_C/T	TFDP1	ENSG00000198176	ENST00000544902	764 C/T	255 P/L	missense_variant			SIFT=deleterious(0)	PolyPhen=unknown(0)
3_193042732_C/G	ATP13A5	ENSG00000187527	ENST00000342358	1595 G/C	532 S/T	missense_variant			SIFT=tolerated(0.77)	PolyPhen=benign(0.321)
3_156866319_C/T	CCNL1	ENSG00000163660	ENST00000295926	1292 G/A	431 R/H	missense_variant	rs747331518	2.031e-05	SIFT=tolerated(0.35)	PolyPhen=benign(0)
9_6328764_T/C	TPD52L3	ENSG00000170777	ENST00000314556	169 T/C	57 C/R	missense_variant	rs1159372197	1.21e-05	SIFT=tolerated(0.08)	PolyPhen=probably_damaging(0.98)
20_61528199_T/G	DIDO1	ENSG00000101191	ENST00000266070	1738 A/C	580 T/P	missense_variant			SIFT=deleterious(0.02)	PolyPhen=benign(0.104)
1_156500012_A/G	IQGAP3	ENSG00000183856	ENST00000361170	4289 T/C	1430 L/P	missense_variant	rs199748084	0.014	SIFT=tolerated(0.2)	PolyPhen=benign(0.362)
11_71238622_C/G	KRTAP5-7	ENSG00000244411	ENST00000398536	276 C/G	92 C/W	missense_variant			SIFT=deleterious(0)	PolyPhen=unknown(0)
17_80393670_G/A	HEXDC	ENSG00000169660	ENST00000327949	553 G/A	185 V/M	missense_variant	rs200042692	0.0001269	SIFT=tolerated(0.23)	PolyPhen=benign(0.403)
17_60088148_T/C	MED13	ENSG00000108510	ENST00000397786	1730 A/G	577 D/G	missense_variant	rs1385324916	8.12e-06	SIFT=tolerated(0.34)	PolyPhen=benign(0.007)
14_20010130_T/C	POTEM	ENSG00000187537	ENST00000551509	1028 A/G	343 E/G	missense_variant	rs749303568	9.6e-06	SIFT=deleterious(0.04)	PolyPhen=benign(0.317)
12_56221271_A/C	RP11-762I7.5	ENSG00000257390	ENST00000546837	62 T/G	21 V/G	missense_variant			SIFT=deleterious(0)	PolyPhen=unknown(0)
17_5036823_T/C	USP6	ENSG00000129204	ENST00000250066	362 T/C	121 L/S	missense_variant	rs201831265	1.226e-05	SIFT=tolerated(0.98)	PolyPhen=possibly_damaging(0.87)
15_30384289_C/T	GOLGA8J	ENSG00000179938	ENST00000341650	760 C/T	254 R/W	missense_variant	rs759153554	8.457e-05	SIFT=tolerated(0.12)	PolyPhen=possibly_damaging(0.625)
15_30851465_G/T	GOLGA8Q	ENSG00000178115	ENST00000333156	694 G/T	232 V/L	missense_variant	rs200785092	0.001	SIFT=tolerated(0.15)	PolyPhen=possibly_damaging(0.712)
2_232319935_G/T	NCL	ENSG00000115053	ENST00000322723	2100 C/A	700 H/Q	missense_variant			SIFT=tolerated(0.06)	PolyPhen=possibly_damaging(0.533)
11_48387668_C/G	OR4C5	ENSG00000176540	ENST00000319813	350 G/C	117 G/A	missense_variant			SIFT=tolerated(0.31)	PolyPhen=possibly_damaging(0.471)
11_62284889_G/T	AHNAK	ENSG00000124942	ENST00000378024	17000 C/A	5667 T/N	missense_variant			SIFT=tolerated(0.16)	PolyPhen=possibly_damaging(0.858)
3_122338625_T/A	PARP15	ENSG00000173200	ENST00000310366			splice_region_variant,intron_variant
1_78325817_C/T	FAM73A	ENSG00000180488	ENST00000370791			splice_region_variant,intron_variant	rs199636051	0.00031495
12_2974570_T/G	FOXM1	ENSG00000111206	ENST00000342628			splice_region_variant,intron_variant
16_14958438_A/G	NOMO1	ENSG00000103512	ENST00000287667			splice_region_variant,intron_variant	rs2445646	0.04
17_17135200_G/C	RP11-45M22.4	ENSG00000264187	ENST00000427497			splice_region_variant,intron_variant,NMD_transcript_variant
17_7218276_A/C	RP11-542C16.2	ENSG00000261915	ENST00000315601			splice_donor_variant,NMD_transcript_variant
20_2378697_G/A	TGM6	ENSG00000166948	ENST00000202625			splice_region_variant,intron_variant
15_76136831_T/G	UBE2Q2	ENSG00000140367	ENST00000561851			splice_region_variant,intron_variant
21_45092247_G/C	RRP1B	ENSG00000160208	ENST00000340648			splice_donor_variant
X_129042112_G/A	UTP14A	ENSG00000156697	ENST00000371051			splice_region_variant,intron_variant
12_121783724_C/T	ANAPC5	ENSG00000089053	ENST00000261819	508 G/A	170 V/M	missense_variant	rs183687286	6.49e-05	SIFT=tolerated(0.16)	PolyPhen=benign(0.065)
2_97817617_T/C	ANKRD36	ENSG00000135976	ENST00000420699	1103 T/C	368 I/T	missense_variant,splice_region_variant	rs77391458	0.215	SIFT=tolerated(1)	PolyPhen=benign(0.254)
2_96521334_T/C	ANKRD36C	ENSG00000174501	ENST00000456556	4675 A/G	1559 M/V	missense_variant	rs201192250	0.001	SIFT=tolerated(0.72)	PolyPhen=benign(0.041)
2_65296814_A/C	CEP68	ENSG00000011523	ENST00000260569	236 A/C	79 H/P	missense_variant	rs201099305	0.009	SIFT=tolerated(0.07)	PolyPhen=benign(0.403)
13_115090981_G/A	CHAMP1	ENSG00000198824	ENST00000361283	1664 G/A	555 R/Q	missense_variant	rs142125006	0.001	SIFT=tolerated(0.53)	PolyPhen=benign(0.192)
12_108911008_A/G	FICD	ENSG00000198855	ENST00000552695	259 A/G	87 R/G	missense_variant	rs368645109	2.921e-05	SIFT=tolerated(0.24)	PolyPhen=benign(0.019)
12_66725138_G/A	HELB	ENSG00000127311	ENST00000247815	2875 G/A	959 G/S	missense_variant	rs146761912	0.002	SIFT=tolerated(0.84)	PolyPhen=benign(0.002)
12_133732553_C/T	ZNF10	ENSG00000256223	ENST00000248211	721 C/T	241 P/S	missense_variant			SIFT=tolerated(0.52)	PolyPhen=benign(0)
2_114195459_T/G	CBWD2	ENSG00000136682	ENST00000259199	14 T/G	5 V/G	missense_variant			SIFT=tolerated(0.17)	PolyPhen=benign(0.062)
2_74701716_T/G	CCDC142	ENSG00000135637	ENST00000290418	2189 A/C	730 H/P	missense_variant	rs200277765	0.006	SIFT=tolerated(0.05)	PolyPhen=benign(0.236)
22_30765501_C/T	CCDC157	ENSG00000187860	ENST00000338306	329 C/T	110 A/V	missense_variant	rs143332576	5.82e-05	SIFT=tolerated(0.58)	PolyPhen=benign(0.001)
7_143882814_A/G	CTAGE4	ENSG00000225932	ENST00000486333	2218 A/G	740 R/G	missense_variant			SIFT=tolerated(0.07)	PolyPhen=benign(0.072)
19_7598510_G/C	CTD-2207O23.10	ENSG00000268614	ENST00000601870	32 G/C	11 R/P	missense_variant,NMD_transcript_variant				PolyPhen=unknown(0)
14_69520693_T/G	DCAF5	ENSG00000139990	ENST00000341516	2710 A/C	904 T/P	missense_variant			SIFT=tolerated(0.23)	PolyPhen=benign(0)
17_79203044_T/C	ENTHD2	ENSG00000167302	ENST00000300714	1262 A/G	421 D/G	missense_variant			SIFT=tolerated(0.24)	PolyPhen=benign(0.01)
16_20809122_G/T	ERI2	ENSG00000196678	ENST00000357967	2000 C/A	667 T/K	missense_variant			SIFT=tolerated(0.07)	PolyPhen=benign(0.005)
11_111784599_G/C	HSPB2-C11orf52	ENSG00000254445	ENST00000527616	529 G/C	177 A/P	missense_variant,NMD_transcript_variant	rs199640609	0.003	SIFT=tolerated(0.29)	PolyPhen=unknown(0)
5_154330367_C/T	MRPL22	ENSG00000082515	ENST00000522038	82 C/T	28 L/F	missense_variant			SIFT=tolerated(0.22)	PolyPhen=benign(0.001)
1_203144709_T/G	MYBPH	ENSG00000133055	ENST00000255416	175 A/C	59 T/P	missense_variant	rs200806121	0.01	SIFT=tolerated(0.34)	PolyPhen=benign(0.056)
7_44579029_T/G	NPC1L1	ENSG00000015520	ENST00000289547	967 A/C	323 T/P	missense_variant	rs185121858	0.014	SIFT=tolerated(0.34)	PolyPhen=benign(0)
19_2271899_G/C	OAZ1	ENSG00000104904	ENST00000322297	407 G/C	136 G/A	missense_variant			SIFT=tolerated(0.66)	PolyPhen=benign(0.04)
11_5776805_G/T	OR52N4	ENSG00000181074	ENST00000317254	835 G/T	279 V/L	missense_variant			SIFT=tolerated(1)	PolyPhen=benign(0.011)
11_771386_C/G	PDDC1	ENSG00000177225	ENST00000319863	491 G/C	164 R/P	missense_variant			SIFT=tolerated(0.26)	PolyPhen=benign(0.311)
6_136512912_C/G	PDE7B	ENSG00000171408	ENST00000308191	1287 C/G	429 S/R	missense_variant			SIFT=tolerated(0.44)	PolyPhen=benign(0.001)
22_45182417_C/G	PRR5-ARHGAP8	ENSG00000248405	ENST00000352766	772 C/G	258 Q/E	missense_variant			SIFT=tolerated(1)	PolyPhen=benign(0.002)
9_136031425_C/T	RALGDS	ENSG00000160271	ENST00000542690	202 G/A	68 E/K	missense_variant			SIFT=tolerated(0.25)	PolyPhen=unknown(0)
2_86737575_T/G	RNF103-CHMP3	ENSG00000249884	ENST00000440757	635 A/C	212 Q/P	missense_variant			SIFT=tolerated(0.07)	PolyPhen=benign(0.1)
17_3493183_T/G	SHPK	ENSG00000262304	ENST00000572705	962 A/C	321 H/P	missense_variant	rs201937125	0.0001211	SIFT=tolerated(0.18)	PolyPhen=benign(0.14)
4_77661636_G/C	SHROOM3	ENSG00000138771	ENST00000296043	2310 G/C	770 Q/H	missense_variant	rs147449815	0.001	SIFT=tolerated(0.19)	PolyPhen=benign(0.004)
10_50819027_A/C	SLC18A3	ENSG00000187714	ENST00000374115	241 A/C	81 T/P	missense_variant			SIFT=tolerated(0.31)	PolyPhen=benign(0.006)
X_140785696_T/C	SPANXD	ENSG00000196406	ENST00000370515	220 A/G	74 K/E	missense_variant				PolyPhen=benign(0)
15_99671741_C/T	SYNM	ENSG00000182253	ENST00000328642	3173 C/T	1058 P/L	missense_variant			SIFT=tolerated(0.13)	PolyPhen=benign(0.293)
7_5427327_A/G	TNRC18	ENSG00000182095	ENST00000399537	2128 T/C	710 S/P	missense_variant	rs756684499	5.54e-05		PolyPhen=unknown(0)
10_93505_C/T	TUBB8	ENSG00000173876	ENST00000447903	611 G/A	204 R/Q	missense_variant			SIFT=tolerated(0.16)	PolyPhen=benign(0.058)
2_61456113_G/T	USP34	ENSG00000115464	ENST00000398571	7217 C/A	2406 T/N	missense_variant			SIFT=tolerated(0.51)	PolyPhen=benign(0.001)
5_178140409_C/T	ZNF354A	ENSG00000169131	ENST00000335815	470 G/A	157 R/K	missense_variant	rs201214103	0.006	SIFT=tolerated(1)	PolyPhen=benign(0)
7_148800715_A/G	ZNF425	ENSG00000204947	ENST00000378061	2248 T/C	750 S/P	missense_variant	rs199691259	0.012	SIFT=tolerated(0.07)	PolyPhen=benign(0.133)
3_39227690_T/G	XIRP1	ENSG00000168334	ENST00000340369	3247 A/C	1083 T/P	missense_variant	rs116432291	0.002	SIFT=tolerated(0.05)	PolyPhen=benign(0.015)
Family EDMD-3
7_1523686_C/T	INTS1	ENSG00000164880	ENST00000404767	3382 G/A	1128 V/M	missense_variant	rs200985889	0.00041669	SIFT=deleterious(0.02)	PolyPhen=possibly_damaging(0.556)
2_44175576_T/G	LRPPRC	ENSG00000138095	ENST00000260665	1817 A/C	606 Q/P	missense_variant	-	-	SIFT=deleterious(0.03)	PolyPhen=probably_damaging(0.944)
1_104163185_G/A	AMY2A	ENSG00000243480	ENST00000414303	757 G/A	253 G/S	missense_variant	rs142529431	0.000424	SIFT=tolerated(0.25)	PolyPhen=probably_damaging(0.979)
5_54639187_T/G	SKIV2L2	ENSG00000039123	ENST00000545714	507 T/G	169 I/M	missense_variant	rs199907263	5.7e-05	SIFT=tolerated(0.05)	PolyPhen=possibly_damaging(0.638)
12_27109510_C/T	FGFR1OP2	ENSG00000111790	ENST00000229395	170 C/T	57 A/V	missense_variant	rs745955411	4.17e-06	SIFT=tolerated(0.06)	PolyPhen=possibly_damaging(0.586)
16_83949036_A/G	MLYCD	ENSG00000103150	ENST00000262430	1424 A/G	475 K/R	missense_variant	rs200413924	0.001	SIFT=tolerated(0.39)	PolyPhen=benign(0.011)
12_39725496_T/C	KIF21A	ENSG00000139116	ENST00000361961	3110 A/G	1037 N/S	missense_variant,NMD_transcript_variant	rs142268373	0.002	SIFT=tolerated(0.08)	PolyPhen=benign(0.087)
6_56457044_T/C	DST	ENSG00000151914	ENST00000446842	11234 A/G	3745 K/R	missense_variant	rs186813964	0.003	SIFT=tolerated(0.23)	PolyPhen=benign(0.023)
18_14542791_C/T	POTEC	ENSG00000183206	ENST00000358970	355 G/A	119 A/T	missense_variant,NMD_transcript_variant	rs201849570	0.163	SIFT=tolerated(0.15)	PolyPhen=benign(0.003)
19_2987898_C/T	TLE6	ENSG00000104953	ENST00000246112	628 C/T	210 P/S	missense_variant,splice_region_variant	rs45508491	0.002	SIFT=tolerated(0.18)	PolyPhen=benign(0.059)
17_28748718_A/G	CPD	ENSG00000108582	ENST00000543464	433 A/G	145 I/V	missense_variant	rs201345496	0.0001544	SIFT=tolerated(1)	PolyPhen=benign(0)
22_38565324_C/T	PLA2G6	ENSG00000184381	ENST00000332509	110 G/A	37 R/Q	missense_variant,NMD_transcript_variant	rs374310914	2.4e-05	SIFT=tolerated(0.28)	PolyPhen=benign(0.159)
12_1675943_C/T	FBXL14	ENSG00000171823	ENST00000339235	1228 G/A	410 V/M	missense_variant	rs145116646	0.00010669	SIFT=tolerated(0.11)	PolyPhen=benign(0)
Family EDMD-4
X_100493970_G/A	DRP2	ENSG00000102385	ENST00000395209	439 G/A	147 A/T	missense_variant	rs146304533	0.001	SIFT=tolerated(0.12)	PolyPhen=benign(0.026)
8_12042821_T/C	FAM86B1	ENSG00000186523	ENST00000321602	272 A/G	91 E/G	missense_variant	rs146946672	0.47	SIFT=deleterious(0)	PolyPhen=possibly_damaging(0.627)
2_190554462_A/G	ANKAR	ENSG00000151687	ENST00000281412	103 A/G	35 N/D	missense_variant	rs17271239	0.013	SIFT=tolerated(0.28)	PolyPhen=possibly_damaging(0.793)
6_146720826_G/A	GRM1	ENSG00000152822	ENST00000282753	2651 G/A	884 G/E	missense_variant	rs362936	0.017	SIFT=tolerated(0.17)	PolyPhen=benign(0.023)
1_202287421_G/A	LGR6	ENSG00000133067	ENST00000255432	1834 G/A	612 A/T	missense_variant	rs777351453	0.000178	SIFT=tolerated(0.3)	PolyPhen=possibly_damaging(0.694)
1_33563605_C/T	ADC	ENSG00000142920	ENST00000373441			splice_region_variant,intron_variant	rs200449591	0.002
1_248604614_A/T	OR2T7	ENSG00000227152	ENST00000460972	107 A/T	36 K/M	missense_variant	rs201226597	0.513	SIFT=tolerated(0.97)	PolyPhen=benign(0)
1_12921332_T/C	PRAMEF2	ENSG00000120952	ENST00000240189	1123 T/C	375 C/R	missense_variant	rs17039307	0.375	SIFT=tolerated(1)	PolyPhen=benign(0)
2_231266526_G/A	SP140L	ENSG00000185404	ENST00000243810			splice_region_variant,intron_variant	rs149348058	0.258
17_39768820_G/A	KRT16	ENSG00000186832	ENST00000301653	121 C/T	41 R/C	missense_variant	rs111383277	0.016	SIFT=deleterious(0)	PolyPhen=unknown(0)
22_31487354_G/A	SMTN	ENSG00000183963	ENST00000333137	1345 G/A	449 G/S	missense_variant	rs114164619	0.007	SIFT=tolerated(0.53)	PolyPhen=benign(0.019)
chr1.144864277.A	PDE4DIP	ENSG00000178104	ENST00000369356	5818 C/T	1940 R/*	stop_gained	rs139257887	0.008
chr1.144864253.C	PDE4DIP		ENST00000369356	5842 A/G	1948 K/E	missense_variant	rs200921415	0.002
chr1_144856941_C/T	PDE4DIP		ENST00000369356	6544 G/A	2182 G/S	missense_variant	rs150294397	0.045
chr8_24193085_A/G	ADAM28	ENSG00000042980	ENST00000265769	1498 G/A	500 G/R	missense_variant	rs148946378	0.002
chr8_24199218_A/C	ADAM28		ENST00000265769	1778 C/A	593 T/K	missense_variant	rs36041430	0.05
Family EDMD-5
1_27875100_G/A	AHDC1	ENSG00000126705	ENST00000247087	3527 C/T	1176 P/L	missense_variant			SIFT=deleterious(0)	PolyPhen=probably_damaging(0.974)
14_33015139_C/T	AKAP6	ENSG00000151320	ENST00000280979	1280 C/T	427 S/L	missense_variant			SIFT=deleterious(0)	PolyPhen=probably_damaging(0.991)
16_2256582_C/T	MLST8	ENSG00000167965	ENST00000569417	266 C/T	89 A/V	missense_variant	rs202049268	0.0004711	SIFT=deleterious(0.03)	PolyPhen=possibly_damaging(0.718)
3_115439686_A/C	GAP43	ENSG00000172020	ENST00000393780	782 A/C	261 E/A	missense_variant	rs145861080	0.000130081	SIFT=deleterious(0.01)	PolyPhen=probably_damaging(0.971)
21_45564775_A/C	C21orf33	ENSG00000160221	ENST00000291577	751 A/C	251 I/L	missense_variant	rs150463534	0.001	SIFT=tolerated(0.26)	PolyPhen=benign(0.342)
19_48954385_A/G	GRWD1	ENSG00000105447	ENST00000253237	920 A/G	307 H/R	missense_variant	rs201243351	0.0002478	SIFT=deleterious(0)	PolyPhen=probably_damaging(1)
8_18413853_G/T	PSD3	ENSG00000156011	ENST00000523619	2599 C/A	867 L/M	missense_variant			SIFT=deleterious(0.01)	PolyPhen=probably_damaging(0.979)
1_113242517_G/T	MOV10	ENSG00000155363	ENST00000369644	2543 G/T	848 R/M	missense_variant,splice_region_variant			SIFT=deleterious(0)	PolyPhen=probably_damaging(0.999)
8_11629033_G/C	NEIL2	ENSG00000154328	ENST00000455213	77 G/C	26 G/A	missense_variant	rs150931138	0.00035339	SIFT=deleterious(0.04)	PolyPhen=probably_damaging(0.999)
17_38249366_C/A	NR1D1	ENSG00000126368	ENST00000246672	1815 G/T	605 K/N	missense_variant			SIFT=deleterious(0.01)	PolyPhen=probably_damaging(0.99)
5_68868338_C/T	GTF2H2C	ENSG00000183474	ENST00000508344	260 C/T	87 S/F	missense_variant	rs200619279	0.0003226	SIFT=deleterious(0)	PolyPhen=probably_damaging(1)
7_45010534_C/T	MYO1G	ENSG00000136286	ENST00000258787	971 G/A	324 R/H	missense_variant			SIFT=deleterious(0.02)	PolyPhen=possibly_damaging(0.901)
5_137759929_A/T	KDM3B	ENSG00000120733	ENST00000542866	1234 A/T	412 T/S	missense_variant			SIFT=deleterious(0.04)	PolyPhen=probably_damaging(0.994)
22_26897940_C/T	TFIP11	ENSG00000100109	ENST00000407431	727 G/A	243 V/M	missense_variant	rs147540948	2.436e-05	SIFT=deleterious(0.04)	PolyPhen=possibly_damaging(0.722)
16_3714331_G/A	TRAP1	ENSG00000126602	ENST00000575671	886 C/T	296 R/C	missense_variant	rs143446368	2.88e-05	SIFT=deleterious(0)	PolyPhen=probably_damaging(1)
11_117063319_G/A	SIDT2	ENSG00000149577	ENST00000324225	2011 G/A	671 V/M	missense_variant			SIFT=deleterious(0.01)	PolyPhen=possibly_damaging(0.834)
3_121386989_T/C	GOLGB1	ENSG00000173230	ENST00000393667	9353 A/G	3118 D/G	missense_variant			SIFT=deleterious(0.01)	PolyPhen=possibly_damaging(0.724)
5_132087847_G/A	SEPT8	ENSG00000164402	ENST00000378719	1313 C/T	438 P/L	missense_variant			SIFT=deleterious(0.01)	PolyPhen=benign(0.005)
10_74100811_C/T	DNAJB12	ENSG00000148719	ENST00000394903	677 G/A	226 R/H	missense_variant	rs11552373	0.002	SIFT=deleterious(0.05)	PolyPhen=benign(0.057)
1_44149398_C/T	KDM4A	ENSG00000066135	ENST00000372396	1778 C/T	593 S/F	missense_variant			SIFT=deleterious(0.01)	PolyPhen=benign(0.048)
1_47046266_T/G	MKNK1	ENSG00000079277	ENST00000371945	170 A/C	57 E/A	missense_variant	rs148444989	0.000174	SIFT=tolerated(0.06)	PolyPhen=possibly_damaging(0.706)
21_10942923_G/A	TPTE	ENSG00000166157	ENST00000361285	664 C/T	222 R/W	missense_variant,splice_region_variant	rs76723236	-	SIFT=deleterious(0.01)	PolyPhen=possibly_damaging(0.841)
10_116075405_C/T	AFAP1L2	ENSG00000169129	ENST00000369271	526 G/A	176 A/T	missense_variant	rs139300071	0.000106	SIFT=tolerated(0.12)	PolyPhen=possibly_damaging(0.871)
11_4389110_G/A	OR52B4	ENSG00000221996	ENST00000408920	416 C/T	139 T/I	missense_variant	rs11031961	0.002	SIFT=deleterious(0)	PolyPhen=possibly_damaging(0.764)
1_201958588_G/A	RNPEP	ENSG00000176393	ENST00000295640	666 G/A	222 M/I	missense_variant			SIFT=tolerated(0.21)	PolyPhen=possibly_damaging(0.816)
6_39073225_G/T	SAYSD1	ENSG00000112167	ENST00000373249	334 C/A	112 P/T	missense_variant	rs181991702	6.515e-05	SIFT=deleterious(0.01)	PolyPhen=unknown(0)
3_45637214_G/T	LIMD1	ENSG00000144791	ENST00000273317	843 G/T	281 E/D	missense_variant			SIFT=tolerated(0.25)	PolyPhen=probably_damaging(0.966)
17_10304891_A/G	MYH8	ENSG00000133020	ENST00000403437	2900 T/C	967 V/A	missense_variant			SIFT=tolerated(0.31)	PolyPhen=benign(0.092)
X_140996339_A/C	MAGEC1	ENSG00000155495	ENST00000406005	350 A/C	117 Q/P	missense_variant	rs113554474	0.001	SIFT=deleterious(0)	PolyPhen=unknown(0)
3_65456154_A/T	MAGI1	ENSG00000151276	ENST00000483466	763 T/A	255 S/T	missense_variant	rs62255274	0.005	SIFT=tolerated(0.61)	PolyPhen=benign(0.305)
14_77273070_C/T	ANGEL1	ENSG00000013523	ENST00000251089	1069 G/A	357 E/K	missense_variant			SIFT=tolerated(0.46)	PolyPhen=benign(0.051)
11_67208582_G/C	CORO1B	ENSG00000172725	ENST00000453768	770 C/G	257 P/R	missense_variant			SIFT=deleterious(0.01)	PolyPhen=benign(0.001)
4_1389215_C/T	CRIPAK	ENSG00000179979	ENST00000324803	916 C/T	306 R/*	stop_gained	rs112507956	0.001
10_15256421_C/T	FAM171A1	ENSG00000148468	ENST00000378116	1166 G/A	389 G/D	missense_variant			SIFT=tolerated(0.75)	PolyPhen=probably_damaging(0.92)
9_134400500_T/C	UCK1	ENSG00000130717	ENST00000372211	776 A/G	259 E/G	missense_variant			SIFT=tolerated(0.24)	PolyPhen=benign(0.005)
16_69154276_G/A	CHTF8	ENSG00000168802	ENST00000306585	56 C/T	19 P/L	missense_variant			SIFT=deleterious(0)	PolyPhen=unknown(0)
10_123970097_G/A	TACC2	ENSG00000138162	ENST00000368999	391 G/A	131 E/K	missense_variant	rs116183037	0.002	SIFT=tolerated(0.12)	PolyPhen=benign(0.402)
7_97860573_C/T	TECPR1	ENSG00000205356	ENST00000447648	2087 G/A	696 R/H	missense_variant	rs200007269	0.001	SIFT=tolerated(0.1)	PolyPhen=benign(0.012)
13_79176527_T/C	POU4F1	ENSG00000152192	ENST00000377208	283 A/G	95 T/A	missense_variant	rs149245376	0.001	SIFT=tolerated(0.26)	PolyPhen=benign(0.296)
11_73620635_C/T	PAAF1	ENSG00000175575	ENST00000541951	379 C/T	127 P/S	missense_variant	rs140276370	0.002	SIFT=tolerated(0.39)	PolyPhen=benign(0.004)
6_127834111_C/A	SOGA3	ENSG00000255330	ENST00000481848	1410 G/T	470 E/D	missense_variant,NMD_transcript_variant			SIFT=deleterious(0.04)	PolyPhen=benign(0.01)
17_27614185_G/A	NUFIP2	ENSG00000108256	ENST00000225388	827 C/T	276 S/L	missense_variant	rs147846044	0.000142	SIFT=tolerated(0.72)	PolyPhen=possibly_damaging(0.56)
11_64846655_G/A	CDCA5	ENSG00000146670	ENST00000404147	848 C/T	283 T/M	missense_variant				PolyPhen=possibly_damaging(0.588)
1_160251925_A/C	DCAF8	ENSG00000258465	ENST00000485079			missense_variant			SIFT=tolerated(0.47)	PolyPhen=possibly_damaging(0.712)
13_25034237_T/G	PARP4	ENSG00000102699	ENST00000381989	2171 A/C	724 K/T	missense_variant			SIFT=tolerated(0.37)	PolyPhen=possibly_damaging(0.806)
2_74452139_C/A	RP11-287D1.3	ENSG00000264324	ENST00000451608			splice_acceptor_variant,NMD_transcript_variant
8_145139945_C/T	GPAA1	ENSG00000197858	ENST00000530796			splice_acceptor_variant,nc_transcript_variant	rs187027021	7.97e-05
17_7750065_G/T	KDM6B	ENSG00000132510	ENST00000448097			splice_region_variant,intron_variant
20_62366917_G/A	LIME1	ENSG00000203896	ENST00000496820			splice_donor_variant,nc_transcript_variant
17_73897355_C/A	MRPL38	ENSG00000204316	ENST00000585475			splice_acceptor_variant,nc_transcript_variant
14_95910971_G/T	SYNE3	ENSG00000176438	ENST00000554873			splice_region_variant,intron_variant
12_110890841_A/G	GPN3	ENSG00000111231	ENST00000228827	853 T/C	285 */R	stop_lost
3_127395188_G/A	ABTB1	ENSG00000114626	ENST00000232744	394 G/A	132 V/I	missense_variant	rs144347065	0.003	SIFT=tolerated(1)	PolyPhen=benign(0.004)
4_114275283_G/A	ANK2	ENSG00000145362	ENST00000264366	5410 G/A	1804 A/T	missense_variant	rs199527708	0.00015041	SIFT=tolerated(0.6)	PolyPhen=benign(0.003)
1_172410951_C/T	PIGC	ENSG00000135845	ENST00000344529	812 G/A	271 R/H	missense_variant	rs370905635	0.000147	SIFT=tolerated(0.14)	PolyPhen=benign(0.037)
1_153591448_T/G	S100A13	ENSG00000189171	ENST00000392623	220 A/C	74 N/H	missense_variant	rs143474721	0.001	SIFT=tolerated(0.15)	PolyPhen=benign(0.001)
3_127298641_G/A	TPRA1	ENSG00000163870	ENST00000355552	200 C/T	67 S/F	missense_variant	rs149024589	0.001	SIFT=tolerated(0.39)	PolyPhen=benign(0.001)
5_176332431_C/T	UIMC1	ENSG00000087206	ENST00000377219	2015 G/A	672 R/H	missense_variant	rs140185789	0.00028858	SIFT=tolerated(0.63)	PolyPhen=benign(0)
8_28218551_C/T	FBXO16	ENSG00000214050	ENST00000521548	992 G/A	331 C/Y	missense_variant,NMD_transcript_variant				PolyPhen=benign(0)
17_36352451_G/A	RP11-1407O15.2	ENSG00000174093	ENST00000520237	1336 C/T	446 R/*	stop_gained	rs201843244	0.018	SIFT=tolerated(0.66)	PolyPhen=benign(0)
15_23609708_G/A	GOLGA8S	ENSG00000261739	ENST00000562295	1484 G/A	495 R/H	missense_variant	rs141294239	0.129	SIFT=tolerated(0.08)	PolyPhen=unknown(0)
4_675772_A/G	MYL5	ENSG00000215375	ENST00000505477	388 A/G	130 K/E	missense_variant	rs139852524	0.001	SIFT=tolerated(0.76)	PolyPhen=benign(0.02)
11_49973979_C/T	OR4C13	ENSG00000258817	ENST00000555099	5 C/T	2 A/V	missense_variant			SIFT=tolerated(0.1)	PolyPhen=benign(0.032)
1_155630248_C/T	YY1AP1	ENSG00000163374	ENST00000355499	1453 G/A	485 A/T	missense_variant	rs139956882	0.00024369	SIFT=tolerated(0.46)	PolyPhen=benign(0.011)
19_52520607_C/T	ZNF614	ENSG00000142556	ENST00000270649	244 G/A	82 G/R	missense_variant			SIFT=tolerated(0.4)	PolyPhen=benign(0.003)
19_1481918_T/C	PCSK4	ENSG00000115257	ENST00000300954	2108 A/G	703 H/R	missense_variant			SIFT=tolerated(0.35)	PolyPhen=benign(0)
10_135233030_C/A	RP11-108K14.8	ENSG00000254536	ENST00000468317	814 C/A	272 R/S	missense_variant			SIFT=tolerated(0.5)	PolyPhen=benign(0.003)
8_74717952_G/A	RP11-463D19.2	ENSG00000258677	ENST00000358757	376 C/T	126 P/S	missense_variant,NMD_transcript_variant			SIFT=tolerated(0.12)	PolyPhen=benign(0.045)
