# Supplementary material for: A multistage sequencing strategy pinpoints novel candidate alleles for Emery-Dreifuss muscular dystrophy and supports gene misregulation as its pathomechanism
Source: eBioMedicine. 2019 Dec 17;51:102587. doi: 10.1016/j.ebiom.2019.11.048 (PMC7000448; doi:10.1016/j.ebiom.2019.11.048)
Supplement: Supplementary file 3 [file mmc3.xlsx]

## Sheet: Sorted-diff2
Table S3: RNA Sequencing Index Patient Family 1 Results
Gene	Name	Transcript	Patient	Control	fold
ENSG00000180818	HOXC10	ENST00000303460	1	327	0.30581	homeobox C10 [Source:HGNC Symbol;Acc:5122]
ENSG00000180818	HOXC10	ENST00000511575	1	188	0.531915	homeobox C10 [Source:HGNC Symbol;Acc:5122]
ENSG00000180818	HOXC10	ENST00000513413	1	116	0.862069	homeobox C10 [Source:HGNC Symbol;Acc:5122]
ENSG00000180818	HOXC10	ENST00000514415	1	107	0.934579	homeobox C10 [Source:HGNC Symbol;Acc:5122]
ENSG00000148677	ANKRD1	ENST00000371697	23	1735	1.32565	ankyrin repeat domain 1 (cardiac muscle) [Source:HGNC Symbol;Acc:15819]
ENSG00000169926	KLF13	ENST00000558225	1	72	1.38889	Kruppel-like factor 13 [Source:HGNC Symbol;Acc:13672]
ENSG00000169926	KLF13	ENST00000558921	1	62	1.6129	Kruppel-like factor 13 [Source:HGNC Symbol;Acc:13672]
ENSG00000180818	HOXC10	ENST00000515593	1	59	1.69492	homeobox C10 [Source:HGNC Symbol;Acc:5122]
ENSG00000053524	MCF2L2	ENST00000461074	1	49	2.04082	MCF.2 cell line derived transforming sequence-like 2 [Source:HGNC Symbol;Acc:30319]
ENSG00000165762	OR4K2	ENST00000298642	1	43	2.32558	olfactory receptor, family 4, subfamily K, member 2 [Source:HGNC Symbol;Acc:14728]
ENSG00000153292	GPR110	ENST00000419892	1	41	2.43902	G protein-coupled receptor 110 [Source:HGNC Symbol;Acc:18990]
ENSG00000180806	HOXC9	ENST00000303450	1	40	2.5	homeobox C9 [Source:HGNC Symbol;Acc:5130]
ENSG00000180806	HOXC9	ENST00000508190	1	40	2.5	homeobox C9 [Source:HGNC Symbol;Acc:5130]
ENSG00000257838	RP11-368J21.3	ENST00000550753	1	40	2.5
ENSG00000180806	HOXC9	ENST00000504557	1	36	2.77778	homeobox C9 [Source:HGNC Symbol;Acc:5130]
ENSG00000105392	CRX	ENST00000221996	1	35	2.85714	cone-rod homeobox [Source:HGNC Symbol;Acc:2383]
ENSG00000179023	KLHDC7A	ENST00000400664	1	34	2.94118	kelch domain containing 7A [Source:HGNC Symbol;Acc:26791]
ENSG00000213132	AC022498.1	ENST00000392468	1	33	3.0303	Uncharacterized protein [Source:UniProtKB/TrEMBL;Acc:E7EQ38]
ENSG00000198626	RYR2	ENST00000366574	1	33	3.0303	ryanodine receptor 2 (cardiac) [Source:HGNC Symbol;Acc:10484]
ENSG00000198626	RYR2	ENST00000542537	1	33	3.0303	ryanodine receptor 2 (cardiac) [Source:HGNC Symbol;Acc:10484]
ENSG00000157330	C1orf158	ENST00000288048	1	32	3.125	chromosome 1 open reading frame 158 [Source:HGNC Symbol;Acc:28567]
ENSG00000175311	ANKS4B	ENST00000311620	1	31	3.22581	ankyrin repeat and sterile alpha motif domain containing 4B [Source:HGNC Symbol;Acc:26795]
ENSG00000233232	NPIPL1	ENST00000452313	1	31	3.22581	nuclear pore complex interacting protein-like 1 [Source:HGNC Symbol;Acc:33832]
ENSG00000183206	POTEC	ENST00000511306	1	31	3.22581	POTE ankyrin domain family, member C [Source:HGNC Symbol;Acc:33894]
ENSG00000132874	SLC14A2	ENST00000255226	1	31	3.22581	solute carrier family 14 (urea transporter), member 2 [Source:HGNC Symbol;Acc:10919]
ENSG00000234986	XX-C2158C12.1	ENST00000448824	1	31	3.22581
ENSG00000234119	AC079248.1	ENST00000427568	1	30	3.33333
ENSG00000197653	DNAH10	ENST00000409039	1	30	3.33333	dynein, axonemal, heavy chain 10 [Source:HGNC Symbol;Acc:2941]
ENSG00000198408	MGEA5	ENST00000476030	1	30	3.33333	meningioma expressed antigen 5 (hyaluronidase) [Source:HGNC Symbol;Acc:7056]
ENSG00000243716	RP11-368J21.2	ENST00000539929	1	30	3.33333	Putative NPIP-like protein LOC100132247 [Source:UniProtKB/Swiss-Prot;Acc:A8MRT5]
ENSG00000226585	RP4-765C7.1	ENST00000422475	1	30	3.33333
ENSG00000168658	VWA3B	ENST00000409460	1	30	3.33333	von Willebrand factor A domain containing 3B [Source:HGNC Symbol;Acc:28385]
ENSG00000133019	CHRM3	ENST00000255380	1	28	3.57143	cholinergic receptor, muscarinic 3 [Source:HGNC Symbol;Acc:1952]
ENSG00000145244	CORIN	ENST00000502726	1	28	3.57143	corin, serine peptidase [Source:HGNC Symbol;Acc:19012]
ENSG00000265480	KRT18P55	ENST00000577198	1	28	3.57143	keratin 18 pseudogene 55 [Source:HGNC Symbol;Acc:26874]
ENSG00000265480	KRT18P55	ENST00000578578	1	27	3.7037	keratin 18 pseudogene 55 [Source:HGNC Symbol;Acc:26874]
ENSG00000179420	OR6W1P	ENST00000496192	1	27	3.7037	olfactory receptor, family 6, subfamily W, member 1 pseudogene [Source:HGNC Symbol;Acc:15091]
ENSG00000229268	PES1P2	ENST00000449745	1	27	3.7037	pescadillo ribosomal biogenesis factor 1 pseudogene 2 [Source:HGNC Symbol;Acc:44059]
ENSG00000245149	RP11-383J24.5	ENST00000499418	1	27	3.7037
ENSG00000198626	RYR2	ENST00000360064	1	27	3.7037	ryanodine receptor 2 (cardiac) [Source:HGNC Symbol;Acc:10484]
ENSG00000175518	UBQLNL	ENST00000380184	1	27	3.7037	ubiquilin-like [Source:HGNC Symbol;Acc:28294]
ENSG00000228784	AC013400.2	ENST00000433669	1	26	3.84615
ENSG00000186417	GLDN	ENST00000464150	1	26	3.84615	gliomedin [Source:HGNC Symbol;Acc:29514]
ENSG00000179420	OR6W1P	ENST00000490285	1	26	3.84615	olfactory receptor, family 6, subfamily W, member 1 pseudogene [Source:HGNC Symbol;Acc:15091]
ENSG00000231771	RP11-147O5.1	ENST00000449605	1	26	3.84615
ENSG00000243716	RP11-368J21.2	ENST00000543997	1	26	3.84615	Putative NPIP-like protein LOC100132247 [Source:UniProtKB/Swiss-Prot;Acc:A8MRT5]
ENSG00000228784	AC013400.2	ENST00000438692	1	25	4
ENSG00000226789	AC110926.4	ENST00000412499	1	25	4
ENSG00000111339	ART4	ENST00000228936	1	25	4	ADP-ribosyltransferase 4 (Dombrock blood group) [Source:HGNC Symbol;Acc:726]
ENSG00000260644	HERC2P5	ENST00000562687	1	25	4	hect domain and RLD 2 pseudogene 5 [Source:HGNC Symbol;Acc:4873]
ENSG00000254443	RP11-304C12.3	ENST00000531479	1	25	4
ENSG00000259478	RP11-753A21.1	ENST00000561121	1	25	4
ENSG00000234913	XXbac-B476C20.13	ENST00000441167	1	25	4
ENSG00000183657	AC078953.1	ENST00000331659	1	24	4.16667
ENSG00000171877	FRMD5	ENST00000417257	1	24	4.16667	FERM domain containing 5 [Source:HGNC Symbol;Acc:28214]
ENSG00000171126	KCNG3	ENST00000306078	1	24	4.16667	potassium voltage-gated channel, subfamily G, member 3 [Source:HGNC Symbol;Acc:18306]
ENSG00000171126	KCNG3	ENST00000394973	1	24	4.16667	potassium voltage-gated channel, subfamily G, member 3 [Source:HGNC Symbol;Acc:18306]
ENSG00000144040	SFXN5	ENST00000450185	1	24	4.16667	sideroflexin 5 [Source:HGNC Symbol;Acc:16073]
ENSG00000207174	SNORD116-15	ENST00000384445	1	24	4.16667	small nucleolar RNA, C/D box 116-15 [Source:HGNC Symbol;Acc:33081]
ENSG00000178691	SUZ12	ENST00000494429	1	24	4.16667	suppressor of zeste 12 homolog (Drosophila) [Source:HGNC Symbol;Acc:17101]
ENSG00000083067	TRPM3	ENST00000354500	1	24	4.16667	transient receptor potential cation channel, subfamily M, member 3 [Source:HGNC Symbol;Acc:17992]
ENSG00000221947	XKR9	ENST00000408926	1	24	4.16667	XK, Kell blood group complex subunit-related family, member 9 [Source:HGNC Symbol;Acc:20937]
ENSG00000171388	APLN	ENST00000307484	1	23	4.34783	apelin [Source:HGNC Symbol;Acc:16665]
ENSG00000182389	CACNB4	ENST00000470066	1	23	4.34783	calcium channel, voltage-dependent, beta 4 subunit [Source:HGNC Symbol;Acc:1404]
ENSG00000163814	CDCP1	ENST00000425231	1	23	4.34783	CUB domain containing protein 1 [Source:HGNC Symbol;Acc:24357]
ENSG00000079385	CEACAM1	ENST00000377806	1	23	4.34783	carcinoembryonic antigen-related cell adhesion molecule 1 (biliary glycoprotein) [Source:HGNC Symbol;Acc:1814]
ENSG00000145681	HAPLN1	ENST00000274341	1	23	4.34783	hyaluronan and proteoglycan link protein 1 [Source:HGNC Symbol;Acc:2380]
ENSG00000146263	MMS22L	ENST00000508820	1	23	4.34783	MMS22-like, DNA repair protein [Source:HGNC Symbol;Acc:21475]
ENSG00000091592	NLRP1	ENST00000574512	1	23	4.34783	NLR family, pyrin domain containing 1 [Source:HGNC Symbol;Acc:14374]
ENSG00000205271	RP11-152F13.4	ENST00000560984	1	23	4.34783
ENSG00000157106	SMG1	ENST00000569764	1	23	4.34783	smg-1 homolog, phosphatidylinositol 3-kinase-related kinase (C. elegans) [Source:HGNC Symbol;Acc:30045]
ENSG00000261272	MUC22	ENST00000561890	2	45	4.44444	mucin 22 [Source:HGNC Symbol;Acc:39755]
ENSG00000205830	AC024132.1	ENST00000382007	1	22	4.54545
ENSG00000119411	BSPRY	ENST00000374183	1	22	4.54545	B-box and SPRY domain containing [Source:HGNC Symbol;Acc:18232]
ENSG00000079385	CEACAM1	ENST00000344391	1	22	4.54545	carcinoembryonic antigen-related cell adhesion molecule 1 (biliary glycoprotein) [Source:HGNC Symbol;Acc:1814]
ENSG00000171877	FRMD5	ENST00000402883	1	22	4.54545	FERM domain containing 5 [Source:HGNC Symbol;Acc:28214]
ENSG00000181322	NME9	ENST00000317876	1	22	4.54545	NME/NM23 family member 9 [Source:HGNC Symbol;Acc:21343]
ENSG00000181322	NME9	ENST00000383180	1	22	4.54545	NME/NM23 family member 9 [Source:HGNC Symbol;Acc:21343]
ENSG00000163803	PLB1	ENST00000329020	1	22	4.54545	phospholipase B1 [Source:HGNC Symbol;Acc:30041]
ENSG00000163803	PLB1	ENST00000436544	1	22	4.54545	phospholipase B1 [Source:HGNC Symbol;Acc:30041]
ENSG00000204495	PRAMEF13	ENST00000376132	1	22	4.54545	PRAME family member 13 [Source:HGNC Symbol;Acc:13262]
ENSG00000180712	RP11-290F5.2	ENST00000317596	1	22	4.54545
ENSG00000260423	RP13-735L24.1	ENST00000567749	1	22	4.54545
ENSG00000215853	RPTN	ENST00000316073	1	22	4.54545	repetin [Source:HGNC Symbol;Acc:26809]
ENSG00000146839	ZAN	ENST00000427578	1	22	4.54545	zonadhesin [Source:HGNC Symbol;Acc:12857]
ENSG00000233058	AC046143.7	ENST00000448892	1	21	4.7619
ENSG00000184507	C15orf55	ENST00000537011	1	21	4.7619	chromosome 15 open reading frame 55 [Source:HGNC Symbol;Acc:29919]
ENSG00000079385	CEACAM1	ENST00000403136	1	21	4.7619	carcinoembryonic antigen-related cell adhesion molecule 1 (biliary glycoprotein) [Source:HGNC Symbol;Acc:1814]
ENSG00000122966	CIT	ENST00000392521	1	21	4.7619	citron (rho-interacting, serine/threonine kinase 21) [Source:HGNC Symbol;Acc:1985]
ENSG00000139055	ERP27	ENST00000266397	1	21	4.7619	endoplasmic reticulum protein 27 [Source:HGNC Symbol;Acc:26495]
ENSG00000179420	OR6W1P	ENST00000340373	1	21	4.7619	olfactory receptor, family 6, subfamily W, member 1 pseudogene [Source:HGNC Symbol;Acc:15091]
ENSG00000179420	OR6W1P	ENST00000378175	1	21	4.7619	olfactory receptor, family 6, subfamily W, member 1 pseudogene [Source:HGNC Symbol;Acc:15091]
ENSG00000204481	PRAMEF14	ENST00000334600	1	21	4.7619	PRAME family member 14 [Source:HGNC Symbol;Acc:13576]
ENSG00000156675	RAB11FIP1	ENST00000524118	1	21	4.7619	RAB11 family interacting protein 1 (class I) [Source:HGNC Symbol;Acc:30265]
ENSG00000188384	RP11-152F13.2	ENST00000549901	1	21	4.7619
ENSG00000243716	RP11-368J21.2	ENST00000538590	1	21	4.7619	Putative NPIP-like protein LOC100132247 [Source:UniProtKB/Swiss-Prot;Acc:A8MRT5]
ENSG00000259295	RP11-561C5.3	ENST00000558282	1	21	4.7619
ENSG00000260840	RP11-60H5.1	ENST00000567718	1	21	4.7619
ENSG00000238266	RP11-799O21.1	ENST00000436383	1	21	4.7619
ENSG00000223659	RP5-857K21.5	ENST00000452176	1	21	4.7619
ENSG00000146839	ZAN	ENST00000349350	1	21	4.7619	zonadhesin [Source:HGNC Symbol;Acc:12857]
ENSG00000146839	ZAN	ENST00000449052	1	21	4.7619	zonadhesin [Source:HGNC Symbol;Acc:12857]
ENSG00000146839	ZAN	ENST00000542585	1	21	4.7619	zonadhesin [Source:HGNC Symbol;Acc:12857]
ENSG00000184277	TM2D3	ENST00000561356	2	41	4.87805	TM2 domain containing 3 [Source:HGNC Symbol;Acc:24128]
ENSG00000184507	C15orf55	ENST00000333756	1	20	5	chromosome 15 open reading frame 55 [Source:HGNC Symbol;Acc:29919]
ENSG00000136068	FLNB	ENST00000477629	1	20	5	filamin B, beta [Source:HGNC Symbol;Acc:3755]
ENSG00000253297	HTR4-IT1	ENST00000517511	1	20	5	HTR4 intronic transcript 1 (non-protein coding) [Source:HGNC Symbol;Acc:41345]
ENSG00000163701	IL17RE	ENST00000489181	1	20	5	interleukin 17 receptor E [Source:HGNC Symbol;Acc:18439]
ENSG00000233560	KRT8P22	ENST00000396270	1	20	5	keratin 8 pseudogene 22 [Source:HGNC Symbol;Acc:33374]
ENSG00000258169	LINC00485	ENST00000547179	1	20	5	long intergenic non-protein coding RNA 485 [Source:HGNC Symbol;Acc:27476]
ENSG00000104177	MYEF2	ENST00000324324	1	20	5	myelin expression factor 2 [Source:HGNC Symbol;Acc:17940]
ENSG00000249437	NAIP	ENST00000447012	1	20	5	NLR family, apoptosis inhibitory protein [Source:HGNC Symbol;Acc:7634]
ENSG00000188269	OR7A5	ENST00000322301	1	20	5	olfactory receptor, family 7, subfamily A, member 5 [Source:HGNC Symbol;Acc:8368]
ENSG00000263405	PA2G4P3	ENST00000577406	1	20	5	proliferation-associated 2G4 pseudogene 3 [Source:HGNC Symbol;Acc:31731]
ENSG00000067057	PFKP	ENST00000415005	1	20	5	phosphofructokinase, platelet [Source:HGNC Symbol;Acc:8878]
ENSG00000227143	RP11-159H3.2	ENST00000429809	1	20	5
ENSG00000245522	RP11-540A21.2	ENST00000500698	1	20	5
ENSG00000245522	RP11-540A21.2	ENST00000525154	1	20	5
ENSG00000261177	RP11-805I24.1	ENST00000563931	1	20	5
ENSG00000232756	RP5-1185I7.1	ENST00000454234	1	20	5
ENSG00000143674	RP5-862P8.2	ENST00000366622	1	20	5	Mitogen-activated protein kinase kinase kinase MLK4 [Source:UniProtKB/Swiss-Prot;Acc:Q5TCX8]
ENSG00000143674	RP5-862P8.2	ENST00000366624	1	20	5	Mitogen-activated protein kinase kinase kinase MLK4 [Source:UniProtKB/Swiss-Prot;Acc:Q5TCX8]
ENSG00000134160	TRPM1	ENST00000558445	1	20	5	transient receptor potential cation channel, subfamily M, member 1 [Source:HGNC Symbol;Acc:7146]
ENSG00000170703	TTLL6	ENST00000490027	1	20	5	tubulin tyrosine ligase-like family, member 6 [Source:HGNC Symbol;Acc:26664]
ENSG00000146839	ZAN	ENST00000348028	1	20	5	zonadhesin [Source:HGNC Symbol;Acc:12857]
ENSG00000146839	ZAN	ENST00000421100	1	20	5	zonadhesin [Source:HGNC Symbol;Acc:12857]
ENSG00000146839	ZAN	ENST00000443370	1	20	5	zonadhesin [Source:HGNC Symbol;Acc:12857]
ENSG00000146839	ZAN	ENST00000538115	1	20	5	zonadhesin [Source:HGNC Symbol;Acc:12857]
ENSG00000146839	ZAN	ENST00000546292	1	20	5	zonadhesin [Source:HGNC Symbol;Acc:12857]
ENSG00000203326	ZNF525	ENST00000474037	1	20	5	zinc finger protein 525 [Source:HGNC Symbol;Acc:29423]
ENSG00000198466	ZNF587	ENST00000316462	1	20	5	zinc finger protein 587 [Source:HGNC Symbol;Acc:30955]
ENSG00000166619	BLCAP	ENST00000467603	3	59	5.08475	bladder cancer associated protein [Source:HGNC Symbol;Acc:1055]
ENSG00000144451	SPAG16	ENST00000452556	2	39	5.12821	sperm associated antigen 16 [Source:HGNC Symbol;Acc:23225]
ENSG00000205783	AC091435.1	ENST00000381778	1	19	5.26316	Uncharacterized protein; cDNA FLJ26336 fis, clone HRT02842 [Source:UniProtKB/TrEMBL;Acc:Q6ZP83]
ENSG00000114331	ACAP2	ENST00000480906	1	19	5.26316	ArfGAP with coiled-coil, ankyrin repeat and PH domains 2 [Source:HGNC Symbol;Acc:16469]
ENSG00000139133	ALG10	ENST00000541178	1	19	5.26316	asparagine-linked glycosylation 10, alpha-1,2-glucosyltransferase homolog (S. pombe) [Source:HGNC Symbol;Acc:23162]
ENSG00000153930	ANKFN1	ENST00000566473	1	19	5.26316	ankyrin-repeat and fibronectin type III domain containing 1 [Source:HGNC Symbol;Acc:26766]
ENSG00000225278	BX571672.5	ENST00000427309	1	19	5.26316
ENSG00000184507	C15orf55	ENST00000438749	1	19	5.26316	chromosome 15 open reading frame 55 [Source:HGNC Symbol;Acc:29919]
ENSG00000183166	CALN1	ENST00000329008	1	19	5.26316	calneuron 1 [Source:HGNC Symbol;Acc:13248]
ENSG00000183166	CALN1	ENST00000395275	1	19	5.26316	calneuron 1 [Source:HGNC Symbol;Acc:13248]
ENSG00000183166	CALN1	ENST00000395276	1	19	5.26316	calneuron 1 [Source:HGNC Symbol;Acc:13248]
ENSG00000176566	DCAF4L2	ENST00000319675	1	19	5.26316	DDB1 and CUL4 associated factor 4-like 2 [Source:HGNC Symbol;Acc:26657]
ENSG00000037965	HOXC8	ENST00000040584	1	19	5.26316	homeobox C8 [Source:HGNC Symbol;Acc:5129]
ENSG00000196684	HSH2D	ENST00000253680	1	19	5.26316	hematopoietic SH2 domain containing [Source:HGNC Symbol;Acc:24920]
ENSG00000211648	IGLV1-47	ENST00000390294	1	19	5.26316	immunoglobulin lambda variable 1-47 [Source:HGNC Symbol;Acc:5880]
ENSG00000162992	NEUROD1	ENST00000295108	1	19	5.26316	neuronal differentiation 1 [Source:HGNC Symbol;Acc:7762]
ENSG00000185483	ROR1	ENST00000371080	1	19	5.26316	receptor tyrosine kinase-like orphan receptor 1 [Source:HGNC Symbol;Acc:10256]
ENSG00000227115	RP11-267C16.1	ENST00000578152	1	19	5.26316
ENSG00000266369	RP11-344E13.4	ENST00000578888	1	19	5.26316
ENSG00000250548	RP11-47I22.2	ENST00000508827	1	19	5.26316
ENSG00000184774	RP11-480I12.4	ENST00000330493	1	19	5.26316	Alpha-1,3-mannosyl-glycoprotein 4-beta-N-acetylglucosaminyltransferase-like protein LOC641515 [Source:UniProtKB/Swiss-Prot;Acc:Q49AQ9]
ENSG00000258628	RP11-492D6.3	ENST00000557586	1	19	5.26316
ENSG00000258710	RP11-810K23.3	ENST00000553416	1	19	5.26316
ENSG00000162105	SHANK2	ENST00000338508	1	19	5.26316	SH3 and multiple ankyrin repeat domains 2 [Source:HGNC Symbol;Acc:14295]
ENSG00000163116	STPG2	ENST00000522676	1	19	5.26316	sperm-tail PG-rich repeat containing 2 [Source:HGNC Symbol;Acc:28712]
ENSG00000144455	SUMF1	ENST00000470751	1	19	5.26316	sulfatase modifying factor 1 [Source:HGNC Symbol;Acc:20376]
ENSG00000137648	TMPRSS4	ENST00000528118	1	19	5.26316	transmembrane protease, serine 4 [Source:HGNC Symbol;Acc:11878]
ENSG00000243710	WDR65	ENST00000528956	1	19	5.26316	WD repeat domain 65 [Source:HGNC Symbol;Acc:26485]
ENSG00000171044	XKR6	ENST00000304437	1	19	5.26316	XK, Kell blood group complex subunit-related family, member 6 [Source:HGNC Symbol;Acc:27806]
ENSG00000171044	XKR6	ENST00000382461	1	19	5.26316	XK, Kell blood group complex subunit-related family, member 6 [Source:HGNC Symbol;Acc:27806]
ENSG00000146839	ZAN	ENST00000546213	1	19	5.26316	zonadhesin [Source:HGNC Symbol;Acc:12857]
ENSG00000169067	ACTBL2	ENST00000423391	1	18	5.55556	actin, beta-like 2 [Source:HGNC Symbol;Acc:17780]
ENSG00000171388	APLN	ENST00000429967	1	18	5.55556	apelin [Source:HGNC Symbol;Acc:16665]
ENSG00000119411	BSPRY	ENST00000462085	1	18	5.55556	B-box and SPRY domain containing [Source:HGNC Symbol;Acc:18232]
ENSG00000174456	C12orf76	ENST00000547573	1	18	5.55556	chromosome 12 open reading frame 76 [Source:HGNC Symbol;Acc:33790]
ENSG00000174456	C12orf76	ENST00000551185	1	18	5.55556	chromosome 12 open reading frame 76 [Source:HGNC Symbol;Acc:33790]
ENSG00000079385	CEACAM1	ENST00000308072	1	18	5.55556	carcinoembryonic antigen-related cell adhesion molecule 1 (biliary glycoprotein) [Source:HGNC Symbol;Acc:1814]
ENSG00000122966	CIT	ENST00000261833	1	18	5.55556	citron (rho-interacting, serine/threonine kinase 21) [Source:HGNC Symbol;Acc:1985]
ENSG00000121904	CSMD2	ENST00000241312	1	18	5.55556	CUB and Sushi multiple domains 2 [Source:HGNC Symbol;Acc:19290]
ENSG00000260112	CTC-543D15.1	ENST00000567299	1	18	5.55556
ENSG00000157680	DGKI	ENST00000453654	1	18	5.55556	diacylglycerol kinase, iota [Source:HGNC Symbol;Acc:2855]
ENSG00000162490	DRAXIN	ENST00000294485	1	18	5.55556	dorsal inhibitory axon guidance protein [Source:HGNC Symbol;Acc:25054]
ENSG00000165891	E2F7	ENST00000322886	1	18	5.55556	E2F transcription factor 7 [Source:HGNC Symbol;Acc:23820]
ENSG00000230267	HERC2P4	ENST00000566591	1	18	5.55556	hect domain and RLD 2 pseudogene 4 [Source:HGNC Symbol;Acc:4872]
ENSG00000230989	HSBP1	ENST00000567125	1	18	5.55556	heat shock factor binding protein 1 [Source:HGNC Symbol;Acc:5203]
ENSG00000157423	HYDIN	ENST00000378856	1	18	5.55556	HYDIN, axonemal central pair apparatus protein [Source:HGNC Symbol;Acc:19368]
ENSG00000079435	LIPE	ENST00000244289	1	18	5.55556	lipase, hormone-sensitive [Source:HGNC Symbol;Acc:6621]
ENSG00000104177	MYEF2	ENST00000558289	1	18	5.55556	myelin expression factor 2 [Source:HGNC Symbol;Acc:17940]
ENSG00000230450	NEK2P4	ENST00000425793	1	18	5.55556	NEK2 pseudogene 4 [Source:HGNC Symbol;Acc:37818]
ENSG00000163531	NFASC	ENST00000512826	1	18	5.55556	neurofascin [Source:HGNC Symbol;Acc:29866]
ENSG00000261284	RP11-170L3.1	ENST00000569805	1	18	5.55556
ENSG00000253284	RP11-282K24.3	ENST00000501211	1	18	5.55556
ENSG00000253336	RP11-468O2.1	ENST00000523778	1	18	5.55556
ENSG00000214039	RP11-474D1.3	ENST00000291374	1	18	5.55556
ENSG00000214039	RP11-474D1.3	ENST00000397340	1	18	5.55556
ENSG00000214039	RP11-474D1.3	ENST00000538806	1	18	5.55556
ENSG00000214039	RP11-474D1.3	ENST00000567788	1	18	5.55556
ENSG00000250493	RP11-640N11.2	ENST00000505153	1	18	5.55556
ENSG00000203620	RP11-84A19.2	ENST00000453837	1	18	5.55556
ENSG00000205275	RP13-608F4.4	ENST00000558229	1	18	5.55556
ENSG00000241345	RP4-630C24.3	ENST00000472838	1	18	5.55556
ENSG00000162105	SHANK2	ENST00000449833	1	18	5.55556	SH3 and multiple ankyrin repeat domains 2 [Source:HGNC Symbol;Acc:14295]
ENSG00000108932	SLC16A6	ENST00000327268	1	18	5.55556	solute carrier family 16, member 6 (monocarboxylic acid transporter 7) [Source:HGNC Symbol;Acc:10927]
ENSG00000152128	TMEM163	ENST00000476823	1	18	5.55556	transmembrane protein 163 [Source:HGNC Symbol;Acc:25380]
ENSG00000196993	CTB-134H23.1	ENST00000435324	2	35	5.71429	Uncharacterized protein [Source:UniProtKB/TrEMBL;Acc:F8VUA1]
ENSG00000145934	ODZ2	ENST00000545108	2	35	5.71429	odz, odd Oz/ten-m homolog 2 (Drosophila) [Source:HGNC Symbol;Acc:29943]
ENSG00000255524	RP11-1348G14.2	ENST00000355290	2	35	5.71429	Uncharacterized protein [Source:UniProtKB/TrEMBL;Acc:E9PQR5]
ENSG00000250404	AC090587.2	ENST00000507938	2	34	5.88235
ENSG00000163638	ADAMTS9	ENST00000475557	1	17	5.88235	ADAM metallopeptidase with thrombospondin type 1 motif, 9 [Source:HGNC Symbol;Acc:13202]
ENSG00000105778	AVL9	ENST00000459629	2	34	5.88235	AVL9 homolog (S. cerevisiase) [Source:HGNC Symbol;Acc:28994]
ENSG00000187172	BAGE2	ENST00000470054	1	17	5.88235	B melanoma antigen family, member 2 [Source:HGNC Symbol;Acc:15723]
ENSG00000131059	BPIFA3	ENST00000490499	1	17	5.88235	BPI fold containing family A, member 3 [Source:HGNC Symbol;Acc:16204]
ENSG00000112486	CCR6	ENST00000341935	1	17	5.88235	chemokine (C-C motif) receptor 6 [Source:HGNC Symbol;Acc:1607]
ENSG00000163814	CDCP1	ENST00000296129	2	34	5.88235	CUB domain containing protein 1 [Source:HGNC Symbol;Acc:24357]
ENSG00000079385	CEACAM1	ENST00000403461	1	17	5.88235	carcinoembryonic antigen-related cell adhesion molecule 1 (biliary glycoprotein) [Source:HGNC Symbol;Acc:1814]
ENSG00000174469	CNTNAP2	ENST00000463592	1	17	5.88235	contactin associated protein-like 2 [Source:HGNC Symbol;Acc:13830]
ENSG00000245888	CTD-3203P2.2	ENST00000499939	1	17	5.88235	HCG1815999; Uncharacterized protein [Source:UniProtKB/TrEMBL;Acc:H3BQN9]
ENSG00000169862	CTNND2	ENST00000304623	1	17	5.88235	catenin (cadherin-associated protein), delta 2 [Source:HGNC Symbol;Acc:2516]
ENSG00000169862	CTNND2	ENST00000359640	1	17	5.88235	catenin (cadherin-associated protein), delta 2 [Source:HGNC Symbol;Acc:2516]
ENSG00000169862	CTNND2	ENST00000511377	1	17	5.88235	catenin (cadherin-associated protein), delta 2 [Source:HGNC Symbol;Acc:2516]
ENSG00000231764	DLX6-AS1	ENST00000430027	2	34	5.88235	DLX6 antisense RNA 1 [Source:HGNC Symbol;Acc:37151]
ENSG00000185842	DNAH14	ENST00000327794	1	17	5.88235	dynein, axonemal, heavy chain 14 [Source:HGNC Symbol;Acc:2945]
ENSG00000165891	E2F7	ENST00000416496	1	17	5.88235	E2F transcription factor 7 [Source:HGNC Symbol;Acc:23820]
ENSG00000261649	GOLGA6L7P	ENST00000567390	1	17	5.88235	golgin A6 family-like 7, pseudogene [Source:HGNC Symbol;Acc:37442]
ENSG00000171189	GRIK1	ENST00000327783	1	17	5.88235	glutamate receptor, ionotropic, kainate 1 [Source:HGNC Symbol;Acc:4579]
ENSG00000171189	GRIK1	ENST00000389125	1	17	5.88235	glutamate receptor, ionotropic, kainate 1 [Source:HGNC Symbol;Acc:4579]
ENSG00000171189	GRIK1	ENST00000399913	1	17	5.88235	glutamate receptor, ionotropic, kainate 1 [Source:HGNC Symbol;Acc:4579]
ENSG00000171189	GRIK1	ENST00000399914	1	17	5.88235	glutamate receptor, ionotropic, kainate 1 [Source:HGNC Symbol;Acc:4579]
ENSG00000123388	HOXC11	ENST00000546378	1	17	5.88235	homeobox C11 [Source:HGNC Symbol;Acc:5123]
ENSG00000196684	HSH2D	ENST00000397372	1	17	5.88235	hematopoietic SH2 domain containing [Source:HGNC Symbol;Acc:24920]
ENSG00000171757	LRRC34	ENST00000522596	1	17	5.88235	leucine rich repeat containing 34 [Source:HGNC Symbol;Acc:28408]
ENSG00000179709	NLRP8	ENST00000291971	1	17	5.88235	NLR family, pyrin domain containing 8 [Source:HGNC Symbol;Acc:22940]
ENSG00000171561	OR2AT4	ENST00000305159	1	17	5.88235	olfactory receptor, family 2, subfamily AT, member 4 [Source:HGNC Symbol;Acc:19620]
ENSG00000106536	POU6F2	ENST00000518318	1	17	5.88235	POU class 6 homeobox 2 [Source:HGNC Symbol;Acc:21694]
ENSG00000204481	PRAMEF14	ENST00000344998	1	17	5.88235	PRAME family member 14 [Source:HGNC Symbol;Acc:13576]
ENSG00000068028	RASSF1	ENST00000478619	1	17	5.88235	Ras association (RalGDS/AF-6) domain family member 1 [Source:HGNC Symbol;Acc:9882]
ENSG00000068028	RASSF1	ENST00000488024	1	17	5.88235	Ras association (RalGDS/AF-6) domain family member 1 [Source:HGNC Symbol;Acc:9882]
ENSG00000015568	RGPD5	ENST00000493394	1	17	5.88235	RANBP2-like and GRIP domain containing 5 [Source:HGNC Symbol;Acc:32418]
ENSG00000254235	RP11-115J16.1	ENST00000520390	1	17	5.88235
ENSG00000250884	RP11-1396O13.19	ENST00000512164	1	17	5.88235
ENSG00000258779	RP11-140I24.1	ENST00000554640	1	17	5.88235
ENSG00000260078	RP11-44F14.1	ENST00000565421	1	17	5.88235
ENSG00000184774	RP11-480I12.4	ENST00000549576	1	17	5.88235	Alpha-1,3-mannosyl-glycoprotein 4-beta-N-acetylglucosaminyltransferase-like protein LOC641515 [Source:UniProtKB/Swiss-Prot;Acc:Q49AQ9]
ENSG00000261257	RP11-673E11.2	ENST00000567082	1	17	5.88235
ENSG00000266221	RP11-746E8.1	ENST00000578952	1	17	5.88235
ENSG00000265413	RP11-789C17.1	ENST00000578897	1	17	5.88235
ENSG00000111319	SCNN1A	ENST00000366131	1	17	5.88235	sodium channel, non-voltage-gated 1 alpha subunit [Source:HGNC Symbol;Acc:10599]
ENSG00000162105	SHANK2	ENST00000423696	1	17	5.88235	SH3 and multiple ankyrin repeat domains 2 [Source:HGNC Symbol;Acc:14295]
ENSG00000156299	TIAM1	ENST00000469412	1	17	5.88235	T-cell lymphoma invasion and metastasis 1 [Source:HGNC Symbol;Acc:11805]
ENSG00000170703	TTLL6	ENST00000393382	1	17	5.88235	tubulin tyrosine ligase-like family, member 6 [Source:HGNC Symbol;Acc:26664]
ENSG00000171044	XKR6	ENST00000416569	1	17	5.88235	XK, Kell blood group complex subunit-related family, member 6 [Source:HGNC Symbol;Acc:27806]
ENSG00000165061	ZMAT4	ENST00000297737	1	17	5.88235	zinc finger, matrin-type 4 [Source:HGNC Symbol;Acc:25844]
ENSG00000165061	ZMAT4	ENST00000315769	1	17	5.88235	zinc finger, matrin-type 4 [Source:HGNC Symbol;Acc:25844]
ENSG00000231907	GAPDHP37	ENST00000442317	2	33	6.06061	glyceraldehyde 3 phosphate dehydrogenase pseudogene 37 [Source:HGNC Symbol;Acc:37791]
ENSG00000006071	ABCC8	ENST00000527905	1	16	6.25	ATP-binding cassette, sub-family C (CFTR/MRP), member 8 [Source:HGNC Symbol;Acc:59]
ENSG00000229689	AC009237.1	ENST00000442128	1	16	6.25
ENSG00000066813	ACSM2B	ENST00000569131	1	16	6.25	acyl-CoA synthetase medium-chain family member 2B [Source:HGNC Symbol;Acc:30931]
ENSG00000185046	ANKS1B	ENST00000552245	1	16	6.25	ankyrin repeat and sterile alpha motif domain containing 1B [Source:HGNC Symbol;Acc:24600]
ENSG00000159314	ARHGAP27	ENST00000579357	1	16	6.25	Rho GTPase activating protein 27 [Source:HGNC Symbol;Acc:31813]
ENSG00000157782	CABP1	ENST00000498082	1	16	6.25	calcium binding protein 1 [Source:HGNC Symbol;Acc:1384]
ENSG00000186567	CEACAM19	ENST00000358777	1	16	6.25	carcinoembryonic antigen-related cell adhesion molecule 19 [Source:HGNC Symbol;Acc:31951]
ENSG00000186567	CEACAM19	ENST00000403660	1	16	6.25	carcinoembryonic antigen-related cell adhesion molecule 19 [Source:HGNC Symbol;Acc:31951]
ENSG00000232578	CTC-303L1.1	ENST00000506586	1	16	6.25
ENSG00000163508	EOMES	ENST00000295743	1	16	6.25	eomesodermin [Source:HGNC Symbol;Acc:3372]
ENSG00000163508	EOMES	ENST00000449599	1	16	6.25	eomesodermin [Source:HGNC Symbol;Acc:3372]
ENSG00000163508	EOMES	ENST00000537516	1	16	6.25	eomesodermin [Source:HGNC Symbol;Acc:3372]
ENSG00000187672	ERC2	ENST00000486496	1	16	6.25	ELKS/RAB6-interacting/CAST family member 2 [Source:HGNC Symbol;Acc:31922]
ENSG00000104413	ESRP1	ENST00000454170	1	16	6.25	epithelial splicing regulatory protein 1 [Source:HGNC Symbol;Acc:25966]
ENSG00000104413	ESRP1	ENST00000519505	1	16	6.25	epithelial splicing regulatory protein 1 [Source:HGNC Symbol;Acc:25966]
ENSG00000164220	F2RL2	ENST00000296641	1	16	6.25	coagulation factor II (thrombin) receptor-like 2 [Source:HGNC Symbol;Acc:3539]
ENSG00000170074	FAM153A	ENST00000512544	1	16	6.25	family with sequence similarity 153, member A [Source:HGNC Symbol;Acc:29940]
ENSG00000109920	FNBP4	ENST00000528388	1	16	6.25	formin binding protein 4 [Source:HGNC Symbol;Acc:19752]
ENSG00000205336	GPR56	ENST00000544297	1	16	6.25	G protein-coupled receptor 56 [Source:HGNC Symbol;Acc:4512]
ENSG00000205336	GPR56	ENST00000565539	1	16	6.25	G protein-coupled receptor 56 [Source:HGNC Symbol;Acc:4512]
ENSG00000103342	GSPT1	ENST00000567631	1	16	6.25	G1 to S phase transition 1 [Source:HGNC Symbol;Acc:4621]
ENSG00000084110	HAL	ENST00000548808	1	16	6.25	histidine ammonia-lyase [Source:HGNC Symbol;Acc:4806]
ENSG00000184313	HEATR8	ENST00000371287	1	16	6.25	HEAT repeat containing 8 [Source:HGNC Symbol;Acc:24802]
ENSG00000261599	HERC2P8	ENST00000564334	1	16	6.25	hect domain and RLD 2 pseudogene 8 [Source:HGNC Symbol;Acc:38747]
ENSG00000106031	HOXA13	ENST00000222753	1	16	6.25	homeobox A13 [Source:HGNC Symbol;Acc:5102]
ENSG00000237556	KCND3-AS1	ENST00000441125	1	16	6.25	KCND3 antisense RNA 1 [Source:HGNC Symbol;Acc:40317]
ENSG00000110427	KIAA1549L	ENST00000265654	1	16	6.25	KIAA1549-like [Source:HGNC Symbol;Acc:24836]
ENSG00000115850	LCT	ENST00000264162	1	16	6.25	lactase [Source:HGNC Symbol;Acc:6530]
ENSG00000204577	LILRB3	ENST00000391750	1	16	6.25	leukocyte immunoglobulin-like receptor, subfamily B (with TM and ITIM domains), member 3 [Source:HGNC Symbol;Acc:6607]
ENSG00000204577	LILRB3	ENST00000424807	1	16	6.25	leukocyte immunoglobulin-like receptor, subfamily B (with TM and ITIM domains), member 3 [Source:HGNC Symbol;Acc:6607]
ENSG00000255346	NOX5	ENST00000527315	1	16	6.25	NADPH oxidase, EF-hand calcium binding domain 5 [Source:HGNC Symbol;Acc:14874]
ENSG00000182446	NPLOC4	ENST00000571714	1	16	6.25	nuclear protein localization 4 homolog (S. cerevisiae) [Source:HGNC Symbol;Acc:18261]
ENSG00000176294	OR4N2	ENST00000557677	1	16	6.25	olfactory receptor, family 4, subfamily N, member 2 [Source:HGNC Symbol;Acc:14742]
ENSG00000204961	PCDHA9	ENST00000378122	1	16	6.25	protocadherin alpha 9 [Source:HGNC Symbol;Acc:8675]
ENSG00000163694	RBM47	ENST00000513044	1	16	6.25	RNA binding motif protein 47 [Source:HGNC Symbol;Acc:30358]
ENSG00000004534	RBM6	ENST00000416583	1	16	6.25	RNA binding motif protein 6 [Source:HGNC Symbol;Acc:9903]
ENSG00000261324	RP11-174G6.5	ENST00000562691	1	16	6.25
ENSG00000250894	RP11-450I1.4	ENST00000504262	1	16	6.25
ENSG00000243795	RP11-572M11.3	ENST00000490139	1	16	6.25
ENSG00000188626	RP11-578F21.5	ENST00000340249	1	16	6.25	Uncharacterized protein [Source:UniProtKB/TrEMBL;Acc:F8WBD5]
ENSG00000254650	RP11-665E10.5	ENST00000528913	1	16	6.25
ENSG00000215070	RP3-377O6.1	ENST00000435236	1	16	6.25
ENSG00000130561	SAG	ENST00000469222	1	16	6.25	S-antigen; retina and pineal gland (arrestin) [Source:HGNC Symbol;Acc:10521]
ENSG00000154839	SKA1	ENST00000285116	1	16	6.25	spindle and kinetochore associated complex subunit 1 [Source:HGNC Symbol;Acc:28109]
ENSG00000154839	SKA1	ENST00000398452	1	16	6.25	spindle and kinetochore associated complex subunit 1 [Source:HGNC Symbol;Acc:28109]
ENSG00000154839	SKA1	ENST00000417656	1	16	6.25	spindle and kinetochore associated complex subunit 1 [Source:HGNC Symbol;Acc:28109]
ENSG00000188827	SLX4	ENST00000486524	1	16	6.25	SLX4 structure-specific endonuclease subunit homolog (S. cerevisiae) [Source:HGNC Symbol;Acc:23845]
ENSG00000196220	SRGAP3	ENST00000490348	1	16	6.25	SLIT-ROBO Rho GTPase activating protein 3 [Source:HGNC Symbol;Acc:19744]
ENSG00000249992	TMEM158	ENST00000503771	1	16	6.25	transmembrane protein 158 (gene/pseudogene) [Source:HGNC Symbol;Acc:30293]
ENSG00000137648	TMPRSS4	ENST00000534111	1	16	6.25	transmembrane protease, serine 4 [Source:HGNC Symbol;Acc:11878]
ENSG00000231962	VN1R7P	ENST00000414133	1	16	6.25	vomeronasal 1 receptor 7 pseudogene [Source:HGNC Symbol;Acc:8496]
ENSG00000176293	ZNF135	ENST00000515535	1	16	6.25	zinc finger protein 135 [Source:HGNC Symbol;Acc:12919]
		ENST00000584737	1	16	6.25
ENSG00000204502	PRAMEF5	ENST00000376168	2	31	6.45161	PRAME family member 5 [Source:HGNC Symbol;Acc:27995]
ENSG00000235257	AC093415.2	ENST00000439246	1	15	6.66667
ENSG00000157999	ANKRD61	ENST00000409061	1	15	6.66667	ankyrin repeat domain 61 [Source:HGNC Symbol;Acc:22467]
ENSG00000198826	ARHGAP11A	ENST00000361627	1	15	6.66667	Rho GTPase activating protein 11A [Source:HGNC Symbol;Acc:15783]
ENSG00000198488	B3GNT6	ENST00000533140	1	15	6.66667	UDP-GlcNAc:betaGal beta-1,3-N-acetylglucosaminyltransferase 6 (core 3 synthase) [Source:HGNC Symbol;Acc:24141]
ENSG00000188848	BEND4	ENST00000502486	1	15	6.66667	BEN domain containing 4 [Source:HGNC Symbol;Acc:23815]
ENSG00000188848	BEND4	ENST00000504360	1	15	6.66667	BEN domain containing 4 [Source:HGNC Symbol;Acc:23815]
ENSG00000183888	C1orf64	ENST00000329454	1	15	6.66667	chromosome 1 open reading frame 64 [Source:HGNC Symbol;Acc:28339]
ENSG00000163009	C2orf48	ENST00000381786	1	15	6.66667	chromosome 2 open reading frame 48 [Source:HGNC Symbol;Acc:26322]
ENSG00000099338	CATSPERG	ENST00000412458	1	15	6.66667	catsper channel auxiliary subunit gamma [Source:HGNC Symbol;Acc:25243]
ENSG00000112486	CCR6	ENST00000349984	1	15	6.66667	chemokine (C-C motif) receptor 6 [Source:HGNC Symbol;Acc:1607]
ENSG00000112486	CCR6	ENST00000400926	1	15	6.66667	chemokine (C-C motif) receptor 6 [Source:HGNC Symbol;Acc:1607]
ENSG00000089199	CHGB	ENST00000488832	1	15	6.66667	chromogranin B (secretogranin 1) [Source:HGNC Symbol;Acc:1930]
ENSG00000171603	CLSTN1	ENST00000464286	1	15	6.66667	calsyntenin 1 [Source:HGNC Symbol;Acc:17447]
ENSG00000146910	CNPY1	ENST00000321736	1	15	6.66667	canopy 1 homolog (zebrafish) [Source:HGNC Symbol;Acc:27786]
ENSG00000021826	CPS1	ENST00000233072	1	15	6.66667	carbamoyl-phosphate synthase 1, mitochondrial [Source:HGNC Symbol;Acc:2323]
ENSG00000021826	CPS1	ENST00000430249	1	15	6.66667	carbamoyl-phosphate synthase 1, mitochondrial [Source:HGNC Symbol;Acc:2323]
ENSG00000021826	CPS1	ENST00000451903	1	15	6.66667	carbamoyl-phosphate synthase 1, mitochondrial [Source:HGNC Symbol;Acc:2323]
ENSG00000204788	CR769776.4	ENST00000414341	1	15	6.66667
ENSG00000105392	CRX	ENST00000539067	1	15	6.66667	cone-rod homeobox [Source:HGNC Symbol;Acc:2383]
ENSG00000105392	CRX	ENST00000556900	1	15	6.66667	cone-rod homeobox [Source:HGNC Symbol;Acc:2383]
ENSG00000105392	CRX	ENST00000557738	1	15	6.66667	cone-rod homeobox [Source:HGNC Symbol;Acc:2383]
ENSG00000225971	CTA-85E5.6	ENST00000451219	1	15	6.66667
ENSG00000231764	DLX6-AS1	ENST00000431497	2	30	6.66667	DLX6 antisense RNA 1 [Source:HGNC Symbol;Acc:37151]
ENSG00000183914	DNAH2	ENST00000389173	1	15	6.66667	dynein, axonemal, heavy chain 2 [Source:HGNC Symbol;Acc:2948]
ENSG00000128512	DOCK4	ENST00000437633	1	15	6.66667	dedicator of cytokinesis 4 [Source:HGNC Symbol;Acc:19192]
ENSG00000128512	DOCK4	ENST00000445943	1	15	6.66667	dedicator of cytokinesis 4 [Source:HGNC Symbol;Acc:19192]
ENSG00000183145	DSCR6	ENST00000329553	1	15	6.66667	Down syndrome critical region gene 6 [Source:HGNC Symbol;Acc:3047]
ENSG00000183145	DSCR6	ENST00000485272	1	15	6.66667	Down syndrome critical region gene 6 [Source:HGNC Symbol;Acc:3047]
ENSG00000183145	DSCR6	ENST00000490393	1	15	6.66667	Down syndrome critical region gene 6 [Source:HGNC Symbol;Acc:3047]
ENSG00000187672	ERC2	ENST00000288221	1	15	6.66667	ELKS/RAB6-interacting/CAST family member 2 [Source:HGNC Symbol;Acc:31922]
ENSG00000104413	ESRP1	ENST00000358397	1	15	6.66667	epithelial splicing regulatory protein 1 [Source:HGNC Symbol;Acc:25966]
ENSG00000104413	ESRP1	ENST00000423620	1	15	6.66667	epithelial splicing regulatory protein 1 [Source:HGNC Symbol;Acc:25966]
ENSG00000104413	ESRP1	ENST00000433389	1	15	6.66667	epithelial splicing regulatory protein 1 [Source:HGNC Symbol;Acc:25966]
ENSG00000100376	FAM118A	ENST00000405673	2	30	6.66667	family with sequence similarity 118, member A [Source:HGNC Symbol;Acc:1313]
ENSG00000249715	FER1L5	ENST00000505256	1	15	6.66667	fer-1-like 5 (C. elegans) [Source:HGNC Symbol;Acc:19044]
ENSG00000131482	G6PC	ENST00000253801	1	15	6.66667	glucose-6-phosphatase, catalytic subunit [Source:HGNC Symbol;Acc:4056]
ENSG00000187105	HEATR4	ENST00000334988	1	15	6.66667	HEAT repeat containing 4 [Source:HGNC Symbol;Acc:16761]
ENSG00000187105	HEATR4	ENST00000553558	1	15	6.66667	HEAT repeat containing 4 [Source:HGNC Symbol;Acc:16761]
ENSG00000187105	HEATR4	ENST00000560393	1	15	6.66667	HEAT repeat containing 4 [Source:HGNC Symbol;Acc:16761]
ENSG00000119969	HELLS	ENST00000466552	1	15	6.66667	helicase, lymphoid-specific [Source:HGNC Symbol;Acc:4861]
ENSG00000112972	HMGCS1	ENST00000507293	1	15	6.66667	3-hydroxy-3-methylglutaryl-CoA synthase 1 (soluble) [Source:HGNC Symbol;Acc:5007]
ENSG00000115232	ITGA4	ENST00000397033	1	15	6.66667	integrin, alpha 4 (antigen CD49D, alpha 4 subunit of VLA-4 receptor) [Source:HGNC Symbol;Acc:6140]
ENSG00000104970	KIR3DX1	ENST00000482404	1	15	6.66667	killer cell immunoglobulin-like receptor, three domains, X1 [Source:HGNC Symbol;Acc:25043]
ENSG00000185467	KPNA7	ENST00000327442	1	15	6.66667	karyopherin alpha 7 (importin alpha 8) [Source:HGNC Symbol;Acc:21839]
ENSG00000203801	LINC00222	ENST00000416104	1	15	6.66667	long intergenic non-protein coding RNA 222 [Source:HGNC Symbol;Acc:21560]
ENSG00000245526	LINC00461	ENST00000511014	1	15	6.66667	long intergenic non-protein coding RNA 461 [Source:HGNC Symbol;Acc:42810]
ENSG00000236445	LINC00608	ENST00000432733	1	15	6.66667	long intergenic non-protein coding RNA 608 [Source:HGNC Symbol;Acc:27179]
ENSG00000163531	NFASC	ENST00000404977	1	15	6.66667	neurofascin [Source:HGNC Symbol;Acc:29866]
ENSG00000182446	NPLOC4	ENST00000576713	1	15	6.66667	nuclear protein localization 4 homolog (S. cerevisiae) [Source:HGNC Symbol;Acc:18261]
ENSG00000118257	NRP2	ENST00000464003	1	15	6.66667	neuropilin 2 [Source:HGNC Symbol;Acc:8005]
ENSG00000214351	OR1X5P	ENST00000510464	1	15	6.66667	olfactory receptor, family 1, subfamily X, member 5 pseudogene [Source:HGNC Symbol;Acc:31245]
ENSG00000176200	OR4D11	ENST00000313253	1	15	6.66667	olfactory receptor, family 4, subfamily D, member 11 [Source:HGNC Symbol;Acc:15174]
ENSG00000076641	PAG1	ENST00000523463	1	15	6.66667	phosphoprotein associated with glycosphingolipid microdomains 1 [Source:HGNC Symbol;Acc:30043]
ENSG00000229474	PATL2	ENST00000558573	1	15	6.66667	protein associated with topoisomerase II homolog 2 (yeast) [Source:HGNC Symbol;Acc:33630]
ENSG00000257150	PGAM1P5	ENST00000552554	1	15	6.66667	phosphoglycerate mutase 1 pseudogene 5 [Source:HGNC Symbol;Acc:42452]
ENSG00000253729	PRKDC	ENST00000432581	1	15	6.66667	protein kinase, DNA-activated, catalytic polypeptide [Source:HGNC Symbol;Acc:9413]
ENSG00000156675	RAB11FIP1	ENST00000522727	1	15	6.66667	RAB11 family interacting protein 1 (class I) [Source:HGNC Symbol;Acc:30265]
ENSG00000068028	RASSF1	ENST00000494145	1	15	6.66667	Ras association (RalGDS/AF-6) domain family member 1 [Source:HGNC Symbol;Acc:9882]
ENSG00000213411	RBM22P2	ENST00000393978	1	15	6.66667	RNA binding motif protein 22 pseudogene 2 [Source:HGNC Symbol;Acc:39695]
ENSG00000226429	RP11-111F5.6	ENST00000427536	1	15	6.66667
ENSG00000257432	RP11-244H18.4	ENST00000547023	2	30	6.66667
ENSG00000258957	RP11-363J20.1	ENST00000554898	1	15	6.66667
ENSG00000224129	RP11-492M19.1	ENST00000418220	1	15	6.66667
ENSG00000260359	RP11-4F5.2	ENST00000565106	1	15	6.66667
ENSG00000259776	RP11-544D21.2	ENST00000561926	1	15	6.66667
ENSG00000183666	RP11-823P9.1	ENST00000328346	1	15	6.66667
ENSG00000183666	RP11-823P9.1	ENST00000449061	1	15	6.66667
ENSG00000259568	RP13-262C2.2	ENST00000558731	1	15	6.66667
ENSG00000230337	RP4-635E18.6	ENST00000435388	1	15	6.66667
ENSG00000224008	RP5-1010E17.2	ENST00000433766	1	15	6.66667
ENSG00000132330	SCLY	ENST00000497951	1	15	6.66667	selenocysteine lyase [Source:HGNC Symbol;Acc:18161]
ENSG00000206075	SERPINB5	ENST00000382771	1	15	6.66667	serpin peptidase inhibitor, clade B (ovalbumin), member 5 [Source:HGNC Symbol;Acc:8949]
ENSG00000074621	SLC24A1	ENST00000434116	1	15	6.66667	solute carrier family 24 (sodium/potassium/calcium exchanger), member 1 [Source:HGNC Symbol;Acc:10975]
ENSG00000188827	SLX4	ENST00000466154	1	15	6.66667	SLX4 structure-specific endonuclease subunit homolog (S. cerevisiae) [Source:HGNC Symbol;Acc:23845]
ENSG00000115183	TANC1	ENST00000464096	1	15	6.66667	tetratricopeptide repeat, ankyrin repeat and coiled-coil containing 1 [Source:HGNC Symbol;Acc:29364]
ENSG00000139364	TMEM132B	ENST00000534945	1	15	6.66667	transmembrane protein 132B [Source:HGNC Symbol;Acc:29397]
ENSG00000083067	TRPM3	ENST00000360823	1	15	6.66667	transient receptor potential cation channel, subfamily M, member 3 [Source:HGNC Symbol;Acc:17992]
ENSG00000083067	TRPM3	ENST00000377105	1	15	6.66667	transient receptor potential cation channel, subfamily M, member 3 [Source:HGNC Symbol;Acc:17992]
ENSG00000083067	TRPM3	ENST00000377106	1	15	6.66667	transient receptor potential cation channel, subfamily M, member 3 [Source:HGNC Symbol;Acc:17992]
ENSG00000083067	TRPM3	ENST00000377110	1	15	6.66667	transient receptor potential cation channel, subfamily M, member 3 [Source:HGNC Symbol;Acc:17992]
ENSG00000224238	WARS2-IT1	ENST00000423984	1	15	6.66667	WARS2 intronic transcript 1 (non-protein coding) [Source:HGNC Symbol;Acc:41393]
ENSG00000158023	WDR66	ENST00000428465	1	15	6.66667	WD repeat domain 66 [Source:HGNC Symbol;Acc:28506]
ENSG00000198440	ZNF583	ENST00000436972	1	15	6.66667	zinc finger protein 583 [Source:HGNC Symbol;Acc:26427]
ENSG00000103310	ZP2	ENST00000574002	1	15	6.66667	zona pellucida glycoprotein 2 (sperm receptor) [Source:HGNC Symbol;Acc:13188]
ENSG00000205176	REXO1L1	ENST00000379010	3	44	6.81818	REX1, RNA exonuclease 1 homolog (S. cerevisiae)-like 1 [Source:HGNC Symbol;Acc:24660]
ENSG00000099338	CATSPERG	ENST00000492088	2	29	6.89655	catsper channel auxiliary subunit gamma [Source:HGNC Symbol;Acc:25243]
ENSG00000263874	LINC00672	ENST00000583195	2	29	6.89655	long intergenic non-protein coding RNA 672 [Source:HGNC Symbol;Acc:44353]
ENSG00000236197	AC002429.5	ENST00000417881	1	14	7.14286
ENSG00000234350	AC007405.4	ENST00000442456	1	14	7.14286
ENSG00000235597	AC013402.2	ENST00000451400	1	14	7.14286
ENSG00000237059	AC083863.7	ENST00000434504	1	14	7.14286
ENSG00000244675	AC108676.1	ENST00000455557	1	14	7.14286
ENSG00000236674	AL049636.1	ENST00000455736	2	28	7.14286
ENSG00000164512	ANKRD55	ENST00000341048	1	14	7.14286	ankyrin repeat domain 55 [Source:HGNC Symbol;Acc:25681]
ENSG00000164512	ANKRD55	ENST00000507283	1	14	7.14286	ankyrin repeat domain 55 [Source:HGNC Symbol;Acc:25681]
ENSG00000237654	AP003025.2	ENST00000414466	1	14	7.14286
ENSG00000198488	B3GNT6	ENST00000354301	1	14	7.14286	UDP-GlcNAc:betaGal beta-1,3-N-acetylglucosaminyltransferase 6 (core 3 synthase) [Source:HGNC Symbol;Acc:24141]
ENSG00000167995	BEST1	ENST00000524877	1	14	7.14286	bestrophin 1 [Source:HGNC Symbol;Acc:12703]
ENSG00000183833	C3orf15	ENST00000483134	1	14	7.14286	chromosome 3 open reading frame 15 [Source:HGNC Symbol;Acc:24010]
ENSG00000164989	CCDC171	ENST00000535968	1	14	7.14286	coiled-coil domain containing 171 [Source:HGNC Symbol;Acc:29828]
ENSG00000183813	CCR4	ENST00000330953	1	14	7.14286	chemokine (C-C motif) receptor 4 [Source:HGNC Symbol;Acc:1605]
ENSG00000186567	CEACAM19	ENST00000480278	1	14	7.14286	carcinoembryonic antigen-related cell adhesion molecule 19 [Source:HGNC Symbol;Acc:31951]
ENSG00000196811	CHRNG	ENST00000389492	2	28	7.14286	cholinergic receptor, nicotinic, gamma (muscle) [Source:HGNC Symbol;Acc:1967]
ENSG00000122966	CIT	ENST00000545913	1	14	7.14286	citron (rho-interacting, serine/threonine kinase 21) [Source:HGNC Symbol;Acc:1985]
ENSG00000143536	CRNN	ENST00000271835	1	14	7.14286	cornulin [Source:HGNC Symbol;Acc:1230]
ENSG00000262097	CTD-2135D7.5	ENST00000576797	1	14	7.14286
ENSG00000169862	CTNND2	ENST00000495388	1	14	7.14286	catenin (cadherin-associated protein), delta 2 [Source:HGNC Symbol;Acc:2516]
ENSG00000162438	CTRC	ENST00000375943	1	14	7.14286	chymotrypsin C (caldecrin) [Source:HGNC Symbol;Acc:2523]
ENSG00000242412	DBIL5P2	ENST00000491724	1	14	7.14286	diazepam binding inhibitor-like 5 pseudogene 2 [Source:HGNC Symbol;Acc:38518]
ENSG00000134815	DHX34	ENST00000466298	1	14	7.14286	DEAH (Asp-Glu-Ala-His) box polypeptide 34 [Source:HGNC Symbol;Acc:16719]
ENSG00000176124	DLEU1	ENST00000483169	1	14	7.14286	deleted in lymphocytic leukemia 1 (non-protein coding) [Source:HGNC Symbol;Acc:13747]
ENSG00000152592	DMP1	ENST00000282479	1	14	7.14286	dentin matrix acidic phosphoprotein 1 [Source:HGNC Symbol;Acc:2932]
ENSG00000152592	DMP1	ENST00000339673	1	14	7.14286	dentin matrix acidic phosphoprotein 1 [Source:HGNC Symbol;Acc:2932]
ENSG00000162374	ELAVL4	ENST00000357083	1	14	7.14286	ELAV (embryonic lethal, abnormal vision, Drosophila)-like 4 [Source:HGNC Symbol;Acc:3315]
ENSG00000188316	ENO4	ENST00000409522	1	14	7.14286	enolase family member 4 [Source:HGNC Symbol;Acc:31670]
ENSG00000124882	EREG	ENST00000507603	1	14	7.14286	epiregulin [Source:HGNC Symbol;Acc:3443]
ENSG00000204677	FAM153C	ENST00000511511	1	14	7.14286	family with sequence similarity 153, member C [Source:HGNC Symbol;Acc:33936]
ENSG00000142449	FBN3	ENST00000270509	1	14	7.14286	fibrillin 3 [Source:HGNC Symbol;Acc:18794]
ENSG00000090920	FCGBP	ENST00000221347	1	14	7.14286	Fc fragment of IgG binding protein [Source:HGNC Symbol;Acc:13572]
ENSG00000109920	FNBP4	ENST00000524696	1	14	7.14286	formin binding protein 4 [Source:HGNC Symbol;Acc:19752]
ENSG00000170324	FRMPD2	ENST00000463706	1	14	7.14286	FERM and PDZ domain containing 2 [Source:HGNC Symbol;Acc:28572]
ENSG00000183454	GRIN2A	ENST00000330684	1	14	7.14286	glutamate receptor, ionotropic, N-methyl D-aspartate 2A [Source:HGNC Symbol;Acc:4585]
ENSG00000183454	GRIN2A	ENST00000396575	1	14	7.14286	glutamate receptor, ionotropic, N-methyl D-aspartate 2A [Source:HGNC Symbol;Acc:4585]
ENSG00000259845	HERC2P10	ENST00000570209	1	14	7.14286	hect domain and RLD 2 pseudogene 10 [Source:HGNC Symbol;Acc:39056]
ENSG00000228611	HNF4GP1	ENST00000430567	1	14	7.14286	hepatocyte nuclear factor 4, gamma pseudogene 1 [Source:HGNC Symbol;Acc:35417]
ENSG00000186795	KCNK18	ENST00000334549	1	14	7.14286	potassium channel, subfamily K, member 18 [Source:HGNC Symbol;Acc:19439]
ENSG00000188694	KRTAP24-1	ENST00000340345	1	14	7.14286	keratin associated protein 24-1 [Source:HGNC Symbol;Acc:33902]
ENSG00000263206	KYNUP3	ENST00000574386	1	14	7.14286	kynureninase pseudogene 3 [Source:HGNC Symbol;Acc:39201]
ENSG00000240563	L1TD1	ENST00000498273	1	14	7.14286	LINE-1 type transposase domain containing 1 [Source:HGNC Symbol;Acc:25595]
ENSG00000121207	LRAT	ENST00000336356	1	14	7.14286	lecithin retinol acyltransferase (phosphatidylcholine--retinol O-acyltransferase) [Source:HGNC Symbol;Acc:6685]
ENSG00000121207	LRAT	ENST00000510733	1	14	7.14286	lecithin retinol acyltransferase (phosphatidylcholine--retinol O-acyltransferase) [Source:HGNC Symbol;Acc:6685]
ENSG00000150526	MIA2	ENST00000280082	1	14	7.14286	melanoma inhibitory activity 2 [Source:HGNC Symbol;Acc:18432]
ENSG00000030304	MUSK	ENST00000416899	1	14	7.14286	muscle, skeletal, receptor tyrosine kinase [Source:HGNC Symbol;Acc:7525]
ENSG00000258590	NBEAP1	ENST00000556948	1	14	7.14286	neurobeachin pseudogene 1 [Source:HGNC Symbol;Acc:1007]
ENSG00000228212	OFD1P17	ENST00000437639	2	28	7.14286	OFD1 pseudogene 17 [Source:HGNC Symbol;Acc:1332]
ENSG00000204697	OR2U1P	ENST00000377164	1	14	7.14286	olfactory receptor, family 2, subfamily U, member 1 pseudogene [Source:HGNC Symbol;Acc:8278]
ENSG00000232268	OR52I1	ENST00000450052	1	14	7.14286	olfactory receptor, family 52, subfamily I, member 1 [Source:HGNC Symbol;Acc:15220]
ENSG00000232268	OR52I1	ENST00000530443	1	14	7.14286	olfactory receptor, family 52, subfamily I, member 1 [Source:HGNC Symbol;Acc:15220]
ENSG00000149380	P4HA3	ENST00000524388	1	14	7.14286	prolyl 4-hydroxylase, alpha polypeptide III [Source:HGNC Symbol;Acc:30135]
ENSG00000132915	PDE6A	ENST00000512670	1	14	7.14286	phosphodiesterase 6A, cGMP-specific, rod, alpha [Source:HGNC Symbol;Acc:8785]
ENSG00000112137	PHACTR1	ENST00000379350	1	14	7.14286	phosphatase and actin regulator 1 [Source:HGNC Symbol;Acc:20990]
ENSG00000130997	POLN	ENST00000382865	1	14	7.14286	polymerase (DNA directed) nu [Source:HGNC Symbol;Acc:18870]
ENSG00000130997	POLN	ENST00000511885	1	14	7.14286	polymerase (DNA directed) nu [Source:HGNC Symbol;Acc:18870]
ENSG00000130997	POLN	ENST00000515357	1	14	7.14286	polymerase (DNA directed) nu [Source:HGNC Symbol;Acc:18870]
ENSG00000204513	PRAMEF11	ENST00000535591	1	14	7.14286	PRAME family member 11 [Source:HGNC Symbol;Acc:14086]
ENSG00000204941	PSG5	ENST00000401992	1	14	7.14286	pregnancy specific beta-1-glycoprotein 5 [Source:HGNC Symbol;Acc:9522]
ENSG00000226083	RP11-110H10.2	ENST00000439319	1	14	7.14286
ENSG00000236412	RP11-132N15.2	ENST00000444379	1	14	7.14286
ENSG00000255524	RP11-1348G14.2	ENST00000526428	1	14	7.14286	Uncharacterized protein [Source:UniProtKB/TrEMBL;Acc:E9PQR5]
ENSG00000257960	RP11-161H23.11	ENST00000548382	1	14	7.14286
ENSG00000263547	RP11-1O2.1	ENST00000584677	1	14	7.14286
ENSG00000243081	RP11-231E6.1	ENST00000486726	1	14	7.14286
ENSG00000235645	RP11-242G20.1	ENST00000416265	1	14	7.14286
ENSG00000258535	RP11-280K24.4	ENST00000553312	1	14	7.14286
ENSG00000203356	RP11-296A18.3	ENST00000366181	1	14	7.14286
ENSG00000248452	RP11-324H7.1	ENST00000511272	1	14	7.14286
ENSG00000225564	RP11-341A22.2	ENST00000411575	1	14	7.14286
ENSG00000249584	RP11-478P10.1	ENST00000510444	1	14	7.14286
ENSG00000260317	RP11-48B3.4	ENST00000569134	1	14	7.14286
ENSG00000258929	RP11-58E21.3	ENST00000554129	1	14	7.14286	Uncharacterized protein [Source:UniProtKB/TrEMBL;Acc:G3V330]
ENSG00000157306	RP11-66N24.4	ENST00000554403	1	14	7.14286
ENSG00000251373	RP11-68D16.1	ENST00000513866	1	14	7.14286
ENSG00000242705	RP11-695J20.1	ENST00000483823	1	14	7.14286
ENSG00000213640	RP11-797H7.3	ENST00000446006	1	14	7.14286
ENSG00000242629	RP11-89C21.2	ENST00000443016	2	28	7.14286
ENSG00000206356	RP11-93O17.2	ENST00000504077	1	14	7.14286
ENSG00000228140	RP3-467K16.4	ENST00000427824	1	14	7.14286
ENSG00000232043	RP4-530I15.9	ENST00000431019	1	14	7.14286
ENSG00000204117	RP4-640H8.2	ENST00000373508	1	14	7.14286
ENSG00000237788	RP5-1041C10.3	ENST00000429893	1	14	7.14286
ENSG00000249267	RP5-916L7.1	ENST00000502479	1	14	7.14286
ENSG00000162105	SHANK2	ENST00000409161	1	14	7.14286	SH3 and multiple ankyrin repeat domains 2 [Source:HGNC Symbol;Acc:14295]
ENSG00000162105	SHANK2	ENST00000424924	1	14	7.14286	SH3 and multiple ankyrin repeat domains 2 [Source:HGNC Symbol;Acc:14295]
ENSG00000074621	SLC24A1	ENST00000537259	1	14	7.14286	solute carrier family 24 (sodium/potassium/calcium exchanger), member 1 [Source:HGNC Symbol;Acc:10975]
ENSG00000151229	SLC2A13	ENST00000465517	1	14	7.14286	solute carrier family 2 (facilitated glucose transporter), member 13 [Source:HGNC Symbol;Acc:15956]
ENSG00000138079	SLC3A1	ENST00000409387	1	14	7.14286	solute carrier family 3 (cystine, dibasic and neutral amino acid transporters, activator of cystine, dibasic and neutral amino acid transport), member 1 [Source:HGNC Symbol;Acc:11025]
ENSG00000010379	SLC6A13	ENST00000436453	1	14	7.14286	solute carrier family 6 (neurotransmitter transporter, GABA), member 13 [Source:HGNC Symbol;Acc:11046]
ENSG00000178235	SLITRK1	ENST00000377084	1	14	7.14286	SLIT and NTRK-like family, member 1 [Source:HGNC Symbol;Acc:20297]
ENSG00000148737	TCF7L2	ENST00000494353	1	14	7.14286	transcription factor 7-like 2 (T-cell specific, HMG-box) [Source:HGNC Symbol;Acc:11641]
ENSG00000118194	TNNT2	ENST00000412633	1	14	7.14286	troponin T type 2 (cardiac) [Source:HGNC Symbol;Acc:11949]
ENSG00000118194	TNNT2	ENST00000422165	1	14	7.14286	troponin T type 2 (cardiac) [Source:HGNC Symbol;Acc:11949]
ENSG00000170703	TTLL6	ENST00000376681	1	14	7.14286	tubulin tyrosine ligase-like family, member 6 [Source:HGNC Symbol;Acc:26664]
ENSG00000171804	WDR87	ENST00000303868	1	14	7.14286	WD repeat domain 87 [Source:HGNC Symbol;Acc:29934]
ENSG00000171804	WDR87	ENST00000447313	1	14	7.14286	WD repeat domain 87 [Source:HGNC Symbol;Acc:29934]
ENSG00000258405	ZNF578	ENST00000421239	1	14	7.14286	zinc finger protein 578 [Source:HGNC Symbol;Acc:26449]
ENSG00000074755	ZZEF1	ENST00000574474	1	14	7.14286	zinc finger, ZZ-type with EF-hand domain 1 [Source:HGNC Symbol;Acc:29027]
ENSG00000261770	CTC-459F4.1	ENST00000562493	2	27	7.40741
ENSG00000176294	OR4N2	ENST00000315947	2	27	7.40741	olfactory receptor, family 4, subfamily N, member 2 [Source:HGNC Symbol;Acc:14742]
ENSG00000176294	OR4N2	ENST00000568211	2	27	7.40741	olfactory receptor, family 4, subfamily N, member 2 [Source:HGNC Symbol;Acc:14742]
ENSG00000050438	SLC4A8	ENST00000453097	2	27	7.40741	solute carrier family 4, sodium bicarbonate cotransporter, member 8 [Source:HGNC Symbol;Acc:11034]
ENSG00000163554	SPTA1	ENST00000368147	2	27	7.40741	spectrin, alpha, erythrocytic 1 (elliptocytosis 2) [Source:HGNC Symbol;Acc:11272]
ENSG00000259553	AC140725.4	ENST00000561145	1	13	7.69231
ENSG00000254556	AF131215.4	ENST00000531549	1	13	7.69231
ENSG00000203276	AL353898.2	ENST00000327057	1	13	7.69231
ENSG00000229089	ANKRD20A8P	ENST00000446135	1	13	7.69231	ankyrin repeat domain 20 family, member A8, pseudogene [Source:HGNC Symbol;Acc:23666]
ENSG00000230006	ANKRD36BP2	ENST00000393525	1	13	7.69231	ankyrin repeat domain 36B pseudogene 2 [Source:HGNC Symbol;Acc:33607]
ENSG00000164512	ANKRD55	ENST00000434982	1	13	7.69231	ankyrin repeat domain 55 [Source:HGNC Symbol;Acc:25681]
ENSG00000164512	ANKRD55	ENST00000504958	1	13	7.69231	ankyrin repeat domain 55 [Source:HGNC Symbol;Acc:25681]
ENSG00000255453	AP000640.8	ENST00000533323	1	13	7.69231
ENSG00000116539	ASH1L	ENST00000478837	1	13	7.69231	ash1 (absent, small, or homeotic)-like (Drosophila) [Source:HGNC Symbol;Acc:19088]
ENSG00000152092	ASTN1	ENST00000367657	1	13	7.69231	astrotactin 1 [Source:HGNC Symbol;Acc:773]
ENSG00000135298	BAI3	ENST00000370598	1	13	7.69231	brain-specific angiogenesis inhibitor 3 [Source:HGNC Symbol;Acc:945]
ENSG00000226913	BSN-AS2	ENST00000421598	1	13	7.69231	BSN antisense RNA 2 [Source:HGNC Symbol;Acc:42445]
ENSG00000169758	C15orf27	ENST00000388942	1	13	7.69231	chromosome 15 open reading frame 27 [Source:HGNC Symbol;Acc:26763]
ENSG00000169758	C15orf27	ENST00000484722	1	13	7.69231	chromosome 15 open reading frame 27 [Source:HGNC Symbol;Acc:26763]
ENSG00000172508	CARNS1	ENST00000524740	1	13	7.69231	carnosine synthase 1 [Source:HGNC Symbol;Acc:29268]
ENSG00000158477	CD1A	ENST00000289429	1	13	7.69231	CD1a molecule [Source:HGNC Symbol;Acc:1634]
ENSG00000079335	CDC14A	ENST00000361544	1	13	7.69231	CDC14 cell division cycle 14 homolog A (S. cerevisiae) [Source:HGNC Symbol;Acc:1718]
ENSG00000167258	CDK12	ENST00000585161	1	13	7.69231	cyclin-dependent kinase 12 [Source:HGNC Symbol;Acc:24224]
ENSG00000136108	CKAP2	ENST00000468284	1	13	7.69231	cytoskeleton associated protein 2 [Source:HGNC Symbol;Acc:1990]
ENSG00000071894	CPSF1	ENST00000532560	1	13	7.69231	cleavage and polyadenylation specific factor 1, 160kDa [Source:HGNC Symbol;Acc:2324]
ENSG00000169862	CTNND2	ENST00000513588	1	13	7.69231	catenin (cadherin-associated protein), delta 2 [Source:HGNC Symbol;Acc:2516]
ENSG00000197312	DDI2	ENST00000486680	1	13	7.69231	DNA-damage inducible 1 homolog 2 (S. cerevisiae) [Source:HGNC Symbol;Acc:24578]
ENSG00000131068	DEFB118	ENST00000253381	1	13	7.69231	defensin, beta 118 [Source:HGNC Symbol;Acc:16196]
ENSG00000174844	DNAH12	ENST00000351747	1	13	7.69231	dynein, axonemal, heavy chain 12 [Source:HGNC Symbol;Acc:2943]
ENSG00000174844	DNAH12	ENST00000495027	1	13	7.69231	dynein, axonemal, heavy chain 12 [Source:HGNC Symbol;Acc:2943]
ENSG00000185842	DNAH14	ENST00000445597	1	13	7.69231	dynein, axonemal, heavy chain 14 [Source:HGNC Symbol;Acc:2945]
ENSG00000118997	DNAH7	ENST00000409063	1	13	7.69231	dynein, axonemal, heavy chain 7 [Source:HGNC Symbol;Acc:18661]
ENSG00000162374	ELAVL4	ENST00000371823	1	13	7.69231	ELAV (embryonic lethal, abnormal vision, Drosophila)-like 4 [Source:HGNC Symbol;Acc:3315]
ENSG00000162374	ELAVL4	ENST00000448907	1	13	7.69231	ELAV (embryonic lethal, abnormal vision, Drosophila)-like 4 [Source:HGNC Symbol;Acc:3315]
ENSG00000100376	FAM118A	ENST00000477714	1	13	7.69231	family with sequence similarity 118, member A [Source:HGNC Symbol;Acc:1313]
ENSG00000170324	FRMPD2	ENST00000486151	2	26	7.69231	FERM and PDZ domain containing 2 [Source:HGNC Symbol;Acc:28572]
ENSG00000121634	GJA8	ENST00000240986	1	13	7.69231	gap junction protein, alpha 8, 50kDa [Source:HGNC Symbol;Acc:4281]
ENSG00000121634	GJA8	ENST00000369235	1	13	7.69231	gap junction protein, alpha 8, 50kDa [Source:HGNC Symbol;Acc:4281]
ENSG00000185245	GP1BA	ENST00000329125	1	13	7.69231	glycoprotein Ib (platelet), alpha polypeptide [Source:HGNC Symbol;Acc:4439]
ENSG00000260644	HERC2P5	ENST00000569697	1	13	7.69231	hect domain and RLD 2 pseudogene 5 [Source:HGNC Symbol;Acc:4873]
ENSG00000138642	HERC6	ENST00000506842	1	13	7.69231	HECT and RLD domain containing E3 ubiquitin protein ligase family member 6 [Source:HGNC Symbol;Acc:26072]
ENSG00000179344	HLA-DQB1	ENST00000487676	1	13	7.69231	major histocompatibility complex, class II, DQ beta 1 [Source:HGNC Symbol;Acc:4944]
ENSG00000123388	HOXC11	ENST00000243082	1	13	7.69231	homeobox C11 [Source:HGNC Symbol;Acc:5123]
ENSG00000185507	IRF7	ENST00000531912	1	13	7.69231	interferon regulatory factor 7 [Source:HGNC Symbol;Acc:6122]
ENSG00000176049	JAKMIP2	ENST00000265272	2	26	7.69231	janus kinase and microtubule interacting protein 2 [Source:HGNC Symbol;Acc:29067]
ENSG00000176049	JAKMIP2	ENST00000507386	2	26	7.69231	janus kinase and microtubule interacting protein 2 [Source:HGNC Symbol;Acc:29067]
ENSG00000237556	KCND3-AS1	ENST00000427471	1	13	7.69231	KCND3 antisense RNA 1 [Source:HGNC Symbol;Acc:40317]
ENSG00000104970	KIR3DX1	ENST00000335056	1	13	7.69231	killer cell immunoglobulin-like receptor, three domains, X1 [Source:HGNC Symbol;Acc:25043]
ENSG00000131914	LIN28A	ENST00000254231	1	13	7.69231	lin-28 homolog A (C. elegans) [Source:HGNC Symbol;Acc:15986]
ENSG00000215162	LINC00269	ENST00000399711	1	13	7.69231	long intergenic non-protein coding RNA 269 [Source:HGNC Symbol;Acc:26586]
ENSG00000012223	LTF	ENST00000415180	1	13	7.69231	lactotransferrin [Source:HGNC Symbol;Acc:6720]
ENSG00000187398	LUZP2	ENST00000533227	1	13	7.69231	leucine zipper protein 2 [Source:HGNC Symbol;Acc:23206]
ENSG00000140832	MARVELD3	ENST00000561682	1	13	7.69231	MARVEL domain containing 3 [Source:HGNC Symbol;Acc:30525]
ENSG00000186732	MPPED1	ENST00000465861	1	13	7.69231	metallophosphoesterase domain containing 1 [Source:HGNC Symbol;Acc:1306]
ENSG00000145113	MUC4	ENST00000462323	2	26	7.69231	mucin 4, cell surface associated [Source:HGNC Symbol;Acc:7514]
ENSG00000145113	MUC4	ENST00000463781	2	26	7.69231	mucin 4, cell surface associated [Source:HGNC Symbol;Acc:7514]
ENSG00000145113	MUC4	ENST00000466475	2	26	7.69231	mucin 4, cell surface associated [Source:HGNC Symbol;Acc:7514]
ENSG00000145113	MUC4	ENST00000470451	2	26	7.69231	mucin 4, cell surface associated [Source:HGNC Symbol;Acc:7514]
ENSG00000145113	MUC4	ENST00000475231	2	26	7.69231	mucin 4, cell surface associated [Source:HGNC Symbol;Acc:7514]
ENSG00000145113	MUC4	ENST00000477086	2	26	7.69231	mucin 4, cell surface associated [Source:HGNC Symbol;Acc:7514]
ENSG00000145113	MUC4	ENST00000477756	2	26	7.69231	mucin 4, cell surface associated [Source:HGNC Symbol;Acc:7514]
ENSG00000145113	MUC4	ENST00000478156	2	26	7.69231	mucin 4, cell surface associated [Source:HGNC Symbol;Acc:7514]
ENSG00000145113	MUC4	ENST00000479406	2	26	7.69231	mucin 4, cell surface associated [Source:HGNC Symbol;Acc:7514]
ENSG00000145113	MUC4	ENST00000480843	2	26	7.69231	mucin 4, cell surface associated [Source:HGNC Symbol;Acc:7514]
ENSG00000030304	MUSK	ENST00000189978	1	13	7.69231	muscle, skeletal, receptor tyrosine kinase [Source:HGNC Symbol;Acc:7525]
ENSG00000030304	MUSK	ENST00000374448	1	13	7.69231	muscle, skeletal, receptor tyrosine kinase [Source:HGNC Symbol;Acc:7525]
ENSG00000183486	MX2	ENST00000495892	1	13	7.69231	myxovirus (influenza virus) resistance 2 (mouse) [Source:HGNC Symbol;Acc:7533]
ENSG00000157483	MYO1E	ENST00000558814	1	13	7.69231	myosin IE [Source:HGNC Symbol;Acc:7599]
ENSG00000177694	NAALADL2	ENST00000495900	1	13	7.69231	N-acetylated alpha-linked acidic dipeptidase-like 2 [Source:HGNC Symbol;Acc:23219]
ENSG00000156170	NDUFAF6	ENST00000521840	1	13	7.69231	NADH dehydrogenase (ubiquinone) complex I, assembly factor 6 [Source:HGNC Symbol;Acc:28625]
ENSG00000181322	NME9	ENST00000492993	1	13	7.69231	NME/NM23 family member 9 [Source:HGNC Symbol;Acc:21343]
ENSG00000182446	NPLOC4	ENST00000573519	1	13	7.69231	nuclear protein localization 4 homolog (S. cerevisiae) [Source:HGNC Symbol;Acc:18261]
ENSG00000166473	PKD1L2	ENST00000527937	1	13	7.69231	polycystic kidney disease 1-like 2 [Source:HGNC Symbol;Acc:21715]
ENSG00000204174	PPYR1	ENST00000374312	1	13	7.69231	pancreatic polypeptide receptor 1 [Source:HGNC Symbol;Acc:9329]
ENSG00000232423	PRAMEF6	ENST00000376192	2	26	7.69231	PRAME family member 6 [Source:HGNC Symbol;Acc:30583]
ENSG00000138669	PRKG2	ENST00000264399	1	13	7.69231	protein kinase, cGMP-dependent, type II [Source:HGNC Symbol;Acc:9416]
ENSG00000138669	PRKG2	ENST00000395578	1	13	7.69231	protein kinase, cGMP-dependent, type II [Source:HGNC Symbol;Acc:9416]
ENSG00000138669	PRKG2	ENST00000418486	1	13	7.69231	protein kinase, cGMP-dependent, type II [Source:HGNC Symbol;Acc:9416]
ENSG00000100033	PRODH	ENST00000429300	2	26	7.69231	proline dehydrogenase (oxidase) 1 [Source:HGNC Symbol;Acc:9453]
ENSG00000183675	PTPN20B	ENST00000510141	1	13	7.69231	protein tyrosine phosphatase, non-receptor type 20B [Source:HGNC Symbol;Acc:23423]
ENSG00000255240	RP11-142C4.6	ENST00000533954	1	13	7.69231
ENSG00000214837	RP11-261C10.3	ENST00000418377	1	13	7.69231
ENSG00000243302	RP11-274B21.2	ENST00000465971	1	13	7.69231
ENSG00000243302	RP11-274B21.2	ENST00000535314	1	13	7.69231
ENSG00000245293	RP11-286E11.1	ENST00000499098	1	13	7.69231
ENSG00000218596	RP11-2J18.1	ENST00000406202	1	13	7.69231
ENSG00000259814	RP11-300A12.2	ENST00000567616	1	13	7.69231
ENSG00000255760	RP11-428G5.5	ENST00000535163	1	13	7.69231
ENSG00000240219	RP11-430C7.5	ENST00000444037	1	13	7.69231
ENSG00000215606	RP11-438D8.3	ENST00000510488	1	13	7.69231
ENSG00000249755	RP11-466G12.2	ENST00000503756	1	13	7.69231
ENSG00000257635	RP11-536C10.10	ENST00000547616	1	13	7.69231
ENSG00000239351	RP11-651P23.6	ENST00000483112	1	13	7.69231
ENSG00000258024	RP11-762H13.1	ENST00000553218	1	13	7.69231
ENSG00000250406	RP13-539F13.3	ENST00000512833	1	13	7.69231
ENSG00000237094	RP4-669L17.10	ENST00000456623	1	13	7.69231
ENSG00000249267	RP5-916L7.1	ENST00000545784	1	13	7.69231
ENSG00000176225	RTTN	ENST00000581583	1	13	7.69231	rotatin [Source:HGNC Symbol;Acc:18654]
ENSG00000166257	SCN3B	ENST00000527125	1	13	7.69231	sodium channel, voltage-gated, type III, beta subunit [Source:HGNC Symbol;Acc:20665]
ENSG00000146197	SCUBE3	ENST00000394681	1	13	7.69231	signal peptide, CUB domain, EGF-like 3 [Source:HGNC Symbol;Acc:13655]
ENSG00000100012	SEC14L3	ENST00000403066	1	13	7.69231	SEC14-like 3 (S. cerevisiae) [Source:HGNC Symbol;Acc:18655]
ENSG00000100012	SEC14L3	ENST00000415957	1	13	7.69231	SEC14-like 3 (S. cerevisiae) [Source:HGNC Symbol;Acc:18655]
ENSG00000109762	SNX25	ENST00000512853	1	13	7.69231	sorting nexin 25 [Source:HGNC Symbol;Acc:21883]
ENSG00000104133	SPG11	ENST00000558989	1	13	7.69231	spastic paraplegia 11 (autosomal recessive) [Source:HGNC Symbol;Acc:11226]
ENSG00000196781	TLE1	ENST00000376472	1	13	7.69231	transducin-like enhancer of split 1 (E(sp1) homolog, Drosophila) [Source:HGNC Symbol;Acc:11837]
ENSG00000106829	TLE4	ENST00000496853	1	13	7.69231	transducin-like enhancer of split 4 (E(sp1) homolog, Drosophila) [Source:HGNC Symbol;Acc:11840]
ENSG00000152128	TMEM163	ENST00000281924	1	13	7.69231	transmembrane protein 163 [Source:HGNC Symbol;Acc:25380]
ENSG00000181634	TNFSF15	ENST00000374044	1	13	7.69231	tumor necrosis factor (ligand) superfamily, member 15 [Source:HGNC Symbol;Acc:11931]
ENSG00000118194	TNNT2	ENST00000472177	1	13	7.69231	troponin T type 2 (cardiac) [Source:HGNC Symbol;Acc:11949]
ENSG00000136731	UGGT1	ENST00000438277	1	13	7.69231	UDP-glucose glycoprotein glucosyltransferase 1 [Source:HGNC Symbol;Acc:15663]
ENSG00000133958	UNC79	ENST00000554549	1	13	7.69231	unc-79 homolog (C. elegans) [Source:HGNC Symbol;Acc:19966]
ENSG00000233327	USP32P2	ENST00000581595	1	13	7.69231	ubiquitin specific peptidase 32 pseudogene 2 [Source:HGNC Symbol;Acc:30751]
ENSG00000225914	XXbac-BPG154L12.4	ENST00000425033	1	13	7.69231
ENSG00000133858	ZFC3H1	ENST00000548100	1	13	7.69231	zinc finger, C3H1-type containing [Source:HGNC Symbol;Acc:28328]
ENSG00000215156	RP11-1023L17.2	ENST00000332686	6	76	7.89474
ENSG00000196400	BX255923.1	ENST00000354995	2	25	8	HDCMB45P; Uncharacterized protein [Source:UniProtKB/TrEMBL;Acc:Q9P1R7]
ENSG00000215908	CROCCP2	ENST00000362058	2	25	8	ciliary rootlet coiled-coil, rootletin pseudogene 2 [Source:HGNC Symbol;Acc:28170]
ENSG00000101311	FERMT1	ENST00000217289	2	25	8	fermitin family member 1 [Source:HGNC Symbol;Acc:15889]
ENSG00000230267	HERC2P4	ENST00000433784	2	25	8	hect domain and RLD 2 pseudogene 4 [Source:HGNC Symbol;Acc:4872]
ENSG00000166145	SPINT1	ENST00000344051	2	25	8	serine peptidase inhibitor, Kunitz type 1 [Source:HGNC Symbol;Acc:11246]
ENSG00000178201	VN1R1	ENST00000321039	2	25	8	vomeronasal 1 receptor 1 [Source:HGNC Symbol;Acc:13548]
ENSG00000264151	RP11-739N10.1	ENST00000584546	3	37	8.10811
ENSG00000073969	NSF	ENST00000576040	3	36	8.33333	N-ethylmaleimide-sensitive factor [Source:HGNC Symbol;Acc:8016]
ENSG00000223638	RFPL4A	ENST00000434937	3	36	8.33333	ret finger protein-like 4A [Source:HGNC Symbol;Acc:16449]
ENSG00000188984	AADACL3	ENST00000332530	1	12	8.33333	arylacetamide deacetylase-like 3 [Source:HGNC Symbol;Acc:32037]
ENSG00000006071	ABCC8	ENST00000532728	1	12	8.33333	ATP-binding cassette, sub-family C (CFTR/MRP), member 8 [Source:HGNC Symbol;Acc:59]
ENSG00000233471	AC000094.3	ENST00000446618	1	12	8.33333
ENSG00000230941	AC002386.1	ENST00000436714	1	12	8.33333
ENSG00000227968	AC004014.4	ENST00000458451	1	12	8.33333
ENSG00000205215	AC015818.3	ENST00000451704	1	12	8.33333
ENSG00000226548	AC016722.3	ENST00000453936	1	12	8.33333
ENSG00000233862	AC016907.3	ENST00000455424	1	12	8.33333
ENSG00000235482	AC093415.4	ENST00000442539	1	12	8.33333
ENSG00000177822	AC108142.1	ENST00000507869	1	12	8.33333
ENSG00000213671	AC126365.4	ENST00000395519	1	12	8.33333
ENSG00000205622	AF064858.6	ENST00000380931	1	12	8.33333
ENSG00000205622	AF064858.6	ENST00000544859	1	12	8.33333
ENSG00000212743	AL137145.1	ENST00000391437	1	12	8.33333
ENSG00000237847	AL137798.1	ENST00000434336	1	12	8.33333	UPF0627 protein ENSP00000341061/ENSP00000339743 [Source:UniProtKB/Swiss-Prot;Acc:A6NEA5]
ENSG00000205266	AL353997.3	ENST00000583394	1	12	8.33333
ENSG00000153930	ANKFN1	ENST00000575594	1	12	8.33333	ankyrin-repeat and fibronectin type III domain containing 1 [Source:HGNC Symbol;Acc:26766]
ENSG00000132498	ANKRD20A3	ENST00000344538	1	12	8.33333	ankyrin repeat domain 20 family, member A3 [Source:HGNC Symbol;Acc:31981]
ENSG00000132498	ANKRD20A3	ENST00000473324	1	12	8.33333	ankyrin repeat domain 20 family, member A3 [Source:HGNC Symbol;Acc:31981]
ENSG00000229089	ANKRD20A8P	ENST00000432432	1	12	8.33333	ankyrin repeat domain 20 family, member A8, pseudogene [Source:HGNC Symbol;Acc:23666]
ENSG00000124406	ATP8A1	ENST00000510289	2	24	8.33333	ATPase, aminophospholipid transporter (APLT), class I, type 8A, member 1 [Source:HGNC Symbol;Acc:13531]
ENSG00000167798	C3P1	ENST00000497718	1	12	8.33333	complement component 3 precursor pseudogene [Source:HGNC Symbol;Acc:34414]
ENSG00000197536	C5orf56	ENST00000378947	1	12	8.33333	chromosome 5 open reading frame 56 [Source:HGNC Symbol;Acc:33838]
ENSG00000182389	CACNB4	ENST00000397327	1	12	8.33333	calcium channel, voltage-dependent, beta 4 subunit [Source:HGNC Symbol;Acc:1404]
ENSG00000143702	CEP170	ENST00000461671	1	12	8.33333	centrosomal protein 170kDa [Source:HGNC Symbol;Acc:28920]
ENSG00000257127	CLLU1	ENST00000378485	1	12	8.33333	chronic lymphocytic leukemia up-regulated 1 [Source:HGNC Symbol;Acc:29841]
ENSG00000203710	CR1	ENST00000367050	1	12	8.33333	complement component (3b/4b) receptor 1 (Knops blood group) [Source:HGNC Symbol;Acc:2334]
ENSG00000121904	CSMD2	ENST00000489419	1	12	8.33333	CUB and Sushi multiple domains 2 [Source:HGNC Symbol;Acc:19290]
ENSG00000250827	CTD-2141G3.1	ENST00000513330	1	12	8.33333
ENSG00000253558	CTD-2179L22.1	ENST00000517330	1	12	8.33333
ENSG00000257868	CTD-2311B13.8	ENST00000547150	1	12	8.33333
ENSG00000124721	DNAH8	ENST00000449981	2	24	8.33333	dynein, axonemal, heavy chain 8 [Source:HGNC Symbol;Acc:2952]
ENSG00000088305	DNMT3B	ENST00000348286	1	12	8.33333	DNA (cytosine-5-)-methyltransferase 3 beta [Source:HGNC Symbol;Acc:2979]
ENSG00000088305	DNMT3B	ENST00000456297	1	12	8.33333	DNA (cytosine-5-)-methyltransferase 3 beta [Source:HGNC Symbol;Acc:2979]
ENSG00000128512	DOCK4	ENST00000494651	1	12	8.33333	dedicator of cytokinesis 4 [Source:HGNC Symbol;Acc:19192]
ENSG00000184303	DRD5P1	ENST00000456605	1	12	8.33333	dopamine receptor D5 pseudogene 1 [Source:HGNC Symbol;Acc:3027]
ENSG00000113360	DROSHA	ENST00000512166	1	12	8.33333	drosha, ribonuclease type III [Source:HGNC Symbol;Acc:17904]
ENSG00000134760	DSG1	ENST00000257192	1	12	8.33333	desmoglein 1 [Source:HGNC Symbol;Acc:3048]
ENSG00000256061	DYX1C1	ENST00000321149	1	12	8.33333	dyslexia susceptibility 1 candidate 1 [Source:HGNC Symbol;Acc:21493]
ENSG00000256061	DYX1C1	ENST00000348518	1	12	8.33333	dyslexia susceptibility 1 candidate 1 [Source:HGNC Symbol;Acc:21493]
ENSG00000256061	DYX1C1	ENST00000380679	1	12	8.33333	dyslexia susceptibility 1 candidate 1 [Source:HGNC Symbol;Acc:21493]
ENSG00000243986	ENO1P3	ENST00000484903	1	12	8.33333	enolase 1, (alpha) pseudogene 3 [Source:HGNC Symbol;Acc:37944]
ENSG00000226887	ERVMER34-1	ENST00000443173	1	12	8.33333	endogenous retrovirus group MER34, member 1 [Source:HGNC Symbol;Acc:42970]
ENSG00000163586	FABP1	ENST00000393750	1	12	8.33333	fatty acid binding protein 1, liver [Source:HGNC Symbol;Acc:3555]
ENSG00000163586	FABP1	ENST00000495375	1	12	8.33333	fatty acid binding protein 1, liver [Source:HGNC Symbol;Acc:3555]
ENSG00000198797	FAM5B	ENST00000361539	1	12	8.33333	family with sequence similarity 5, member B [Source:HGNC Symbol;Acc:13746]
ENSG00000186431	FCAR	ENST00000433231	1	12	8.33333	Fc fragment of IgA, receptor for [Source:HGNC Symbol;Acc:3608]
ENSG00000163518	FCRL4	ENST00000271532	1	12	8.33333	Fc receptor-like 4 [Source:HGNC Symbol;Acc:18507]
ENSG00000109920	FNBP4	ENST00000531394	1	12	8.33333	formin binding protein 4 [Source:HGNC Symbol;Acc:19752]
ENSG00000168243	GNG4	ENST00000391854	1	12	8.33333	guanine nucleotide binding protein (G protein), gamma 4 [Source:HGNC Symbol;Acc:4407]
ENSG00000168243	GNG4	ENST00000450593	1	12	8.33333	guanine nucleotide binding protein (G protein), gamma 4 [Source:HGNC Symbol;Acc:4407]
ENSG00000143147	GPR161	ENST00000361697	1	12	8.33333	G protein-coupled receptor 161 [Source:HGNC Symbol;Acc:23694]
ENSG00000143147	GPR161	ENST00000367835	1	12	8.33333	G protein-coupled receptor 161 [Source:HGNC Symbol;Acc:23694]
ENSG00000143147	GPR161	ENST00000493800	1	12	8.33333	G protein-coupled receptor 161 [Source:HGNC Symbol;Acc:23694]
ENSG00000143147	GPR161	ENST00000537209	1	12	8.33333	G protein-coupled receptor 161 [Source:HGNC Symbol;Acc:23694]
ENSG00000171189	GRIK1	ENST00000535441	1	12	8.33333	glutamate receptor, ionotropic, kainate 1 [Source:HGNC Symbol;Acc:4579]
ENSG00000223473	GS1-124K5.3	ENST00000450353	1	12	8.33333
ENSG00000103657	HERC1	ENST00000560316	1	12	8.33333	HECT and RLD domain containing E3 ubiquitin protein ligase family member 1 [Source:HGNC Symbol;Acc:4867]
ENSG00000179344	HLA-DQB1	ENST00000399082	1	12	8.33333	major histocompatibility complex, class II, DQ beta 1 [Source:HGNC Symbol;Acc:4944]
ENSG00000110169	HPX	ENST00000528348	1	12	8.33333	hemopexin [Source:HGNC Symbol;Acc:5171]
ENSG00000086696	HSD17B2	ENST00000199936	1	12	8.33333	hydroxysteroid (17-beta) dehydrogenase 2 [Source:HGNC Symbol;Acc:5211]
ENSG00000149305	HTR3B	ENST00000260191	1	12	8.33333	5-hydroxytryptamine (serotonin) receptor 3B, ionotropic [Source:HGNC Symbol;Acc:5298]
ENSG00000228211	HYALP1	ENST00000417674	1	12	8.33333	hyaluronoglucosaminidase pseudogene 1 [Source:HGNC Symbol;Acc:5324]
ENSG00000211630	IGKV1D-13	ENST00000390275	1	12	8.33333	immunoglobulin kappa variable 1D-13 [Source:HGNC Symbol;Acc:5747]
ENSG00000224041	IGKV3D-15	ENST00000417279	1	12	8.33333	immunoglobulin kappa variable 3D-15 (gene/pseudogene) [Source:HGNC Symbol;Acc:5824]
ENSG00000169306	IL1RAPL1	ENST00000378993	1	12	8.33333	interleukin 1 receptor accessory protein-like 1 [Source:HGNC Symbol;Acc:5996]
ENSG00000185507	IRF7	ENST00000528413	1	12	8.33333	interferon regulatory factor 7 [Source:HGNC Symbol;Acc:6122]
ENSG00000205726	ITSN1	ENST00000465143	1	12	8.33333	intersectin 1 (SH3 domain protein) [Source:HGNC Symbol;Acc:6183]
ENSG00000121210	KIAA0922	ENST00000478919	1	12	8.33333	KIAA0922 [Source:HGNC Symbol;Acc:29146]
ENSG00000163617	KIAA1407	ENST00000483766	1	12	8.33333	KIAA1407 [Source:HGNC Symbol;Acc:29272]
ENSG00000110427	KIAA1549L	ENST00000321505	1	12	8.33333	KIAA1549-like [Source:HGNC Symbol;Acc:24836]
ENSG00000110427	KIAA1549L	ENST00000389726	1	12	8.33333	KIAA1549-like [Source:HGNC Symbol;Acc:24836]
ENSG00000091128	LAMB4	ENST00000205386	1	12	8.33333	laminin, beta 4 [Source:HGNC Symbol;Acc:6491]
ENSG00000091128	LAMB4	ENST00000388780	1	12	8.33333	laminin, beta 4 [Source:HGNC Symbol;Acc:6491]
ENSG00000091128	LAMB4	ENST00000388781	1	12	8.33333	laminin, beta 4 [Source:HGNC Symbol;Acc:6491]
ENSG00000186818	LILRB4	ENST00000391736	1	12	8.33333	leukocyte immunoglobulin-like receptor, subfamily B (with TM and ITIM domains), member 4 [Source:HGNC Symbol;Acc:6608]
ENSG00000124260	MAGEA10	ENST00000370323	1	12	8.33333	melanoma antigen family A, 10 [Source:HGNC Symbol;Acc:6797]
ENSG00000140832	MARVELD3	ENST00000299952	1	12	8.33333	MARVEL domain containing 3 [Source:HGNC Symbol;Acc:30525]
ENSG00000257563	MIR3180-3	ENST00000549796	1	12	8.33333	microRNA 3180-3 [Source:HGNC Symbol;Acc:38239]
ENSG00000204655	MOG	ENST00000469353	1	12	8.33333	myelin oligodendrocyte glycoprotein [Source:HGNC Symbol;Acc:7197]
ENSG00000142405	NLRP12	ENST00000492915	1	12	8.33333	NLR family, pyrin domain containing 12 [Source:HGNC Symbol;Acc:22938]
ENSG00000116833	NR5A2	ENST00000367357	1	12	8.33333	nuclear receptor subfamily 5, group A, member 2 [Source:HGNC Symbol;Acc:7984]
ENSG00000179915	NRXN1	ENST00000462791	1	12	8.33333	neurexin 1 [Source:HGNC Symbol;Acc:8008]
ENSG00000138315	OIT3	ENST00000334011	1	12	8.33333	oncoprotein induced transcript 3 [Source:HGNC Symbol;Acc:29953]
ENSG00000171133	OR2K2	ENST00000302681	1	12	8.33333	olfactory receptor, family 2, subfamily K, member 2 [Source:HGNC Symbol;Acc:8264]
ENSG00000171133	OR2K2	ENST00000374428	1	12	8.33333	olfactory receptor, family 2, subfamily K, member 2 [Source:HGNC Symbol;Acc:8264]
ENSG00000254440	PBOV1	ENST00000527246	1	12	8.33333	prostate and breast cancer overexpressed 1 [Source:HGNC Symbol;Acc:21079]
ENSG00000135749	PCNXL2	ENST00000430153	1	12	8.33333	pecanex-like 2 (Drosophila) [Source:HGNC Symbol;Acc:8736]
ENSG00000019144	PHLDB1	ENST00000525427	1	12	8.33333	pleckstrin homology-like domain, family B, member 1 [Source:HGNC Symbol;Acc:23697]
ENSG00000183206	POTEC	ENST00000358970	1	12	8.33333	POTE ankyrin domain family, member C [Source:HGNC Symbol;Acc:33894]
ENSG00000183206	POTEC	ENST00000389891	1	12	8.33333	POTE ankyrin domain family, member C [Source:HGNC Symbol;Acc:33894]
ENSG00000204174	PPYR1	ENST00000395716	1	12	8.33333	pancreatic polypeptide receptor 1 [Source:HGNC Symbol;Acc:9329]
ENSG00000100033	PRODH	ENST00000334029	2	24	8.33333	proline dehydrogenase (oxidase) 1 [Source:HGNC Symbol;Acc:9453]
ENSG00000100033	PRODH	ENST00000357068	2	24	8.33333	proline dehydrogenase (oxidase) 1 [Source:HGNC Symbol;Acc:9453]
ENSG00000100033	PRODH	ENST00000420436	2	24	8.33333	proline dehydrogenase (oxidase) 1 [Source:HGNC Symbol;Acc:9453]
ENSG00000183668	PSG9	ENST00000270077	1	12	8.33333	pregnancy specific beta-1-glycoprotein 9 [Source:HGNC Symbol;Acc:9526]
ENSG00000051180	RAD51	ENST00000267868	1	12	8.33333	RAD51 homolog (S. cerevisiae) [Source:HGNC Symbol;Acc:9817]
ENSG00000004534	RBM6	ENST00000493652	1	12	8.33333	RNA binding motif protein 6 [Source:HGNC Symbol;Acc:9903]
ENSG00000214022	REPIN1	ENST00000489432	1	12	8.33333	replication initiator 1 [Source:HGNC Symbol;Acc:17922]
ENSG00000135119	RNFT2	ENST00000257575	1	12	8.33333	ring finger protein, transmembrane 2 [Source:HGNC Symbol;Acc:25905]
ENSG00000134318	ROCK2	ENST00000484951	1	12	8.33333	Rho-associated, coiled-coil containing protein kinase 2 [Source:HGNC Symbol;Acc:10252]
ENSG00000237219	RP11-104G3.4	ENST00000442893	1	12	8.33333
ENSG00000189332	RP11-113D6.10	ENST00000527059	1	12	8.33333	Putative mitochondrial carrier protein LOC494141 [Source:UniProtKB/Swiss-Prot;Acc:Q7Z469]
ENSG00000257743	RP11-1220K2.2	ENST00000477922	1	12	8.33333	Putative maltase-glucoamylase-like protein FLJ16351 [Source:UniProtKB/Swiss-Prot;Acc:Q6ZN80]
ENSG00000227914	RP11-130C19.3	ENST00000421645	1	12	8.33333
ENSG00000248869	RP11-138I17.1	ENST00000505736	1	12	8.33333
ENSG00000258869	RP11-204N11.1	ENST00000555187	1	12	8.33333	Uncharacterized protein [Source:UniProtKB/TrEMBL;Acc:G3V3G4]
ENSG00000233394	RP11-248D7.2	ENST00000453094	1	12	8.33333
ENSG00000241473	RP11-259P15.3	ENST00000420887	1	12	8.33333
ENSG00000234116	RP11-261C10.1	ENST00000427176	1	12	8.33333
ENSG00000261172	RP11-356C4.5	ENST00000563515	1	12	8.33333
ENSG00000241163	RP11-398A8.3	ENST00000468646	1	12	8.33333
ENSG00000260328	RP11-416I2.1	ENST00000562897	1	12	8.33333
ENSG00000254819	RP11-430L3.1	ENST00000524858	1	12	8.33333
ENSG00000260886	RP11-432I5.1	ENST00000561529	1	12	8.33333
ENSG00000234971	RP11-475I24.2	ENST00000430103	1	12	8.33333
ENSG00000261121	RP11-496D24.2	ENST00000569621	1	12	8.33333
ENSG00000251433	RP11-540E16.1	ENST00000513311	1	12	8.33333
ENSG00000241219	RP11-572M11.1	ENST00000462010	1	12	8.33333
ENSG00000254840	RP11-574M7.1	ENST00000533230	1	12	8.33333
ENSG00000249635	RP11-710F7.3	ENST00000513220	1	12	8.33333
ENSG00000231448	RP11-763B22.9	ENST00000444424	1	12	8.33333
ENSG00000261025	RP11-84D1.2	ENST00000568143	1	12	8.33333
ENSG00000218475	RP11-93K7.1	ENST00000401561	1	12	8.33333
ENSG00000182404	RP1-86D1.3	ENST00000450483	1	12	8.33333
ENSG00000225415	RP3-509I19.1	ENST00000426389	1	12	8.33333
ENSG00000160188	RSPH1	ENST00000493019	1	12	8.33333	radial spoke head 1 homolog (Chlamydomonas) [Source:HGNC Symbol;Acc:12371]
ENSG00000173611	SCAI	ENST00000373549	1	12	8.33333	suppressor of cancer cell invasion [Source:HGNC Symbol;Acc:26709]
ENSG00000173611	SCAI	ENST00000477186	1	12	8.33333	suppressor of cancer cell invasion [Source:HGNC Symbol;Acc:26709]
ENSG00000146285	SCML4	ENST00000369025	1	12	8.33333	sex comb on midleg-like 4 (Drosophila) [Source:HGNC Symbol;Acc:21397]
ENSG00000156398	SFXN2	ENST00000369893	1	12	8.33333	sideroflexin 2 [Source:HGNC Symbol;Acc:16086]
ENSG00000156398	SFXN2	ENST00000459894	1	12	8.33333	sideroflexin 2 [Source:HGNC Symbol;Acc:16086]
ENSG00000081800	SLC13A1	ENST00000194130	1	12	8.33333	solute carrier family 13 (sodium/sulfate symporters), member 1 [Source:HGNC Symbol;Acc:10916]
ENSG00000108932	SLC16A6	ENST00000580666	1	12	8.33333	solute carrier family 16, member 6 (monocarboxylic acid transporter 7) [Source:HGNC Symbol;Acc:10927]
ENSG00000134278	SPIRE1	ENST00000464481	1	12	8.33333	spire homolog 1 (Drosophila) [Source:HGNC Symbol;Acc:30622]
ENSG00000066923	STAG3	ENST00000489373	1	12	8.33333	stromal antigen 3 [Source:HGNC Symbol;Acc:11356]
ENSG00000159082	SYNJ1	ENST00000467445	1	12	8.33333	synaptojanin 1 [Source:HGNC Symbol;Acc:11503]
ENSG00000170921	TANC2	ENST00000581424	2	24	8.33333	tetratricopeptide repeat, ankyrin repeat and coiled-coil containing 2 [Source:HGNC Symbol;Acc:30212]
ENSG00000102125	TAZ	ENST00000483674	1	12	8.33333	tafazzin [Source:HGNC Symbol;Acc:11577]
ENSG00000187621	TCL6	ENST00000465501	1	12	8.33333	T-cell leukemia/lymphoma 6 (non-protein coding) [Source:HGNC Symbol;Acc:13463]
ENSG00000106829	TLE4	ENST00000485159	1	12	8.33333	transducin-like enhancer of split 4 (E(sp1) homolog, Drosophila) [Source:HGNC Symbol;Acc:11840]
ENSG00000152128	TMEM163	ENST00000467316	1	12	8.33333	transmembrane protein 163 [Source:HGNC Symbol;Acc:25380]
ENSG00000250227	TRIM60P14	ENST00000513444	1	12	8.33333	tripartite motif containing 60 pseudogene 14 [Source:HGNC Symbol;Acc:38486]
ENSG00000167723	TRPV3	ENST00000572519	1	12	8.33333	transient receptor potential cation channel, subfamily V, member 3 [Source:HGNC Symbol;Acc:18084]
ENSG00000155158	TTC39B	ENST00000506891	1	12	8.33333	tetratricopeptide repeat domain 39B [Source:HGNC Symbol;Acc:23704]
ENSG00000092445	TYRO3	ENST00000560992	1	12	8.33333	TYRO3 protein tyrosine kinase [Source:HGNC Symbol;Acc:12446]
ENSG00000156687	UNC5D	ENST00000404895	1	12	8.33333	unc-5 homolog D (C. elegans) [Source:HGNC Symbol;Acc:18634]
ENSG00000156687	UNC5D	ENST00000416672	1	12	8.33333	unc-5 homolog D (C. elegans) [Source:HGNC Symbol;Acc:18634]
ENSG00000156687	UNC5D	ENST00000420357	1	12	8.33333	unc-5 homolog D (C. elegans) [Source:HGNC Symbol;Acc:18634]
ENSG00000233327	USP32P2	ENST00000508093	1	12	8.33333	ubiquitin specific peptidase 32 pseudogene 2 [Source:HGNC Symbol;Acc:30751]
ENSG00000077254	USP33	ENST00000462192	1	12	8.33333	ubiquitin specific peptidase 33 [Source:HGNC Symbol;Acc:20059]
ENSG00000154914	USP43	ENST00000574408	1	12	8.33333	ubiquitin specific peptidase 43 [Source:HGNC Symbol;Acc:20072]
ENSG00000197415	VEPH1	ENST00000482434	1	12	8.33333	ventricular zone expressed PH domain homolog 1 (zebrafish) [Source:HGNC Symbol;Acc:25735]
ENSG00000139722	VPS37B	ENST00000371248	1	12	8.33333	vacuolar protein sorting 37 homolog B (S. cerevisiae) [Source:HGNC Symbol;Acc:25754]
ENSG00000167987	VPS37C	ENST00000535818	1	12	8.33333	vacuolar protein sorting 37 homolog C (S. cerevisiae) [Source:HGNC Symbol;Acc:26097]
ENSG00000196584	XRCC2	ENST00000359321	1	12	8.33333	X-ray repair complementing defective repair in Chinese hamster cells 2 [Source:HGNC Symbol;Acc:12829]
ENSG00000179059	ZFP42	ENST00000326866	1	12	8.33333	zinc finger protein 42 homolog (mouse) [Source:HGNC Symbol;Acc:30949]
ENSG00000179059	ZFP42	ENST00000509524	1	12	8.33333	zinc finger protein 42 homolog (mouse) [Source:HGNC Symbol;Acc:30949]
ENSG00000204644	ZFP57	ENST00000376881	1	12	8.33333	zinc finger protein 57 homolog (mouse) [Source:HGNC Symbol;Acc:18791]
ENSG00000204644	ZFP57	ENST00000376883	1	12	8.33333	zinc finger protein 57 homolog (mouse) [Source:HGNC Symbol;Acc:18791]
ENSG00000204644	ZFP57	ENST00000488757	1	12	8.33333	zinc finger protein 57 homolog (mouse) [Source:HGNC Symbol;Acc:18791]
ENSG00000141946	ZIM3	ENST00000269834	1	12	8.33333	zinc finger, imprinted 3 [Source:HGNC Symbol;Acc:16366]
ENSG00000141579	ZNF750	ENST00000269394	1	12	8.33333	zinc finger protein 750 [Source:HGNC Symbol;Acc:25843]
ENSG00000214189	ZNF788	ENST00000397755	1	12	8.33333	zinc finger family member 788 [Source:HGNC Symbol;Acc:33112]
ENSG00000176371	ZSCAN2	ENST00000538076	1	12	8.33333	zinc finger and SCAN domain containing 2 [Source:HGNC Symbol;Acc:20994]
ENSG00000227124	ZNF717	ENST00000491507	3	35	8.57143	zinc finger protein 717 [Source:HGNC Symbol;Acc:29448]
ENSG00000108582	CPD	ENST00000580396	2	23	8.69565	carboxypeptidase D [Source:HGNC Symbol;Acc:2301]
ENSG00000246422	CTD-2024I7.13	ENST00000502205	2	23	8.69565
ENSG00000256581	NLRP9P	ENST00000540920	2	23	8.69565	NLR family, pyrin domain containing 9 pseudogene [Source:HGNC Symbol;Acc:29888]
ENSG00000254315	RP11-267M23.3	ENST00000521010	2	23	8.69565
ENSG00000261250	RP11-545A16.1	ENST00000569644	2	23	8.69565
ENSG00000233974	RP11-823P9.3	ENST00000502532	4	46	8.69565
ENSG00000166436	TRIM66	ENST00000481014	2	23	8.69565	tripartite motif containing 66 [Source:HGNC Symbol;Acc:29005]
ENSG00000215156	RP11-1023L17.2	ENST00000505001	10	115	8.69565
ENSG00000254027	RP11-363E6.3	ENST00000517670	19	215	8.83721
ENSG00000184949	FAM227A	ENST00000535113	4	45	8.88889	family with sequence similarity 227, member A [Source:HGNC Symbol;Acc:44197]
ENSG00000248493	AC005351.1	ENST00000511152	1	11	9.09091
ENSG00000250497	AC007126.1	ENST00000508202	2	22	9.09091
ENSG00000224675	AC009227.2	ENST00000434635	1	11	9.09091
ENSG00000230572	AC027612.3	ENST00000436174	1	11	9.09091
ENSG00000132142	ACACA	ENST00000451642	1	11	9.09091	acetyl-CoA carboxylase alpha [Source:HGNC Symbol;Acc:84]
ENSG00000197140	ADAM32	ENST00000520691	1	11	9.09091	ADAM metallopeptidase domain 32 [Source:HGNC Symbol;Acc:15479]
ENSG00000153930	ANKFN1	ENST00000318698	2	22	9.09091	ankyrin-repeat and fibronectin type III domain containing 1 [Source:HGNC Symbol;Acc:26766]
ENSG00000236977	ANKRD44-IT1	ENST00000428191	1	11	9.09091	ANKRD44 intronic transcript 1 (non-protein coding) [Source:HGNC Symbol;Acc:41477]
ENSG00000198826	ARHGAP11A	ENST00000543522	1	11	9.09091	Rho GTPase activating protein 11A [Source:HGNC Symbol;Acc:15783]
ENSG00000198826	ARHGAP11A	ENST00000565905	1	11	9.09091	Rho GTPase activating protein 11A [Source:HGNC Symbol;Acc:15783]
ENSG00000136002	ARHGEF4	ENST00000409359	1	11	9.09091	Rho guanine nucleotide exchange factor (GEF) 4 [Source:HGNC Symbol;Acc:684]
ENSG00000152092	ASTN1	ENST00000361833	1	11	9.09091	astrotactin 1 [Source:HGNC Symbol;Acc:773]
ENSG00000152092	ASTN1	ENST00000367654	1	11	9.09091	astrotactin 1 [Source:HGNC Symbol;Acc:773]
ENSG00000152092	ASTN1	ENST00000424564	1	11	9.09091	astrotactin 1 [Source:HGNC Symbol;Acc:773]
ENSG00000188761	BCL2L15	ENST00000369580	1	11	9.09091	BCL2-like 15 [Source:HGNC Symbol;Acc:33624]
ENSG00000243899	BMS1P7	ENST00000426063	1	11	9.09091	BMS1 pseudogene 7 [Source:HGNC Symbol;Acc:23655]
ENSG00000168903	BTNL3	ENST00000342868	1	11	9.09091	butyrophilin-like 3 [Source:HGNC Symbol;Acc:1143]
ENSG00000232274	BX571672.2	ENST00000412204	2	22	9.09091
ENSG00000188596	C12orf55	ENST00000524981	1	11	9.09091	chromosome 12 open reading frame 55 [Source:HGNC Symbol;Acc:26456]
ENSG00000163362	C1orf106	ENST00000367342	1	11	9.09091	chromosome 1 open reading frame 106 [Source:HGNC Symbol;Acc:25599]
ENSG00000128254	C22orf24	ENST00000248984	1	11	9.09091	chromosome 22 open reading frame 24 [Source:HGNC Symbol;Acc:23051]
ENSG00000165181	C9orf84	ENST00000374287	1	11	9.09091	chromosome 9 open reading frame 84 [Source:HGNC Symbol;Acc:26535]
ENSG00000165181	C9orf84	ENST00000394777	1	11	9.09091	chromosome 9 open reading frame 84 [Source:HGNC Symbol;Acc:26535]
ENSG00000165181	C9orf84	ENST00000394779	1	11	9.09091	chromosome 9 open reading frame 84 [Source:HGNC Symbol;Acc:26535]
ENSG00000182389	CACNB4	ENST00000434468	1	11	9.09091	calcium channel, voltage-dependent, beta 4 subunit [Source:HGNC Symbol;Acc:1404]
ENSG00000180347	CCDC129	ENST00000407970	1	11	9.09091	coiled-coil domain containing 129 [Source:HGNC Symbol;Acc:27363]
ENSG00000180347	CCDC129	ENST00000451887	1	11	9.09091	coiled-coil domain containing 129 [Source:HGNC Symbol;Acc:27363]
ENSG00000184451	CCR10	ENST00000332438	1	11	9.09091	chemokine (C-C motif) receptor 10 [Source:HGNC Symbol;Acc:4474]
ENSG00000179934	CCR8	ENST00000414803	1	11	9.09091	chemokine (C-C motif) receptor 8 [Source:HGNC Symbol;Acc:1609]
ENSG00000101542	CDH20	ENST00000262717	1	11	9.09091	cadherin 20, type 2 [Source:HGNC Symbol;Acc:1760]
ENSG00000117724	CENPF	ENST00000467765	1	11	9.09091	centromere protein F, 350/400kDa (mitosin) [Source:HGNC Symbol;Acc:1857]
ENSG00000143702	CEP170	ENST00000521911	1	11	9.09091	centrosomal protein 170kDa [Source:HGNC Symbol;Acc:28920]
ENSG00000128656	CHN1	ENST00000490654	1	11	9.09091	chimerin (chimaerin) 1 [Source:HGNC Symbol;Acc:1943]
ENSG00000106069	CHN2	ENST00000433720	1	11	9.09091	chimerin (chimaerin) 2 [Source:HGNC Symbol;Acc:1944]
ENSG00000122966	CIT	ENST00000537607	1	11	9.09091	citron (rho-interacting, serine/threonine kinase 21) [Source:HGNC Symbol;Acc:1985]
ENSG00000187912	CLEC17A	ENST00000547437	1	11	9.09091	C-type lectin domain family 17, member A [Source:HGNC Symbol;Acc:34520]
ENSG00000166685	COG1	ENST00000577844	1	11	9.09091	component of oligomeric golgi complex 1 [Source:HGNC Symbol;Acc:6545]
ENSG00000203710	CR1	ENST00000534202	1	11	9.09091	complement component (3b/4b) receptor 1 (Knops blood group) [Source:HGNC Symbol;Acc:2334]
ENSG00000070770	CSNK2A2	ENST00000562367	1	11	9.09091	casein kinase 2, alpha prime polypeptide [Source:HGNC Symbol;Acc:2459]
ENSG00000251364	CTD-2516F10.2	ENST00000533684	1	11	9.09091
ENSG00000254503	CTD-2521M24.4	ENST00000526892	1	11	9.09091
ENSG00000111249	CUX2	ENST00000261726	1	11	9.09091	cut-like homeobox 2 [Source:HGNC Symbol;Acc:19347]
ENSG00000197408	CYP2B6	ENST00000324071	1	11	9.09091	cytochrome P450, family 2, subfamily B, polypeptide 6 [Source:HGNC Symbol;Acc:2615]
ENSG00000006634	DBF4	ENST00000495067	1	11	9.09091	DBF4 homolog (S. cerevisiae) [Source:HGNC Symbol;Acc:17364]
ENSG00000157680	DGKI	ENST00000288490	1	11	9.09091	diacylglycerol kinase, iota [Source:HGNC Symbol;Acc:2855]
ENSG00000157680	DGKI	ENST00000424189	1	11	9.09091	diacylglycerol kinase, iota [Source:HGNC Symbol;Acc:2855]
ENSG00000157680	DGKI	ENST00000446122	1	11	9.09091	diacylglycerol kinase, iota [Source:HGNC Symbol;Acc:2855]
ENSG00000170579	DLGAP1	ENST00000534970	1	11	9.09091	discs, large (Drosophila) homolog-associated protein 1 [Source:HGNC Symbol;Acc:2905]
ENSG00000185842	DNAH14	ENST00000430092	1	11	9.09091	dynein, axonemal, heavy chain 14 [Source:HGNC Symbol;Acc:2945]
ENSG00000185842	DNAH14	ENST00000439375	1	11	9.09091	dynein, axonemal, heavy chain 14 [Source:HGNC Symbol;Acc:2945]
ENSG00000007174	DNAH9	ENST00000396001	1	11	9.09091	dynein, axonemal, heavy chain 9 [Source:HGNC Symbol;Acc:2953]
ENSG00000007174	DNAH9	ENST00000262442	5	55	9.09091	dynein, axonemal, heavy chain 9 [Source:HGNC Symbol;Acc:2953]
ENSG00000147459	DOCK5	ENST00000481100	1	11	9.09091	dedicator of cytokinesis 5 [Source:HGNC Symbol;Acc:23476]
ENSG00000121570	DPPA4	ENST00000335658	1	11	9.09091	developmental pluripotency associated 4 [Source:HGNC Symbol;Acc:19200]
ENSG00000256061	DYX1C1	ENST00000457155	1	11	9.09091	dyslexia susceptibility 1 candidate 1 [Source:HGNC Symbol;Acc:21493]
ENSG00000176927	EFCAB5	ENST00000440741	1	11	9.09091	EF-hand calcium binding domain 5 [Source:HGNC Symbol;Acc:24801]
ENSG00000236608	EIF4A1P6	ENST00000448133	1	11	9.09091	eukaryotic translation initiation factor 4A1 pseudogene 6 [Source:HGNC Symbol;Acc:37925]
ENSG00000225830	ERCC6	ENST00000475116	1	11	9.09091	excision repair cross-complementing rodent repair deficiency, complementation group 6 [Source:HGNC Symbol;Acc:3438]
ENSG00000249367	FABP5P12	ENST00000515543	1	11	9.09091	fatty acid binding protein 5 pseudogene 12 [Source:HGNC Symbol;Acc:31067]
ENSG00000133193	FAM104A	ENST00000580032	1	11	9.09091	family with sequence similarity 104, member A [Source:HGNC Symbol;Acc:25918]
ENSG00000169122	FAM110B	ENST00000520369	1	11	9.09091	family with sequence similarity 110, member B [Source:HGNC Symbol;Acc:28587]
ENSG00000182230	FAM153B	ENST00000512862	1	11	9.09091	family with sequence similarity 153, member B [Source:HGNC Symbol;Acc:27323]
ENSG00000164049	FBXW12	ENST00000296438	1	11	9.09091	F-box and WD repeat domain containing 12 [Source:HGNC Symbol;Acc:20729]
ENSG00000164049	FBXW12	ENST00000477542	1	11	9.09091	F-box and WD repeat domain containing 12 [Source:HGNC Symbol;Acc:20729]
ENSG00000214814	FER1L6	ENST00000399018	1	11	9.09091	fer-1-like 6 (C. elegans) [Source:HGNC Symbol;Acc:28065]
ENSG00000214814	FER1L6	ENST00000522917	1	11	9.09091	fer-1-like 6 (C. elegans) [Source:HGNC Symbol;Acc:28065]
ENSG00000126262	FFAR2	ENST00000246549	1	11	9.09091	free fatty acid receptor 2 [Source:HGNC Symbol;Acc:4501]
ENSG00000244203	FOXP1-AS1	ENST00000465742	1	11	9.09091	FOXP1 antisense RNA 1 [Source:HGNC Symbol;Acc:41942]
ENSG00000136895	GARNL3	ENST00000485331	1	11	9.09091	GTPase activating Rap/RanGAP domain-like 3 [Source:HGNC Symbol;Acc:25425]
ENSG00000124091	GCNT7	ENST00000243913	1	11	9.09091	glucosaminyl (N-acetyl) transferase family member 7 [Source:HGNC Symbol;Acc:16099]
ENSG00000164411	GJB7	ENST00000296882	1	11	9.09091	gap junction protein, beta 7, 25kDa [Source:HGNC Symbol;Acc:16690]
ENSG00000164411	GJB7	ENST00000525899	1	11	9.09091	gap junction protein, beta 7, 25kDa [Source:HGNC Symbol;Acc:16690]
ENSG00000186417	GLDN	ENST00000558286	1	11	9.09091	gliomedin [Source:HGNC Symbol;Acc:29514]
ENSG00000186417	GLDN	ENST00000560690	1	11	9.09091	gliomedin [Source:HGNC Symbol;Acc:29514]
ENSG00000173890	GPR160	ENST00000355897	1	11	9.09091	G protein-coupled receptor 160 [Source:HGNC Symbol;Acc:23693]
ENSG00000164199	GPR98	ENST00000509621	1	11	9.09091	G protein-coupled receptor 98 [Source:HGNC Symbol;Acc:17416]
ENSG00000183454	GRIN2A	ENST00000404927	1	11	9.09091	glutamate receptor, ionotropic, N-methyl D-aspartate 2A [Source:HGNC Symbol;Acc:4585]
ENSG00000183454	GRIN2A	ENST00000535259	1	11	9.09091	glutamate receptor, ionotropic, N-methyl D-aspartate 2A [Source:HGNC Symbol;Acc:4585]
ENSG00000183454	GRIN2A	ENST00000562109	1	11	9.09091	glutamate receptor, ionotropic, N-methyl D-aspartate 2A [Source:HGNC Symbol;Acc:4585]
ENSG00000150086	GRIN2B	ENST00000279593	1	11	9.09091	glutamate receptor, ionotropic, N-methyl D-aspartate 2B [Source:HGNC Symbol;Acc:4586]
ENSG00000230267	HERC2P4	ENST00000568097	2	22	9.09091	hect domain and RLD 2 pseudogene 4 [Source:HGNC Symbol;Acc:4872]
ENSG00000224482	HSFY4P	ENST00000415994	1	11	9.09091	heat shock transcription factor, Y-linked 4, pseudogene [Source:HGNC Symbol;Acc:37721]
ENSG00000197919	IFNA1	ENST00000276927	1	11	9.09091	interferon, alpha 1 [Source:HGNC Symbol;Acc:5417]
ENSG00000224975	INE1	ENST00000456273	1	11	9.09091	inactivation escape 1 (non-protein coding) [Source:HGNC Symbol;Acc:6060]
ENSG00000185507	IRF7	ENST00000330243	1	11	9.09091	interferon regulatory factor 7 [Source:HGNC Symbol;Acc:6122]
ENSG00000185507	IRF7	ENST00000348655	1	11	9.09091	interferon regulatory factor 7 [Source:HGNC Symbol;Acc:6122]
ENSG00000185507	IRF7	ENST00000397562	1	11	9.09091	interferon regulatory factor 7 [Source:HGNC Symbol;Acc:6122]
ENSG00000185507	IRF7	ENST00000397566	1	11	9.09091	interferon regulatory factor 7 [Source:HGNC Symbol;Acc:6122]
ENSG00000185507	IRF7	ENST00000397570	1	11	9.09091	interferon regulatory factor 7 [Source:HGNC Symbol;Acc:6122]
ENSG00000185507	IRF7	ENST00000397574	1	11	9.09091	interferon regulatory factor 7 [Source:HGNC Symbol;Acc:6122]
ENSG00000185507	IRF7	ENST00000469048	1	11	9.09091	interferon regulatory factor 7 [Source:HGNC Symbol;Acc:6122]
ENSG00000185507	IRF7	ENST00000525445	1	11	9.09091	interferon regulatory factor 7 [Source:HGNC Symbol;Acc:6122]
ENSG00000185507	IRF7	ENST00000532326	1	11	9.09091	interferon regulatory factor 7 [Source:HGNC Symbol;Acc:6122]
ENSG00000185507	IRF7	ENST00000533182	1	11	9.09091	interferon regulatory factor 7 [Source:HGNC Symbol;Acc:6122]
ENSG00000143127	ITGA10	ENST00000468261	1	11	9.09091	integrin, alpha 10 [Source:HGNC Symbol;Acc:6135]
ENSG00000143127	ITGA10	ENST00000538811	1	11	9.09091	integrin, alpha 10 [Source:HGNC Symbol;Acc:6135]
ENSG00000135314	KHDC1	ENST00000484801	1	11	9.09091	KH homology domain containing 1 [Source:HGNC Symbol;Acc:21366]
ENSG00000171872	KLF17	ENST00000372299	2	22	9.09091	Kruppel-like factor 17 [Source:HGNC Symbol;Acc:18830]
ENSG00000216306	KRT19P2	ENST00000557173	1	11	9.09091	keratin 19 pseudogene 2 [Source:HGNC Symbol;Acc:33423]
ENSG00000186818	LILRB4	ENST00000270452	1	11	9.09091	leukocyte immunoglobulin-like receptor, subfamily B (with TM and ITIM domains), member 4 [Source:HGNC Symbol;Acc:6608]
ENSG00000186818	LILRB4	ENST00000391733	1	11	9.09091	leukocyte immunoglobulin-like receptor, subfamily B (with TM and ITIM domains), member 4 [Source:HGNC Symbol;Acc:6608]
ENSG00000186818	LILRB4	ENST00000430952	1	11	9.09091	leukocyte immunoglobulin-like receptor, subfamily B (with TM and ITIM domains), member 4 [Source:HGNC Symbol;Acc:6608]
ENSG00000224939	LINC00184	ENST00000429269	1	11	9.09091	long intergenic non-protein coding RNA 184 [Source:HGNC Symbol;Acc:37192]
ENSG00000225511	LINC00475	ENST00000416438	1	11	9.09091	long intergenic non-protein coding RNA 475 [Source:HGNC Symbol;Acc:23569]
ENSG00000136153	LMO7	ENST00000533299	1	11	9.09091	LIM domain 7 [Source:HGNC Symbol;Acc:6646]
ENSG00000012223	LTF	ENST00000431944	1	11	9.09091	lactotransferrin [Source:HGNC Symbol;Acc:6720]
ENSG00000185231	MC2R	ENST00000327606	1	11	9.09091	melanocortin 2 receptor (adrenocorticotropic hormone) [Source:HGNC Symbol;Acc:6930]
ENSG00000138400	MDH1B	ENST00000471988	1	11	9.09091	malate dehydrogenase 1B, NAD (soluble) [Source:HGNC Symbol;Acc:17836]
ENSG00000258354	MIR3180-1	ENST00000548268	1	11	9.09091	microRNA 3180-1 [Source:HGNC Symbol;Acc:38382]
ENSG00000155363	MOV10	ENST00000479858	1	11	9.09091	Mov10, Moloney leukemia virus 10, homolog (mouse) [Source:HGNC Symbol;Acc:7200]
ENSG00000051825	MPHOSPH9	ENST00000541603	1	11	9.09091	M-phase phosphoprotein 9 [Source:HGNC Symbol;Acc:7215]
ENSG00000184956	MUC6	ENST00000421673	1	11	9.09091	mucin 6, oligomeric mucus/gel-forming [Source:HGNC Symbol;Acc:7517]
ENSG00000065534	MYLK	ENST00000514623	1	11	9.09091	myosin light chain kinase [Source:HGNC Symbol;Acc:7590]
ENSG00000215864	NBPF7	ENST00000401014	1	11	9.09091	neuroblastoma breakpoint family, member 7 [Source:HGNC Symbol;Acc:31989]
ENSG00000130287	NCAN	ENST00000252575	1	11	9.09091	neurocan [Source:HGNC Symbol;Acc:2465]
ENSG00000140398	NEIL1	ENST00000567393	1	11	9.09091	nei endonuclease VIII-like 1 (E. coli) [Source:HGNC Symbol;Acc:18448]
ENSG00000101004	NINL	ENST00000278886	1	11	9.09091	ninein-like [Source:HGNC Symbol;Acc:29163]
ENSG00000101004	NINL	ENST00000422516	1	11	9.09091	ninein-like [Source:HGNC Symbol;Acc:29163]
ENSG00000182446	NPLOC4	ENST00000572824	1	11	9.09091	nuclear protein localization 4 homolog (S. cerevisiae) [Source:HGNC Symbol;Acc:18261]
ENSG00000177463	NR2C2	ENST00000495282	1	11	9.09091	nuclear receptor subfamily 2, group C, member 2 [Source:HGNC Symbol;Acc:7972]
ENSG00000167799	NUDT8	ENST00000534054	1	11	9.09091	nudix (nucleoside diphosphate linked moiety X)-type motif 8 [Source:HGNC Symbol;Acc:8055]
ENSG00000189233	NUGGC	ENST00000341513	1	11	9.09091	nuclear GTPase, germinal center associated [Source:HGNC Symbol;Acc:33550]
ENSG00000189233	NUGGC	ENST00000413272	1	11	9.09091	nuclear GTPase, germinal center associated [Source:HGNC Symbol;Acc:33550]
ENSG00000124818	OPN5	ENST00000244799	1	11	9.09091	opsin 5 [Source:HGNC Symbol;Acc:19992]
ENSG00000234611	OR2AT2P	ENST00000413438	1	11	9.09091	olfactory receptor, family 2, subfamily AT, member 2 pseudogene [Source:HGNC Symbol;Acc:19619]
ENSG00000155719	OTOA	ENST00000286149	1	11	9.09091	otoancorin [Source:HGNC Symbol;Acc:16378]
ENSG00000164164	OTUD4	ENST00000504331	1	11	9.09091	OTU domain containing 4 [Source:HGNC Symbol;Acc:24949]
ENSG00000215860	PDZK1P1	ENST00000401011	1	11	9.09091	PDZ domain containing 1 pseudogene 1 [Source:HGNC Symbol;Acc:31974]
ENSG00000179094	PER1	ENST00000578223	1	11	9.09091	period homolog 1 (Drosophila) [Source:HGNC Symbol;Acc:8845]
ENSG00000038210	PI4K2B	ENST00000512921	1	11	9.09091	phosphatidylinositol 4-kinase type 2 beta [Source:HGNC Symbol;Acc:18215]
ENSG00000162896	PIGR	ENST00000356495	1	11	9.09091	polymeric immunoglobulin receptor [Source:HGNC Symbol;Acc:8968]
ENSG00000180764	PIPSL	ENST00000540371	1	11	9.09091	PIP5K1A and PSMD4-like, pseudogene [Source:HGNC Symbol;Acc:23733]
ENSG00000078795	PKD2L2	ENST00000503015	1	11	9.09091	polycystic kidney disease 2-like 2 [Source:HGNC Symbol;Acc:9012]
ENSG00000138193	PLCE1	ENST00000464214	1	11	9.09091	phospholipase C, epsilon 1 [Source:HGNC Symbol;Acc:17175]
ENSG00000177084	POLE	ENST00000536445	1	11	9.09091	polymerase (DNA directed), epsilon, catalytic subunit [Source:HGNC Symbol;Acc:9177]
ENSG00000130997	POLN	ENST00000511098	1	11	9.09091	polymerase (DNA directed) nu [Source:HGNC Symbol;Acc:18870]
ENSG00000051341	POLQ	ENST00000264233	1	11	9.09091	polymerase (DNA directed), theta [Source:HGNC Symbol;Acc:9186]
ENSG00000151962	RBM46	ENST00000514866	1	11	9.09091	RNA binding motif protein 46 [Source:HGNC Symbol;Acc:28401]
ENSG00000243094	RP11-1084A12.1	ENST00000487972	1	11	9.09091
ENSG00000257726	RP11-116D17.1	ENST00000547948	1	11	9.09091	HCG2038717; Uncharacterized protein [Source:UniProtKB/TrEMBL;Acc:G3V1W0]
ENSG00000232798	RP11-204M4.1	ENST00000436337	1	11	9.09091
ENSG00000248516	RP11-265O12.1	ENST00000509015	1	11	9.09091
ENSG00000260942	RP11-27M15.1	ENST00000567819	2	22	9.09091
ENSG00000213606	RP11-323N10.1	ENST00000425765	1	11	9.09091
ENSG00000256249	RP11-324E6.6	ENST00000543611	1	11	9.09091
ENSG00000263477	RP11-338L22.2	ENST00000584258	1	11	9.09091
ENSG00000223565	RP11-344L13.1	ENST00000446320	1	11	9.09091
ENSG00000148123	RP11-35N6.1	ENST00000374871	1	11	9.09091	Lipid phosphate phosphatase-related protein type 1 [Source:UniProtKB/Swiss-Prot;Acc:Q8TBJ4]
ENSG00000148123	RP11-35N6.1	ENST00000374874	1	11	9.09091	Lipid phosphate phosphatase-related protein type 1 [Source:UniProtKB/Swiss-Prot;Acc:Q8TBJ4]
ENSG00000148123	RP11-35N6.1	ENST00000395056	1	11	9.09091	Lipid phosphate phosphatase-related protein type 1 [Source:UniProtKB/Swiss-Prot;Acc:Q8TBJ4]
ENSG00000236230	RP11-400N13.1	ENST00000416510	1	11	9.09091
ENSG00000247157	RP11-434C1.1	ENST00000545239	1	11	9.09091
ENSG00000235824	RP11-478H13.2	ENST00000443246	1	11	9.09091
ENSG00000260523	RP11-483P21.3	ENST00000567109	2	22	9.09091
ENSG00000220181	RP11-486M3.2	ENST00000404107	1	11	9.09091
ENSG00000250997	RP11-502M1.1	ENST00000515689	1	11	9.09091
ENSG00000260163	RP11-521O16.2	ENST00000564121	1	11	9.09091
ENSG00000254712	RP11-560B16.5	ENST00000530632	1	11	9.09091
ENSG00000250210	RP11-585F1.10	ENST00000523795	1	11	9.09091	Uncharacterized protein [Source:UniProtKB/TrEMBL;Acc:D6R9T1]
ENSG00000255464	RP11-585F1.2	ENST00000508026	1	11	9.09091
ENSG00000249054	RP11-598F7.1	ENST00000546223	1	11	9.09091
ENSG00000176812	RP11-629O4.1	ENST00000433306	1	11	9.09091
ENSG00000248466	RP11-640B6.1	ENST00000514630	1	11	9.09091
ENSG00000264151	RP11-739N10.1	ENST00000582108	1	11	9.09091
ENSG00000260787	RP11-797A18.4	ENST00000569742	1	11	9.09091
ENSG00000259243	RP13-996F3.4	ENST00000557886	1	11	9.09091	Uncharacterized protein [Source:UniProtKB/TrEMBL;Acc:H0YKK7]
ENSG00000215749	RP13-996F3.5	ENST00000426571	1	11	9.09091	Uncharacterized protein [Source:UniProtKB/TrEMBL;Acc:D6RB28]
ENSG00000215749	RP13-996F3.5	ENST00000559949	1	11	9.09091	Uncharacterized protein [Source:UniProtKB/TrEMBL;Acc:D6RB28]
ENSG00000237094	RP4-669L17.10	ENST00000440038	1	11	9.09091
ENSG00000197670	RP4-724E16.2	ENST00000424252	1	11	9.09091
ENSG00000261247	RP5-1086D14.3	ENST00000569052	1	11	9.09091	Golgin subfamily A member 8J [Source:UniProtKB/TrEMBL;Acc:H3BQL2]
ENSG00000230021	RP5-857K21.4	ENST00000414688	1	11	9.09091
ENSG00000230021	RP5-857K21.4	ENST00000419394	1	11	9.09091
ENSG00000230021	RP5-857K21.4	ENST00000448605	1	11	9.09091
ENSG00000235461	RP5-928E24.2	ENST00000443247	1	11	9.09091
ENSG00000198626	RYR2	ENST00000540213	1	11	9.09091	ryanodine receptor 2 (cardiac) [Source:HGNC Symbol;Acc:10484]
ENSG00000198626	RYR2	ENST00000542288	1	11	9.09091	ryanodine receptor 2 (cardiac) [Source:HGNC Symbol;Acc:10484]
ENSG00000170615	SLC26A5	ENST00000393727	1	11	9.09091	solute carrier family 26, member 5 (prestin) [Source:HGNC Symbol;Acc:9359]
ENSG00000139974	SLC38A6	ENST00000534758	1	11	9.09091	solute carrier family 38, member 6 [Source:HGNC Symbol;Acc:19863]
ENSG00000170365	SMAD1	ENST00000514168	1	11	9.09091	SMAD family member 1 [Source:HGNC Symbol;Acc:6767]
ENSG00000137642	SORL1	ENST00000527649	1	11	9.09091	sortilin-related receptor, L(DLR class) A repeats containing [Source:HGNC Symbol;Acc:11185]
ENSG00000182957	SPATA13	ENST00000409126	1	11	9.09091	spermatogenesis associated 13 [Source:HGNC Symbol;Acc:23222]
ENSG00000173699	SPATA3	ENST00000452881	1	11	9.09091	spermatogenesis associated 3 [Source:HGNC Symbol;Acc:17884]
ENSG00000144057	ST6GAL2	ENST00000361686	1	11	9.09091	ST6 beta-galactosamide alpha-2,6-sialyltranferase 2 [Source:HGNC Symbol;Acc:10861]
ENSG00000144057	ST6GAL2	ENST00000409382	1	11	9.09091	ST6 beta-galactosamide alpha-2,6-sialyltranferase 2 [Source:HGNC Symbol;Acc:10861]
ENSG00000238213	TARDBPP2	ENST00000448913	1	11	9.09091	TAR DNA binding protein pseudogene 2 [Source:HGNC Symbol;Acc:39848]
ENSG00000115297	TLX2	ENST00000460969	1	11	9.09091	T-cell leukemia homeobox 2 [Source:HGNC Symbol;Acc:5057]
ENSG00000166881	TMEM194A	ENST00000554340	1	11	9.09091	transmembrane protein 194A [Source:HGNC Symbol;Acc:29001]
ENSG00000160055	TMEM234	ENST00000495091	1	11	9.09091	transmembrane protein 234 [Source:HGNC Symbol;Acc:28837]
ENSG00000118194	TNNT2	ENST00000503459	1	11	9.09091	troponin T type 2 (cardiac) [Source:HGNC Symbol;Acc:11949]
ENSG00000171368	TPPP	ENST00000360578	1	11	9.09091	tubulin polymerization promoting protein [Source:HGNC Symbol;Acc:24164]
ENSG00000211689	TRGC1	ENST00000443402	1	11	9.09091	T cell receptor gamma constant 1 [Source:HGNC Symbol;Acc:12275]
ENSG00000170703	TTLL6	ENST00000433608	1	11	9.09091	tubulin tyrosine ligase-like family, member 6 [Source:HGNC Symbol;Acc:26664]
ENSG00000156687	UNC5D	ENST00000474634	1	11	9.09091	unc-5 homolog D (C. elegans) [Source:HGNC Symbol;Acc:18634]
ENSG00000233327	USP32P2	ENST00000414432	2	22	9.09091	ubiquitin specific peptidase 32 pseudogene 2 [Source:HGNC Symbol;Acc:30751]
ENSG00000154914	USP43	ENST00000573955	1	11	9.09091	ubiquitin specific peptidase 43 [Source:HGNC Symbol;Acc:20072]
ENSG00000166348	USP54	ENST00000481991	1	11	9.09091	ubiquitin specific peptidase 54 [Source:HGNC Symbol;Acc:23513]
ENSG00000113645	WWC1	ENST00000265293	1	11	9.09091	WW and C2 domain containing 1 [Source:HGNC Symbol;Acc:29435]
ENSG00000131127	ZNF141	ENST00000503699	1	11	9.09091	zinc finger protein 141 [Source:HGNC Symbol;Acc:12926]
ENSG00000178187	ZNF454	ENST00000522827	1	11	9.09091	zinc finger protein 454 [Source:HGNC Symbol;Acc:21200]
ENSG00000176371	ZSCAN2	ENST00000541040	1	11	9.09091	zinc finger and SCAN domain containing 2 [Source:HGNC Symbol;Acc:20994]
ENSG00000203710	CR1	ENST00000367049	3	33	9.09091	complement component (3b/4b) receptor 1 (Knops blood group) [Source:HGNC Symbol;Acc:2334]
ENSG00000229292	CTD-2611O12.2	ENST00000341750	3	32	9.375	Uncharacterized protein [Source:UniProtKB/TrEMBL;Acc:F8VTS6]
ENSG00000169203	RP11-231C14.4	ENST00000548346	3	32	9.375	Uncharacterized protein [Source:UniProtKB/TrEMBL;Acc:A8MQ56]
ENSG00000204588	AC013268.5	ENST00000336905	2	21	9.52381
ENSG00000124721	DNAH8	ENST00000327475	2	21	9.52381	dynein, axonemal, heavy chain 8 [Source:HGNC Symbol;Acc:2952]
ENSG00000101311	FERMT1	ENST00000478194	2	21	9.52381	fermitin family member 1 [Source:HGNC Symbol;Acc:15889]
ENSG00000123901	GPR83	ENST00000243673	2	21	9.52381	G protein-coupled receptor 83 [Source:HGNC Symbol;Acc:4523]
ENSG00000255398	HCAR3	ENST00000528880	2	21	9.52381	hydroxycarboxylic acid receptor 3 [Source:HGNC Symbol;Acc:16824]
ENSG00000236400	KRTAP21-4P	ENST00000454921	2	21	9.52381	keratin associated protein 21-4, pseudogene [Source:HGNC Symbol;Acc:18954]
ENSG00000214176	PLEKHM1P	ENST00000582986	2	21	9.52381	pleckstrin homology domain containing, family M (with RUN domain) member 1 pseudogene [Source:HGNC Symbol;Acc:35411]
ENSG00000251391	RP11-305P14.1	ENST00000535074	2	21	9.52381
ENSG00000198156	RP11-57A19.3	ENST00000533640	2	21	9.52381	Uncharacterized protein [Source:UniProtKB/TrEMBL;Acc:E9PJ23]
ENSG00000179978	RP11-1319K7.1	ENST00000540302	3	31	9.67742
ENSG00000164199	GPR98	ENST00000405460	4	41	9.7561	G protein-coupled receptor 98 [Source:HGNC Symbol;Acc:17416]
ENSG00000007174	DNAH9	ENST00000454412	5	51	9.80392	dynein, axonemal, heavy chain 9 [Source:HGNC Symbol;Acc:2953]
ENSG00000200783	7SK	ENST00000363913	1	10	10	7SK RNA [Source:RFAM;Acc:RF00100]
ENSG00000108846	ABCC3	ENST00000285238	1	10	10	ATP-binding cassette, sub-family C (CFTR/MRP), member 3 [Source:HGNC Symbol;Acc:54]
ENSG00000231063	AC006994.1	ENST00000438212	1	10	10
ENSG00000237638	AC007386.2	ENST00000449259	1	10	10
ENSG00000183470	AC009365.3	ENST00000332558	1	10	10
ENSG00000229781	AC013444.1	ENST00000428909	1	10	10
ENSG00000230572	AC027612.3	ENST00000445955	2	20	10
ENSG00000226008	AC073135.7	ENST00000439401	1	10	10
ENSG00000213115	AC104131.1	ENST00000392363	1	10	10
ENSG00000203504	AC131571.2	ENST00000366319	1	10	10
ENSG00000133627	ACTR3B	ENST00000256001	2	20	10	ARP3 actin-related protein 3 homolog B (yeast) [Source:HGNC Symbol;Acc:17256]
ENSG00000227264	ACTR3BP5	ENST00000541147	1	10	10	ARP3 actin-related protein 3 homolog B (yeast) pseudogene 5 [Source:HGNC Symbol;Acc:38682]
ENSG00000148848	ADAM12	ENST00000368679	1	10	10	ADAM metallopeptidase domain 12 [Source:HGNC Symbol;Acc:190]
ENSG00000141433	ADCYAP1	ENST00000579794	1	10	10	adenylate cyclase activating polypeptide 1 (pituitary) [Source:HGNC Symbol;Acc:241]
ENSG00000236532	AL035610.2	ENST00000453420	2	20	10
ENSG00000139133	ALG10	ENST00000538927	1	10	10	asparagine-linked glycosylation 10, alpha-1,2-glucosyltransferase homolog (S. pombe) [Source:HGNC Symbol;Acc:23162]
ENSG00000138380	ALS2CR8	ENST00000444724	1	10	10	amyotrophic lateral sclerosis 2 (juvenile) chromosome region, candidate 8 [Source:HGNC Symbol;Acc:14435]
ENSG00000198720	ANKRD13B	ENST00000394859	1	10	10	ankyrin repeat domain 13B [Source:HGNC Symbol;Acc:26363]
ENSG00000135976	ANKRD36	ENST00000452478	1	10	10	ankyrin repeat domain 36 [Source:HGNC Symbol;Acc:24079]
ENSG00000245571	AP001258.4	ENST00000531708	1	10	10
ENSG00000137727	ARHGAP20	ENST00000529591	1	10	10	Rho GTPase activating protein 20 [Source:HGNC Symbol;Acc:18357]
ENSG00000088756	ARHGAP28	ENST00000400091	1	10	10	Rho GTPase activating protein 28 [Source:HGNC Symbol;Acc:25509]
ENSG00000183876	ARSI	ENST00000509146	1	10	10	arylsulfatase family, member I [Source:HGNC Symbol;Acc:32521]
ENSG00000214318	ATP5G1P6	ENST00000451206	1	10	10	ATP synthase, H+ transporting, mitochondrial Fo complex, subunit C1 (subunit 9) pseudogene 6 [Source:HGNC Symbol;Acc:39509]
ENSG00000105929	ATP6V0A4	ENST00000310018	1	10	10	ATPase, H+ transporting, lysosomal V0 subunit a4 [Source:HGNC Symbol;Acc:866]
ENSG00000105929	ATP6V0A4	ENST00000353492	1	10	10	ATPase, H+ transporting, lysosomal V0 subunit a4 [Source:HGNC Symbol;Acc:866]
ENSG00000105929	ATP6V0A4	ENST00000393054	1	10	10	ATPase, H+ transporting, lysosomal V0 subunit a4 [Source:HGNC Symbol;Acc:866]
ENSG00000162885	B3GALNT2	ENST00000478199	2	20	10	beta-1,3-N-acetylgalactosaminyltransferase 2 [Source:HGNC Symbol;Acc:28596]
ENSG00000187172	BAGE2	ENST00000496773	3	30	10	B melanoma antigen family, member 2 [Source:HGNC Symbol;Acc:15723]
ENSG00000119866	BCL11A	ENST00000477659	1	10	10	B-cell CLL/lymphoma 11A (zinc finger protein) [Source:HGNC Symbol;Acc:13221]
ENSG00000161940	BCL6B	ENST00000537931	1	10	10	B-cell CLL/lymphoma 6, member B [Source:HGNC Symbol;Acc:1002]
ENSG00000232416	BPESC1	ENST00000418282	1	10	10	blepharophimosis, epicanthus inversus and ptosis, candidate 1 (non-protein coding) [Source:HGNC Symbol;Acc:13228]
ENSG00000131059	BPIFA3	ENST00000375452	1	10	10	BPI fold containing family A, member 3 [Source:HGNC Symbol;Acc:16204]
ENSG00000131059	BPIFA3	ENST00000375454	1	10	10	BPI fold containing family A, member 3 [Source:HGNC Symbol;Acc:16204]
ENSG00000131059	BPIFA3	ENST00000471233	1	10	10	BPI fold containing family A, member 3 [Source:HGNC Symbol;Acc:16204]
ENSG00000185658	BRWD1	ENST00000470108	1	10	10	bromodomain and WD repeat domain containing 1 [Source:HGNC Symbol;Acc:12760]
ENSG00000124549	BTN2A3P	ENST00000465856	2	20	10	butyrophilin, subfamily 2, member A3, pseudogene [Source:HGNC Symbol;Acc:13229]
ENSG00000169758	C15orf27	ENST00000558249	1	10	10	chromosome 15 open reading frame 27 [Source:HGNC Symbol;Acc:26763]
ENSG00000232859	C17orf108	ENST00000508816	1	10	10	chromosome 17 open reading frame 108 [Source:HGNC Symbol;Acc:27314]
ENSG00000197816	C9orf174	ENST00000487976	1	10	10	chromosome 9 open reading frame 174 [Source:HGNC Symbol;Acc:29303]
ENSG00000157693	C9orf91	ENST00000482552	1	10	10	chromosome 9 open reading frame 91 [Source:HGNC Symbol;Acc:24513]
ENSG00000157782	CABP1	ENST00000288616	1	10	10	calcium binding protein 1 [Source:HGNC Symbol;Acc:1384]
ENSG00000105507	CABP5	ENST00000293255	1	10	10	calcium binding protein 5 [Source:HGNC Symbol;Acc:13714]
ENSG00000157388	CACNA1D	ENST00000288139	1	10	10	calcium channel, voltage-dependent, L type, alpha 1D subunit [Source:HGNC Symbol;Acc:1391]
ENSG00000157388	CACNA1D	ENST00000350061	1	10	10	calcium channel, voltage-dependent, L type, alpha 1D subunit [Source:HGNC Symbol;Acc:1391]
ENSG00000157388	CACNA1D	ENST00000422281	1	10	10	calcium channel, voltage-dependent, L type, alpha 1D subunit [Source:HGNC Symbol;Acc:1391]
ENSG00000182389	CACNB4	ENST00000534999	1	10	10	calcium channel, voltage-dependent, beta 4 subunit [Source:HGNC Symbol;Acc:1404]
ENSG00000133962	CATSPERB	ENST00000256343	1	10	10	catsper channel auxiliary subunit beta [Source:HGNC Symbol;Acc:20500]
ENSG00000078699	CBFA2T2	ENST00000397798	1	10	10	core-binding factor, runt domain, alpha subunit 2; translocated to, 2 [Source:HGNC Symbol;Acc:1536]
ENSG00000180347	CCDC129	ENST00000409210	1	10	10	coiled-coil domain containing 129 [Source:HGNC Symbol;Acc:27363]
ENSG00000165972	CCDC38	ENST00000546386	1	10	10	coiled-coil domain containing 38 [Source:HGNC Symbol;Acc:26843]
ENSG00000186074	CD300LF	ENST00000301573	1	10	10	CD300 molecule-like family member f [Source:HGNC Symbol;Acc:29883]
ENSG00000186074	CD300LF	ENST00000326165	1	10	10	CD300 molecule-like family member f [Source:HGNC Symbol;Acc:29883]
ENSG00000186074	CD300LF	ENST00000343125	1	10	10	CD300 molecule-like family member f [Source:HGNC Symbol;Acc:29883]
ENSG00000186074	CD300LF	ENST00000361254	1	10	10	CD300 molecule-like family member f [Source:HGNC Symbol;Acc:29883]
ENSG00000186074	CD300LF	ENST00000469092	1	10	10	CD300 molecule-like family member f [Source:HGNC Symbol;Acc:29883]
ENSG00000079335	CDC14A	ENST00000542213	1	10	10	CDC14 cell division cycle 14 homolog A (S. cerevisiae) [Source:HGNC Symbol;Acc:1718]
ENSG00000145526	CDH18	ENST00000382275	1	10	10	cadherin 18, type 2 [Source:HGNC Symbol;Acc:1757]
ENSG00000145526	CDH18	ENST00000507958	1	10	10	cadherin 18, type 2 [Source:HGNC Symbol;Acc:1757]
ENSG00000145526	CDH18	ENST00000542864	1	10	10	cadherin 18, type 2 [Source:HGNC Symbol;Acc:1757]
ENSG00000128536	CDHR3	ENST00000317716	1	10	10	cadherin-related family member 3 [Source:HGNC Symbol;Acc:26308]
ENSG00000140488	CELF6	ENST00000569547	1	10	10	CUGBP, Elav-like family member 6 [Source:HGNC Symbol;Acc:14059]
ENSG00000172824	CES4A	ENST00000544986	1	10	10	carboxylesterase 4A [Source:HGNC Symbol;Acc:26741]
ENSG00000173575	CHD2	ENST00000557759	1	10	10	chromodomain helicase DNA binding protein 2 [Source:HGNC Symbol;Acc:1917]
ENSG00000144191	CNGA3	ENST00000409937	1	10	10	cyclic nucleotide gated channel alpha 3 [Source:HGNC Symbol;Acc:2150]
ENSG00000237990	CNTN4-AS1	ENST00000442749	1	10	10	CNTN4 antisense RNA 1 [Source:HGNC Symbol;Acc:39985]
ENSG00000128510	CPA4	ENST00000222482	1	10	10	carboxypeptidase A4 [Source:HGNC Symbol;Acc:15740]
ENSG00000128510	CPA4	ENST00000445470	1	10	10	carboxypeptidase A4 [Source:HGNC Symbol;Acc:15740]
ENSG00000124812	CRISP1	ENST00000335847	1	10	10	cysteine-rich secretory protein 1 [Source:HGNC Symbol;Acc:304]
ENSG00000124812	CRISP1	ENST00000355791	1	10	10	cysteine-rich secretory protein 1 [Source:HGNC Symbol;Acc:304]
ENSG00000121904	CSMD2	ENST00000373377	1	10	10	CUB and Sushi multiple domains 2 [Source:HGNC Symbol;Acc:19290]
ENSG00000254047	CTC-436K13.4	ENST00000518624	1	10	10
ENSG00000213777	CTD-2224J9.8	ENST00000509280	1	10	10
ENSG00000248975	CTD-2251F13.1	ENST00000508469	1	10	10
ENSG00000254394	CTD-2272D18.1	ENST00000524359	1	10	10
ENSG00000260072	CTD-2313J23.1	ENST00000566929	1	10	10
ENSG00000258923	CTD-2320B12.1	ENST00000557537	1	10	10
ENSG00000254081	CTD-3025N20.2	ENST00000520902	1	10	10
ENSG00000170959	DCDC5	ENST00000483396	1	10	10	doublecortin domain containing 5 [Source:HGNC Symbol;Acc:24799]
ENSG00000125485	DDX31	ENST00000544003	1	10	10	DEAD (Asp-Glu-Ala-Asp) box polypeptide 31 [Source:HGNC Symbol;Acc:16715]
ENSG00000176797	DEFB103A	ENST00000314357	1	10	10	defensin, beta 103A [Source:HGNC Symbol;Acc:15967]
ENSG00000177243	DEFB103B	ENST00000318124	1	10	10	defensin, beta 103B [Source:HGNC Symbol;Acc:31702]
ENSG00000075711	DLG1	ENST00000475394	1	10	10	discs, large homolog 1 (Drosophila) [Source:HGNC Symbol;Acc:2900]
ENSG00000170579	DLGAP1	ENST00000485480	1	10	10	discs, large (Drosophila) homolog-associated protein 1 [Source:HGNC Symbol;Acc:2905]
ENSG00000197587	DMBX1	ENST00000360032	1	10	10	diencephalon/mesencephalon homeobox 1 [Source:HGNC Symbol;Acc:19026]
ENSG00000197587	DMBX1	ENST00000371956	1	10	10	diencephalon/mesencephalon homeobox 1 [Source:HGNC Symbol;Acc:19026]
ENSG00000198947	DMD	ENST00000445312	1	10	10	dystrophin [Source:HGNC Symbol;Acc:2928]
ENSG00000183914	DNAH2	ENST00000574518	1	10	10	dynein, axonemal, heavy chain 2 [Source:HGNC Symbol;Acc:2948]
ENSG00000188641	DPYD	ENST00000460019	1	10	10	dihydropyrimidine dehydrogenase [Source:HGNC Symbol;Acc:3012]
ENSG00000256061	DYX1C1	ENST00000448430	1	10	10	dyslexia susceptibility 1 candidate 1 [Source:HGNC Symbol;Acc:21493]
ENSG00000130038	EFCAB4B	ENST00000514026	1	10	10	EF-hand calcium binding domain 4B [Source:HGNC Symbol;Acc:28657]
ENSG00000242948	EPS15P1	ENST00000459691	1	10	10	epidermal growth factor receptor pathway substrate 15 pseudogene 1 [Source:HGNC Symbol;Acc:18166]
ENSG00000174371	EXO1	ENST00000348581	1	10	10	exonuclease 1 [Source:HGNC Symbol;Acc:3511]
ENSG00000174371	EXO1	ENST00000366548	1	10	10	exonuclease 1 [Source:HGNC Symbol;Acc:3511]
ENSG00000240122	FABP5P11	ENST00000430910	1	10	10	fatty acid binding protein 5 pseudogene 11 [Source:HGNC Symbol;Acc:19328]
ENSG00000133193	FAM104A	ENST00000579872	1	10	10	family with sequence similarity 104, member A [Source:HGNC Symbol;Acc:25918]
ENSG00000218839	FAM138C	ENST00000305248	1	10	10	family with sequence similarity 138, member C [Source:HGNC Symbol;Acc:32333]
ENSG00000182230	FAM153B	ENST00000508356	1	10	10	family with sequence similarity 153, member B [Source:HGNC Symbol;Acc:27323]
ENSG00000125804	FAM182A	ENST00000415411	1	10	10	family with sequence similarity 182, member A [Source:HGNC Symbol;Acc:16222]
ENSG00000153310	FAM49B	ENST00000523514	1	10	10	family with sequence similarity 49, member B [Source:HGNC Symbol;Acc:25216]
ENSG00000214929	FAM75D1	ENST00000344803	1	10	10	family with sequence similarity 75, member D1 [Source:HGNC Symbol;Acc:37283]
ENSG00000164049	FBXW12	ENST00000415155	1	10	10	F-box and WD repeat domain containing 12 [Source:HGNC Symbol;Acc:20729]
ENSG00000164049	FBXW12	ENST00000436231	1	10	10	F-box and WD repeat domain containing 12 [Source:HGNC Symbol;Acc:20729]
ENSG00000164049	FBXW12	ENST00000445170	1	10	10	F-box and WD repeat domain containing 12 [Source:HGNC Symbol;Acc:20729]
ENSG00000164049	FBXW12	ENST00000468158	1	10	10	F-box and WD repeat domain containing 12 [Source:HGNC Symbol;Acc:20729]
ENSG00000186431	FCAR	ENST00000469767	1	10	10	Fc fragment of IgA, receptor for [Source:HGNC Symbol;Acc:3608]
ENSG00000157827	FMNL2	ENST00000492942	1	10	10	formin-like 2 [Source:HGNC Symbol;Acc:18267]
ENSG00000094755	GABRP	ENST00000265294	1	10	10	gamma-aminobutyric acid (GABA) A receptor, pi [Source:HGNC Symbol;Acc:4089]
ENSG00000094755	GABRP	ENST00000518525	1	10	10	gamma-aminobutyric acid (GABA) A receptor, pi [Source:HGNC Symbol;Acc:4089]
ENSG00000174473	GALNTL6	ENST00000511251	1	10	10	UDP-N-acetyl-alpha-D-galactosamine:polypeptide N-acetylgalactosaminyltransferase-like 6 [Source:HGNC Symbol;Acc:33844]
ENSG00000255151	GLYATL1P3	ENST00000527482	1	10	10	glycine-N-acyltransferase-like 1 pseudogene 3 [Source:HGNC Symbol;Acc:37865]
ENSG00000148358	GPR107	ENST00000475101	1	10	10	G protein-coupled receptor 107 [Source:HGNC Symbol;Acc:17830]
ENSG00000154016	GRAP	ENST00000571380	1	10	10	GRB2-related adaptor protein [Source:HGNC Symbol;Acc:4562]
ENSG00000168959	GRM5	ENST00000418177	1	10	10	glutamate receptor, metabotropic 5 [Source:HGNC Symbol;Acc:4597]
ENSG00000145681	HAPLN1	ENST00000514416	1	10	10	hyaluronan and proteoglycan link protein 1 [Source:HGNC Symbol;Acc:2380]
ENSG00000100429	HDAC10	ENST00000475965	1	10	10	histone deacetylase 10 [Source:HGNC Symbol;Acc:18128]
ENSG00000250451	HOXC-AS1	ENST00000505700	1	10	10	HOXC cluster antisense RNA 1 [Source:HGNC Symbol;Acc:43749]
ENSG00000224289	IFIT6P	ENST00000418257	1	10	10	interferon-induced protein with tetratricopeptide repeats 6, pseudogene [Source:HGNC Symbol;Acc:38020]
ENSG00000032742	IFT88	ENST00000461115	2	20	10	intraflagellar transport 88 homolog (Chlamydomonas) [Source:HGNC Symbol;Acc:20606]
ENSG00000175329	ISX	ENST00000404699	1	10	10	intestine-specific homeobox [Source:HGNC Symbol;Acc:28084]
ENSG00000143127	ITGA10	ENST00000539363	1	10	10	integrin, alpha 10 [Source:HGNC Symbol;Acc:6135]
ENSG00000215498	KB-1183D5.11	ENST00000424410	1	10	10
ENSG00000253656	KB-1568E2.1	ENST00000523502	2	20	10
ENSG00000184408	KCND2	ENST00000331113	1	10	10	potassium voltage-gated channel, Shal-related subfamily, member 2 [Source:HGNC Symbol;Acc:6238]
ENSG00000126012	KDM5C	ENST00000497100	1	10	10	lysine (K)-specific demethylase 5C [Source:HGNC Symbol;Acc:11114]
ENSG00000197993	KEL	ENST00000479768	1	10	10	Kell blood group, metallo-endopeptidase [Source:HGNC Symbol;Acc:6308]
ENSG00000137177	KIF13A	ENST00000503342	1	10	10	kinesin family member 13A [Source:HGNC Symbol;Acc:14566]
ENSG00000118193	KIF14	ENST00000367350	1	10	10	kinesin family member 14 [Source:HGNC Symbol;Acc:19181]
ENSG00000196169	KIF19	ENST00000551017	1	10	10	kinesin family member 19 [Source:HGNC Symbol;Acc:26735]
ENSG00000178502	KLHL11	ENST00000319121	2	20	10	kelch-like 11 (Drosophila) [Source:HGNC Symbol;Acc:19008]
ENSG00000091128	LAMB4	ENST00000422975	1	10	10	laminin, beta 4 [Source:HGNC Symbol;Acc:6491]
ENSG00000050555	LAMC3	ENST00000355452	1	10	10	laminin, gamma 3 [Source:HGNC Symbol;Acc:6494]
ENSG00000145685	LHFPL2	ENST00000515349	1	10	10	lipoma HMGIC fusion partner-like 2 [Source:HGNC Symbol;Acc:6588]
ENSG00000206142	LINC00281	ENST00000416405	1	10	10	long intergenic non-protein coding RNA 281 [Source:HGNC Symbol;Acc:24482]
ENSG00000101670	LIPG	ENST00000584489	1	10	10	lipase, endothelial [Source:HGNC Symbol;Acc:6623]
ENSG00000113368	LMNB1	ENST00000261366	1	10	10	lamin B1 [Source:HGNC Symbol;Acc:6637]
ENSG00000113368	LMNB1	ENST00000460265	1	10	10	lamin B1 [Source:HGNC Symbol;Acc:6637]
ENSG00000113368	LMNB1	ENST00000504788	1	10	10	lamin B1 [Source:HGNC Symbol;Acc:6637]
ENSG00000167419	LPO	ENST00000578643	1	10	10	lactoperoxidase [Source:HGNC Symbol;Acc:6678]
ENSG00000214954	LRRC69	ENST00000520099	1	10	10	leucine rich repeat containing 69 [Source:HGNC Symbol;Acc:34303]
ENSG00000172264	MACROD2	ENST00000464883	1	10	10	MACRO domain containing 2 [Source:HGNC Symbol;Acc:16126]
ENSG00000172264	MACROD2	ENST00000483997	1	10	10	MACRO domain containing 2 [Source:HGNC Symbol;Acc:16126]
ENSG00000227284	MARK2P10	ENST00000454959	1	10	10	MAP/microtubule affinity-regulating kinase 2 pseudogene 10 [Source:HGNC Symbol;Acc:39801]
ENSG00000140832	MARVELD3	ENST00000268485	1	10	10	MARVEL domain containing 3 [Source:HGNC Symbol;Acc:30525]
ENSG00000153898	MCOLN2	ENST00000463065	1	10	10	mucolipin 2 [Source:HGNC Symbol;Acc:13357]
ENSG00000140563	MCTP2	ENST00000556363	1	10	10	multiple C2 domains, transmembrane 2 [Source:HGNC Symbol;Acc:25636]
ENSG00000134138	MEIS2	ENST00000561284	1	10	10	Meis homeobox 2 [Source:HGNC Symbol;Acc:7001]
ENSG00000241392	Metazoa_SRP	ENST00000490174	1	10	10	Metazoan signal recognition particle RNA [Source:RFAM;Acc:RF00017]
ENSG00000240165	Metazoa_SRP	ENST00000491684	2	20	10	Metazoan signal recognition particle RNA [Source:RFAM;Acc:RF00017]
ENSG00000257366	MIR3180-2	ENST00000546612	1	10	10	microRNA 3180-2 [Source:HGNC Symbol;Acc:38343]
ENSG00000258128	MKRN9P	ENST00000546624	1	10	10	makorin ring finger protein 9, pseudogene [Source:HGNC Symbol;Acc:7116]
ENSG00000166912	MTMR10	ENST00000568611	1	10	10	myotubularin related protein 10 [Source:HGNC Symbol;Acc:25999]
ENSG00000234099	MTND4P11	ENST00000417020	1	10	10	MT-ND4 pseudogene 11 [Source:HGNC Symbol;Acc:42223]
ENSG00000091536	MYO15A	ENST00000433411	1	10	10	myosin XVA [Source:HGNC Symbol;Acc:7594]
ENSG00000071909	MYO3B	ENST00000334231	2	20	10	myosin IIIB [Source:HGNC Symbol;Acc:15576]
ENSG00000149294	NCAM1	ENST00000534046	2	20	10	neural cell adhesion molecule 1 [Source:HGNC Symbol;Acc:7656]
ENSG00000230356	NCAPD2P1	ENST00000432906	1	10	10	non-SMC condensin I complex, subunit D2 pseudogene 1 [Source:HGNC Symbol;Acc:43831]
ENSG00000160505	NLRP4	ENST00000301295	1	10	10	NLR family, pyrin domain containing 4 [Source:HGNC Symbol;Acc:22943]
ENSG00000160505	NLRP4	ENST00000346986	1	10	10	NLR family, pyrin domain containing 4 [Source:HGNC Symbol;Acc:22943]
ENSG00000091129	NRCAM	ENST00000522550	1	10	10	neuronal cell adhesion molecule [Source:HGNC Symbol;Acc:7994]
ENSG00000179915	NRXN1	ENST00000402717	1	10	10	neurexin 1 [Source:HGNC Symbol;Acc:8008]
ENSG00000179915	NRXN1	ENST00000406859	1	10	10	neurexin 1 [Source:HGNC Symbol;Acc:8008]
ENSG00000260305	NTRK3-AS1	ENST00000569588	1	10	10	NTRK3 antisense RNA 1 [Source:HGNC Symbol;Acc:27532]
ENSG00000167799	NUDT8	ENST00000301490	1	10	10	nudix (nucleoside diphosphate linked moiety X)-type motif 8 [Source:HGNC Symbol;Acc:8055]
ENSG00000112038	OPRM1	ENST00000414028	1	10	10	opioid receptor, mu 1 [Source:HGNC Symbol;Acc:8156]
ENSG00000112038	OPRM1	ENST00000435918	1	10	10	opioid receptor, mu 1 [Source:HGNC Symbol;Acc:8156]
ENSG00000112038	OPRM1	ENST00000519083	1	10	10	opioid receptor, mu 1 [Source:HGNC Symbol;Acc:8156]
ENSG00000184166	OR1D2	ENST00000331459	1	10	10	olfactory receptor, family 1, subfamily D, member 2 [Source:HGNC Symbol;Acc:8183]
ENSG00000094661	OR1I1	ENST00000209540	1	10	10	olfactory receptor, family 1, subfamily I, member 1 [Source:HGNC Symbol;Acc:8207]
ENSG00000176540	OR4C5	ENST00000319813	1	10	10	olfactory receptor, family 4, subfamily C, member 5 [Source:HGNC Symbol;Acc:14702]
ENSG00000226288	OR52I2	ENST00000312614	1	10	10	olfactory receptor, family 52, subfamily I, member 2 [Source:HGNC Symbol;Acc:15221]
ENSG00000181109	OR52P1P	ENST00000438474	1	10	10	olfactory receptor, family 52, subfamily P, member 1 pseudogene [Source:HGNC Symbol;Acc:15232]
ENSG00000180934	OR56A1	ENST00000316650	1	10	10	olfactory receptor, family 56, subfamily A, member 1 [Source:HGNC Symbol;Acc:14781]
ENSG00000181767	OR8H2	ENST00000313503	1	10	10	olfactory receptor, family 8, subfamily H, member 2 [Source:HGNC Symbol;Acc:15308]
ENSG00000197376	OR8S1	ENST00000310194	1	10	10	olfactory receptor, family 8, subfamily S, member 1 [Source:HGNC Symbol;Acc:19628]
ENSG00000224622	OR9R1P	ENST00000412200	1	10	10	olfactory receptor, family 9, subfamily R, member 1 pseudogene [Source:HGNC Symbol;Acc:15340]
ENSG00000070882	OSBPL3	ENST00000396429	1	10	10	oxysterol binding protein-like 3 [Source:HGNC Symbol;Acc:16370]
ENSG00000155719	OTOA	ENST00000388956	1	10	10	otoancorin [Source:HGNC Symbol;Acc:16378]
ENSG00000155719	OTOA	ENST00000388958	1	10	10	otoancorin [Source:HGNC Symbol;Acc:16378]
ENSG00000125851	PCSK2	ENST00000536609	1	10	10	proprotein convertase subtilisin/kexin type 2 [Source:HGNC Symbol;Acc:8744]
ENSG00000163218	PGLYRP4	ENST00000368739	1	10	10	peptidoglycan recognition protein 4 [Source:HGNC Symbol;Acc:30015]
ENSG00000179761	PIPOX	ENST00000484308	1	10	10	pipecolic acid oxidase [Source:HGNC Symbol;Acc:17804]
ENSG00000187008	PKD1L3	ENST00000335106	1	10	10	polycystic kidney disease 1-like 3 [Source:HGNC Symbol;Acc:21716]
ENSG00000187008	PKD1L3	ENST00000534738	1	10	10	polycystic kidney disease 1-like 3 [Source:HGNC Symbol;Acc:21716]
ENSG00000163746	PLSCR2	ENST00000497985	1	10	10	phospholipid scramblase 2 [Source:HGNC Symbol;Acc:16494]
ENSG00000100344	PNPLA3	ENST00000216180	1	10	10	patatin-like phospholipase domain containing 3 [Source:HGNC Symbol;Acc:18590]
ENSG00000100344	PNPLA3	ENST00000423180	1	10	10	patatin-like phospholipase domain containing 3 [Source:HGNC Symbol;Acc:18590]
ENSG00000239511	POM121L7	ENST00000329949	1	10	10	POM121 transmembrane nucleoporin-like 7 [Source:HGNC Symbol;Acc:35444]
ENSG00000147535	PPAPDC1B	ENST00000527758	1	10	10	phosphatidic acid phosphatase type 2 domain containing 1B [Source:HGNC Symbol;Acc:25026]
ENSG00000204513	PRAMEF11	ENST00000437584	1	10	10	PRAME family member 11 [Source:HGNC Symbol;Acc:14086]
ENSG00000141956	PRDM15	ENST00000433067	1	10	10	PR domain containing 15 [Source:HGNC Symbol;Acc:13999]
ENSG00000141956	PRDM15	ENST00000486812	1	10	10	PR domain containing 15 [Source:HGNC Symbol;Acc:13999]
ENSG00000106617	PRKAG2	ENST00000487375	1	10	10	protein kinase, AMP-activated, gamma 2 non-catalytic subunit [Source:HGNC Symbol;Acc:9386]
ENSG00000167183	PRR15L	ENST00000300557	1	10	10	proline rich 15-like [Source:HGNC Symbol;Acc:28149]
ENSG00000184647	PRSS55	ENST00000518641	1	10	10	protease, serine, 55 [Source:HGNC Symbol;Acc:30824]
ENSG00000060656	PTPRU	ENST00000345512	1	10	10	protein tyrosine phosphatase, receptor type, U [Source:HGNC Symbol;Acc:9683]
ENSG00000136828	RALGPS1	ENST00000480993	1	10	10	Ral GEF with PH domain and SH3 binding motif 1 [Source:HGNC Symbol;Acc:16851]
ENSG00000152689	RASGRP3	ENST00000484909	1	10	10	RAS guanyl releasing protein 3 (calcium and DAG-regulated) [Source:HGNC Symbol;Acc:14545]
ENSG00000225465	RFPL1-AS1	ENST00000461286	2	20	10	RFPL1 antisense RNA 1 [Source:HGNC Symbol;Acc:9978]
ENSG00000079841	RIMS1	ENST00000370419	1	10	10	regulating synaptic membrane exocytosis 1 [Source:HGNC Symbol;Acc:17282]
ENSG00000164197	RNF180	ENST00000381081	1	10	10	ring finger protein 180 [Source:HGNC Symbol;Acc:27752]
ENSG00000232653	RP11-1000B6.4	ENST00000426622	1	10	10	Uncharacterized protein [Source:UniProtKB/TrEMBL;Acc:F8WBI6]
ENSG00000260786	RP11-112L7.1	ENST00000564402	1	10	10
ENSG00000228561	RP11-114M1.1	ENST00000423466	1	10	10
ENSG00000229965	RP11-118H4.1	ENST00000411586	1	10	10
ENSG00000223983	RP11-12A20.8	ENST00000414918	1	10	10
ENSG00000240033	RP11-12K11.2	ENST00000496403	1	10	10
ENSG00000262292	RP11-160E2.11	ENST00000572818	1	10	10
ENSG00000257275	RP11-164H13.1	ENST00000556386	1	10	10
ENSG00000263711	RP11-169F17.1	ENST00000581011	1	10	10
ENSG00000249863	RP11-177C12.1	ENST00000509020	1	10	10
ENSG00000256278	RP11-182J1.5	ENST00000542197	1	10	10
ENSG00000204429	RP11-1E11.1	ENST00000375867	1	10	10
ENSG00000229288	RP11-1E11.2	ENST00000429076	1	10	10
ENSG00000227111	RP11-211N8.1	ENST00000411523	1	10	10
ENSG00000236776	RP11-213P13.1	ENST00000446654	1	10	10
ENSG00000254314	RP11-26M5.3	ENST00000520496	1	10	10
ENSG00000239280	RP11-271C24.3	ENST00000496068	1	10	10
ENSG00000254443	RP11-304C12.3	ENST00000532430	1	10	10
ENSG00000255337	RP11-315O6.1	ENST00000528717	1	10	10
ENSG00000250634	RP11-341G5.1	ENST00000510907	1	10	10
ENSG00000234271	RP1-138B7.4	ENST00000432727	1	10	10
ENSG00000213778	RP11-449I17.7	ENST00000396326	1	10	10
ENSG00000261568	RP11-524C21.2	ENST00000567753	1	10	10
ENSG00000257288	RP11-557F20.2	ENST00000550567	1	10	10
ENSG00000256070	RP11-56H16.1	ENST00000393026	1	10	10
ENSG00000188626	RP11-578F21.5	ENST00000563027	1	10	10	Uncharacterized protein [Source:UniProtKB/TrEMBL;Acc:F8WBD5]
ENSG00000249054	RP11-598F7.1	ENST00000504074	1	10	10
ENSG00000225271	RP11-66N5.2	ENST00000436419	1	10	10
ENSG00000254941	RP11-677M14.5	ENST00000533974	1	10	10
ENSG00000255065	RP11-680E19.2	ENST00000529025	1	10	10
ENSG00000255565	RP11-6B19.1	ENST00000544015	1	10	10
ENSG00000231305	RP11-723O4.2	ENST00000498297	1	10	10
ENSG00000258679	RP11-74M13.4	ENST00000557452	1	10	10
ENSG00000259478	RP11-753A21.1	ENST00000558876	1	10	10
ENSG00000266588	RP1-56K13.5	ENST00000583161	1	10	10
ENSG00000177369	RP1-62O9.3	ENST00000322227	1	10	10
ENSG00000228972	RP1-86D1.2	ENST00000434560	1	10	10
ENSG00000215070	RP3-377O6.1	ENST00000399535	1	10	10
ENSG00000224635	RP4-564F22.5	ENST00000422519	1	10	10
ENSG00000224813	RP4-669L17.4	ENST00000445840	1	10	10
ENSG00000224813	RP4-669L17.4	ENST00000455207	1	10	10
ENSG00000224813	RP4-669L17.4	ENST00000455464	1	10	10
ENSG00000261247	RP5-1086D14.3	ENST00000565649	1	10	10	Golgin subfamily A member 8J [Source:UniProtKB/TrEMBL;Acc:H3BQL2]
ENSG00000215859	RP6-74O6.2	ENST00000401008	1	10	10
ENSG00000244229	RPL26P35	ENST00000481064	1	10	10	ribosomal protein L26 pseudogene 35 [Source:HGNC Symbol;Acc:36278]
ENSG00000243514	RPL32P33	ENST00000487023	1	10	10	ribosomal protein L32 pseudogene 33 [Source:HGNC Symbol;Acc:36231]
ENSG00000231546	RPL3P5	ENST00000441645	1	10	10	ribosomal protein L3 pseudogene 5 [Source:HGNC Symbol;Acc:36934]
ENSG00000176225	RTTN	ENST00000437017	2	20	10	rotatin [Source:HGNC Symbol;Acc:18654]
ENSG00000187033	SAMD7	ENST00000335556	1	10	10	sterile alpha motif domain containing 7 [Source:HGNC Symbol;Acc:25394]
ENSG00000187033	SAMD7	ENST00000428432	1	10	10	sterile alpha motif domain containing 7 [Source:HGNC Symbol;Acc:25394]
ENSG00000074621	SLC24A1	ENST00000399033	1	10	10	solute carrier family 24 (sodium/potassium/calcium exchanger), member 1 [Source:HGNC Symbol;Acc:10975]
ENSG00000074621	SLC24A1	ENST00000544319	1	10	10	solute carrier family 24 (sodium/potassium/calcium exchanger), member 1 [Source:HGNC Symbol;Acc:10975]
ENSG00000074621	SLC24A1	ENST00000546330	1	10	10	solute carrier family 24 (sodium/potassium/calcium exchanger), member 1 [Source:HGNC Symbol;Acc:10975]
ENSG00000170615	SLC26A5	ENST00000306312	1	10	10	solute carrier family 26, member 5 (prestin) [Source:HGNC Symbol;Acc:9359]
ENSG00000170615	SLC26A5	ENST00000354356	1	10	10	solute carrier family 26, member 5 (prestin) [Source:HGNC Symbol;Acc:9359]
ENSG00000170615	SLC26A5	ENST00000393729	1	10	10	solute carrier family 26, member 5 (prestin) [Source:HGNC Symbol;Acc:9359]
ENSG00000170615	SLC26A5	ENST00000445809	1	10	10	solute carrier family 26, member 5 (prestin) [Source:HGNC Symbol;Acc:9359]
ENSG00000170615	SLC26A5	ENST00000456463	1	10	10	solute carrier family 26, member 5 (prestin) [Source:HGNC Symbol;Acc:9359]
ENSG00000188687	SLC4A5	ENST00000425249	1	10	10	solute carrier family 4, sodium bicarbonate cotransporter, member 5 [Source:HGNC Symbol;Acc:18168]
ENSG00000117834	SLC5A9	ENST00000493837	1	10	10	solute carrier family 5 (sodium/glucose cotransporter), member 9 [Source:HGNC Symbol;Acc:22146]
ENSG00000166949	SMAD3	ENST00000559092	1	10	10	SMAD family member 3 [Source:HGNC Symbol;Acc:6769]
ENSG00000206621	SNORD116-14	ENST00000383894	3	30	10	small nucleolar RNA, C/D box 116-14 [Source:HGNC Symbol;Acc:33080]
ENSG00000120669	SOHLH2	ENST00000317764	1	10	10	spermatogenesis and oogenesis specific basic helix-loop-helix 2 [Source:HGNC Symbol;Acc:26026]
ENSG00000162814	SPATA17	ENST00000471021	1	10	10	spermatogenesis associated 17 [Source:HGNC Symbol;Acc:25184]
ENSG00000116754	SRSF11	ENST00000463116	1	10	10	serine/arginine-rich splicing factor 11 [Source:HGNC Symbol;Acc:10782]
ENSG00000162236	STX5	ENST00000486437	1	10	10	syntaxin 5 [Source:HGNC Symbol;Acc:11440]
ENSG00000102387	TAF7L	ENST00000372907	1	10	10	TAF7-like RNA polymerase II, TATA box binding protein (TBP)-associated factor, 50kDa [Source:HGNC Symbol;Acc:11548]
ENSG00000070814	TCOF1	ENST00000506063	1	10	10	Treacher Collins-Franceschetti syndrome 1 [Source:HGNC Symbol;Acc:11654]
ENSG00000070814	TCOF1	ENST00000506767	1	10	10	Treacher Collins-Franceschetti syndrome 1 [Source:HGNC Symbol;Acc:11654]
ENSG00000041988	THAP3	ENST00000484676	1	10	10	THAP domain containing, apoptosis associated protein 3 [Source:HGNC Symbol;Acc:20855]
ENSG00000187720	THSD4	ENST00000357769	1	10	10	thrombospondin, type I, domain containing 4 [Source:HGNC Symbol;Acc:25835]
ENSG00000107807	TLX1	ENST00000370196	1	10	10	T-cell leukemia homeobox 1 [Source:HGNC Symbol;Acc:5056]
ENSG00000139173	TMEM117	ENST00000546387	1	10	10	transmembrane protein 117 [Source:HGNC Symbol;Acc:25308]
ENSG00000121895	TMEM156	ENST00000381938	1	10	10	transmembrane protein 156 [Source:HGNC Symbol;Acc:26260]
ENSG00000186952	TMEM232	ENST00000429839	1	10	10	transmembrane protein 232 [Source:HGNC Symbol;Acc:37270]
ENSG00000185873	TMPRSS11B	ENST00000332644	1	10	10	transmembrane protease, serine 11B [Source:HGNC Symbol;Acc:25398]
ENSG00000137648	TMPRSS4	ENST00000437212	1	10	10	transmembrane protease, serine 4 [Source:HGNC Symbol;Acc:11878]
ENSG00000137648	TMPRSS4	ENST00000517483	1	10	10	transmembrane protease, serine 4 [Source:HGNC Symbol;Acc:11878]
ENSG00000137648	TMPRSS4	ENST00000522824	1	10	10	transmembrane protease, serine 4 [Source:HGNC Symbol;Acc:11878]
ENSG00000227191	TRGC2	ENST00000436911	1	10	10	T cell receptor gamma constant 2 [Source:HGNC Symbol;Acc:12276]
ENSG00000213186	TRIM59	ENST00000309784	2	20	10	tripartite motif containing 59 [Source:HGNC Symbol;Acc:30834]
ENSG00000189253	TRIM64B	ENST00000329862	1	10	10	tripartite motif containing 64B [Source:HGNC Symbol;Acc:37147]
ENSG00000159202	UBE2Z	ENST00000511373	1	10	10	ubiquitin-conjugating enzyme E2Z [Source:HGNC Symbol;Acc:25847]
ENSG00000182168	UNC5C	ENST00000453304	1	10	10	unc-5 homolog C (C. elegans) [Source:HGNC Symbol;Acc:12569]
ENSG00000131864	USP29	ENST00000254181	1	10	10	ubiquitin specific peptidase 29 [Source:HGNC Symbol;Acc:18563]
ENSG00000188958	UTS2D	ENST00000340524	1	10	10	urotensin 2 domain containing [Source:HGNC Symbol;Acc:30894]
ENSG00000171724	VAT1L	ENST00000302536	1	10	10	vesicle amine transport protein 1 homolog (T. californica)-like [Source:HGNC Symbol;Acc:29315]
ENSG00000132549	VPS13B	ENST00000522802	1	10	10	vacuolar protein sorting 13 homolog B (yeast) [Source:HGNC Symbol;Acc:2183]
ENSG00000167992	VWCE	ENST00000398808	1	10	10	von Willebrand factor C and EGF domains [Source:HGNC Symbol;Acc:26487]
ENSG00000232743	XXyac-YM21GA2.1	ENST00000445099	1	10	10
ENSG00000116809	ZBTB17	ENST00000448462	1	10	10	zinc finger and BTB domain containing 17 [Source:HGNC Symbol;Acc:12936]
ENSG00000133858	ZFC3H1	ENST00000552037	1	10	10	zinc finger, C3H1-type containing [Source:HGNC Symbol;Acc:28328]
ENSG00000175787	ZNF169	ENST00000481550	1	10	10	zinc finger protein 169 [Source:HGNC Symbol;Acc:12957]
ENSG00000219565	ZNF259P1	ENST00000572422	1	10	10	zinc finger protein 259 pseudogene 1 [Source:HGNC Symbol;Acc:13052]
ENSG00000235197	ZNF33AP1	ENST00000432492	1	10	10	zinc finger protein 33A pseudogene 1 [Source:HGNC Symbol;Acc:30957]
ENSG00000197385	ZNF860	ENST00000360311	1	10	10	zinc finger protein 860 [Source:HGNC Symbol;Acc:34513]
ENSG00000213973	ZNF99	ENST00000397104	1	10	10	zinc finger protein 99 [Source:HGNC Symbol;Acc:13175]
ENSG00000103310	ZP2	ENST00000219593	1	10	10	zona pellucida glycoprotein 2 (sperm receptor) [Source:HGNC Symbol;Acc:13188]
ENSG00000103310	ZP2	ENST00000574091	1	10	10	zona pellucida glycoprotein 2 (sperm receptor) [Source:HGNC Symbol;Acc:13188]
ENSG00000114857	NKTR	ENST00000459950	3	29	10.3448	natural killer-tumor recognition sequence [Source:HGNC Symbol;Acc:7833]
ENSG00000250978	RP11-357D18.1	ENST00000508512	6	58	10.3448
ENSG00000161912	ADCY10P1	ENST00000567255	2	19	10.5263	adenylate cyclase 10 (soluble) pseudogene 1 [Source:HGNC Symbol;Acc:44143]
ENSG00000164989	CCDC171	ENST00000297641	2	19	10.5263	coiled-coil domain containing 171 [Source:HGNC Symbol;Acc:29828]
ENSG00000071894	CPSF1	ENST00000531683	2	19	10.5263	cleavage and polyadenylation specific factor 1, 160kDa [Source:HGNC Symbol;Acc:2324]
ENSG00000170074	FAM153A	ENST00000393518	2	19	10.5263	family with sequence similarity 153, member A [Source:HGNC Symbol;Acc:29940]
ENSG00000213366	GSTM2	ENST00000581919	2	19	10.5263	glutathione S-transferase mu 2 (muscle) [Source:HGNC Symbol;Acc:4634]
ENSG00000164270	HTR4	ENST00000360693	2	19	10.5263	5-hydroxytryptamine (serotonin) receptor 4, G protein-coupled [Source:HGNC Symbol;Acc:5299]
ENSG00000164270	HTR4	ENST00000362016	2	19	10.5263	5-hydroxytryptamine (serotonin) receptor 4, G protein-coupled [Source:HGNC Symbol;Acc:5299]
ENSG00000164270	HTR4	ENST00000377888	2	19	10.5263	5-hydroxytryptamine (serotonin) receptor 4, G protein-coupled [Source:HGNC Symbol;Acc:5299]
ENSG00000116183	PAPPA2	ENST00000367661	2	19	10.5263	pappalysin 2 [Source:HGNC Symbol;Acc:14615]
ENSG00000153233	PTPRR	ENST00000551219	2	19	10.5263	protein tyrosine phosphatase, receptor type, R [Source:HGNC Symbol;Acc:9680]
ENSG00000257357	RP11-244H18.3	ENST00000551144	2	19	10.5263
ENSG00000232386	RP11-66B24.2	ENST00000431060	2	19	10.5263
ENSG00000245482	RP11-847H18.2	ENST00000501954	2	19	10.5263
ENSG00000246451	RP11-894P9.1	ENST00000498989	2	19	10.5263
ENSG00000257539	RP3-473L9.3	ENST00000552265	2	19	10.5263
ENSG00000138162	TACC2	ENST00000491540	2	19	10.5263	transforming, acidic coiled-coil containing protein 2 [Source:HGNC Symbol;Acc:11523]
ENSG00000198650	TAT	ENST00000355962	2	19	10.5263	tyrosine aminotransferase [Source:HGNC Symbol;Acc:11573]
ENSG00000118194	TNNT2	ENST00000455702	2	19	10.5263	troponin T type 2 (cardiac) [Source:HGNC Symbol;Acc:11949]
ENSG00000118194	TNNT2	ENST00000438742	4	38	10.5263	troponin T type 2 (cardiac) [Source:HGNC Symbol;Acc:11949]
ENSG00000130477	UNC13A	ENST00000252773	2	19	10.5263	unc-13 homolog A (C. elegans) [Source:HGNC Symbol;Acc:23150]
ENSG00000130477	UNC13A	ENST00000428389	2	19	10.5263	unc-13 homolog A (C. elegans) [Source:HGNC Symbol;Acc:23150]
ENSG00000130477	UNC13A	ENST00000519716	2	19	10.5263	unc-13 homolog A (C. elegans) [Source:HGNC Symbol;Acc:23150]
ENSG00000197935	ZNF311	ENST00000483450	2	19	10.5263	zinc finger protein 311 [Source:HGNC Symbol;Acc:13847]
ENSG00000203739	RP11-296O14.3	ENST00000367716	3	28	10.7143
ENSG00000146263	MMS22L	ENST00000511335	4	37	10.8108	MMS22-like, DNA repair protein [Source:HGNC Symbol;Acc:21475]
ENSG00000183044	ABAT	ENST00000563992	1	9	11.1111	4-aminobutyrate aminotransferase [Source:HGNC Symbol;Acc:23]
ENSG00000108846	ABCC3	ENST00000502426	1	9	11.1111	ATP-binding cassette, sub-family C (CFTR/MRP), member 3 [Source:HGNC Symbol;Acc:54]
ENSG00000108846	ABCC3	ENST00000505699	1	9	11.1111	ATP-binding cassette, sub-family C (CFTR/MRP), member 3 [Source:HGNC Symbol;Acc:54]
ENSG00000108846	ABCC3	ENST00000571855	1	9	11.1111	ATP-binding cassette, sub-family C (CFTR/MRP), member 3 [Source:HGNC Symbol;Acc:54]
ENSG00000091262	ABCC6	ENST00000576204	3	27	11.1111	ATP-binding cassette, sub-family C (CFTR/MRP), member 6 [Source:HGNC Symbol;Acc:57]
ENSG00000006071	ABCC8	ENST00000525022	1	9	11.1111	ATP-binding cassette, sub-family C (CFTR/MRP), member 8 [Source:HGNC Symbol;Acc:59]
ENSG00000231172	AC007099.1	ENST00000451622	1	9	11.1111
ENSG00000237166	AC007163.3	ENST00000452787	1	9	11.1111
ENSG00000237979	AC007389.1	ENST00000454674	1	9	11.1111
ENSG00000182356	AC008132.13	ENST00000427789	1	9	11.1111	Uncharacterized protein [Source:UniProtKB/TrEMBL;Acc:E2QRI0]
ENSG00000232337	AC009313.2	ENST00000417893	1	9	11.1111
ENSG00000227047	AC012065.4	ENST00000441870	1	9	11.1111
ENSG00000203363	AC012454.4	ENST00000443948	1	9	11.1111
ENSG00000237525	AC012668.2	ENST00000417485	1	9	11.1111
ENSG00000233538	AC017104.2	ENST00000370380	1	9	11.1111	Uncharacterized protein [Source:UniProtKB/TrEMBL;Acc:A6NML0]
ENSG00000224547	AC023669.2	ENST00000446539	1	9	11.1111
ENSG00000230192	AC073387.2	ENST00000453261	1	9	11.1111
ENSG00000204929	AC074391.1	ENST00000377977	1	9	11.1111
ENSG00000224074	AC098971.2	ENST00000436123	1	9	11.1111
ENSG00000233991	AC116050.1	ENST00000443031	1	9	11.1111
ENSG00000238035	AC138035.2	ENST00000456544	2	18	11.1111	Uncharacterized protein [Source:UniProtKB/TrEMBL;Acc:C9J4L2]
ENSG00000259553	AC140725.4	ENST00000559045	1	9	11.1111
ENSG00000076555	ACACB	ENST00000544726	1	9	11.1111	acetyl-CoA carboxylase beta [Source:HGNC Symbol;Acc:85]
ENSG00000131584	ACAP3	ENST00000467278	1	9	11.1111	ArfGAP with coiled-coil, ankyrin repeat and PH domains 3 [Source:HGNC Symbol;Acc:16754]
ENSG00000164398	ACSL6	ENST00000379249	1	9	11.1111	acyl-CoA synthetase long-chain family member 6 [Source:HGNC Symbol;Acc:16496]
ENSG00000164398	ACSL6	ENST00000413683	1	9	11.1111	acyl-CoA synthetase long-chain family member 6 [Source:HGNC Symbol;Acc:16496]
ENSG00000164398	ACSL6	ENST00000484870	1	9	11.1111	acyl-CoA synthetase long-chain family member 6 [Source:HGNC Symbol;Acc:16496]
ENSG00000183747	ACSM2A	ENST00000576101	1	9	11.1111	acyl-CoA synthetase medium-chain family member 2A [Source:HGNC Symbol;Acc:32017]
ENSG00000133627	ACTR3B	ENST00000397282	2	18	11.1111	ARP3 actin-related protein 3 homolog B (yeast) [Source:HGNC Symbol;Acc:17256]
ENSG00000006831	ADIPOR2	ENST00000544470	1	9	11.1111	adiponectin receptor 2 [Source:HGNC Symbol;Acc:24041]
ENSG00000236943	AL592284.1	ENST00000454100	1	9	11.1111
ENSG00000198720	ANKRD13B	ENST00000488766	1	9	11.1111	ankyrin repeat domain 13B [Source:HGNC Symbol;Acc:26363]
ENSG00000183148	ANKRD20A2	ENST00000477139	1	9	11.1111	ankyrin repeat domain 20 family, member A2 [Source:HGNC Symbol;Acc:31979]
ENSG00000230006	ANKRD36BP2	ENST00000454490	1	9	11.1111	ankyrin repeat domain 36B pseudogene 2 [Source:HGNC Symbol;Acc:33607]
ENSG00000181626	ANKRD62	ENST00000314074	1	9	11.1111	ankyrin repeat domain 62 [Source:HGNC Symbol;Acc:35241]
ENSG00000181626	ANKRD62	ENST00000418274	1	9	11.1111	ankyrin repeat domain 62 [Source:HGNC Symbol;Acc:35241]
ENSG00000178248	AP000345.1	ENST00000320372	1	9	11.1111
ENSG00000185162	AP001324.1	ENST00000330802	1	9	11.1111
ENSG00000198826	ARHGAP11A	ENST00000567348	1	9	11.1111	Rho GTPase activating protein 11A [Source:HGNC Symbol;Acc:15783]
ENSG00000088756	ARHGAP28	ENST00000262227	2	18	11.1111	Rho GTPase activating protein 28 [Source:HGNC Symbol;Acc:25509]
ENSG00000196914	ARHGEF12	ENST00000532823	1	9	11.1111	Rho guanine nucleotide exchange factor (GEF) 12 [Source:HGNC Symbol;Acc:14193]
ENSG00000263125	ARL2BPP8	ENST00000576706	1	9	11.1111	ADP-ribosylation factor-like 2 binding protein pseudogene 8 [Source:HGNC Symbol;Acc:39452]
ENSG00000152092	ASTN1	ENST00000281881	1	9	11.1111	astrotactin 1 [Source:HGNC Symbol;Acc:773]
ENSG00000076108	BAZ2A	ENST00000551759	1	9	11.1111	bromodomain adjacent to zinc finger domain, 2A [Source:HGNC Symbol;Acc:962]
ENSG00000169594	BNC1	ENST00000569704	1	9	11.1111	basonuclin 1 [Source:HGNC Symbol;Acc:1081]
ENSG00000112983	BRD8	ENST00000427976	1	9	11.1111	bromodomain containing 8 [Source:HGNC Symbol;Acc:19874]
ENSG00000188596	C12orf55	ENST00000550977	1	9	11.1111	chromosome 12 open reading frame 55 [Source:HGNC Symbol;Acc:26456]
ENSG00000228208	C1orf143	ENST00000491260	1	9	11.1111	chromosome 1 open reading frame 143 [Source:HGNC Symbol;Acc:32045]
ENSG00000162913	C1orf145	ENST00000295012	1	9	11.1111	chromosome 1 open reading frame 145 [Source:HGNC Symbol;Acc:32047]
ENSG00000162913	C1orf145	ENST00000337335	1	9	11.1111	chromosome 1 open reading frame 145 [Source:HGNC Symbol;Acc:32047]
ENSG00000154975	CA10	ENST00000340813	1	9	11.1111	carbonic anhydrase X [Source:HGNC Symbol;Acc:1369]
ENSG00000154975	CA10	ENST00000442502	1	9	11.1111	carbonic anhydrase X [Source:HGNC Symbol;Acc:1369]
ENSG00000154975	CA10	ENST00000451037	1	9	11.1111	carbonic anhydrase X [Source:HGNC Symbol;Acc:1369]
ENSG00000154975	CA10	ENST00000570565	1	9	11.1111	carbonic anhydrase X [Source:HGNC Symbol;Acc:1369]
ENSG00000154975	CA10	ENST00000571371	1	9	11.1111	carbonic anhydrase X [Source:HGNC Symbol;Acc:1369]
ENSG00000182389	CACNB4	ENST00000201943	1	9	11.1111	calcium channel, voltage-dependent, beta 4 subunit [Source:HGNC Symbol;Acc:1404]
ENSG00000182389	CACNB4	ENST00000339254	1	9	11.1111	calcium channel, voltage-dependent, beta 4 subunit [Source:HGNC Symbol;Acc:1404]
ENSG00000182389	CACNB4	ENST00000427385	1	9	11.1111	calcium channel, voltage-dependent, beta 4 subunit [Source:HGNC Symbol;Acc:1404]
ENSG00000182389	CACNB4	ENST00000439467	1	9	11.1111	calcium channel, voltage-dependent, beta 4 subunit [Source:HGNC Symbol;Acc:1404]
ENSG00000152495	CAMK4	ENST00000282356	1	9	11.1111	calcium/calmodulin-dependent protein kinase IV [Source:HGNC Symbol;Acc:1464]
ENSG00000004660	CAMKK1	ENST00000573483	1	9	11.1111	calcium/calmodulin-dependent protein kinase kinase 1, alpha [Source:HGNC Symbol;Acc:1469]
ENSG00000166762	CATSPER2	ENST00000469461	3	27	11.1111	cation channel, sperm associated 2 [Source:HGNC Symbol;Acc:18810]
ENSG00000133962	CATSPERB	ENST00000557036	1	9	11.1111	catsper channel auxiliary subunit beta [Source:HGNC Symbol;Acc:20500]
ENSG00000248712	CCDC153	ENST00000375140	1	9	11.1111	coiled-coil domain containing 153 [Source:HGNC Symbol;Acc:27446]
ENSG00000159588	CCDC17	ENST00000528266	1	9	11.1111	coiled-coil domain containing 17 [Source:HGNC Symbol;Acc:26574]
ENSG00000116824	CD2	ENST00000369477	1	9	11.1111	CD2 molecule [Source:HGNC Symbol;Acc:1639]
ENSG00000079335	CDC14A	ENST00000544534	1	9	11.1111	CDC14 cell division cycle 14 homolog A (S. cerevisiae) [Source:HGNC Symbol;Acc:1718]
ENSG00000150394	CDH8	ENST00000577390	1	9	11.1111	cadherin 8, type 2 [Source:HGNC Symbol;Acc:1767]
ENSG00000150394	CDH8	ENST00000585315	1	9	11.1111	cadherin 8, type 2 [Source:HGNC Symbol;Acc:1767]
ENSG00000166451	CENPN	ENST00000562943	1	9	11.1111	centromere protein N [Source:HGNC Symbol;Acc:30873]
ENSG00000143702	CEP170	ENST00000518289	1	9	11.1111	centrosomal protein 170kDa [Source:HGNC Symbol;Acc:28920]
ENSG00000148019	CEP78	ENST00000487108	1	9	11.1111	centrosomal protein 78kDa [Source:HGNC Symbol;Acc:25740]
ENSG00000149554	CHEK1	ENST00000528276	1	9	11.1111	checkpoint kinase 1 [Source:HGNC Symbol;Acc:1925]
ENSG00000187912	CLEC17A	ENST00000397439	1	9	11.1111	C-type lectin domain family 17, member A [Source:HGNC Symbol;Acc:34520]
ENSG00000106714	CNTNAP3	ENST00000358144	1	9	11.1111	contactin associated protein-like 3 [Source:HGNC Symbol;Acc:13834]
ENSG00000060718	COL11A1	ENST00000353414	1	9	11.1111	collagen, type XI, alpha 1 [Source:HGNC Symbol;Acc:2186]
ENSG00000060718	COL11A1	ENST00000358392	1	9	11.1111	collagen, type XI, alpha 1 [Source:HGNC Symbol;Acc:2186]
ENSG00000060718	COL11A1	ENST00000370096	1	9	11.1111	collagen, type XI, alpha 1 [Source:HGNC Symbol;Acc:2186]
ENSG00000188153	COL4A5	ENST00000515658	1	9	11.1111	collagen, type IV, alpha 5 [Source:HGNC Symbol;Acc:2207]
ENSG00000005339	CREBBP	ENST00000570939	2	18	11.1111	CREB binding protein [Source:HGNC Symbol;Acc:2348]
ENSG00000005339	CREBBP	ENST00000576720	3	27	11.1111	CREB binding protein [Source:HGNC Symbol;Acc:2348]
ENSG00000189149	CRYM-AS1	ENST00000338573	1	9	11.1111	CRYM antisense RNA 1 [Source:HGNC Symbol;Acc:34405]
ENSG00000189149	CRYM-AS1	ENST00000444326	1	9	11.1111	CRYM antisense RNA 1 [Source:HGNC Symbol;Acc:34405]
ENSG00000182578	CSF1R	ENST00000502660	1	9	11.1111	colony stimulating factor 1 receptor [Source:HGNC Symbol;Acc:2433]
ENSG00000147408	CSGALNACT1	ENST00000517651	1	9	11.1111	chondroitin sulfate N-acetylgalactosaminyltransferase 1 [Source:HGNC Symbol;Acc:24290]
ENSG00000183117	CSMD1	ENST00000400186	1	9	11.1111	CUB and Sushi multiple domains 1 [Source:HGNC Symbol;Acc:14026]
ENSG00000183117	CSMD1	ENST00000520002	1	9	11.1111	CUB and Sushi multiple domains 1 [Source:HGNC Symbol;Acc:14026]
ENSG00000183117	CSMD1	ENST00000537824	1	9	11.1111	CUB and Sushi multiple domains 1 [Source:HGNC Symbol;Acc:14026]
ENSG00000183117	CSMD1	ENST00000542608	1	9	11.1111	CUB and Sushi multiple domains 1 [Source:HGNC Symbol;Acc:14026]
ENSG00000121904	CSMD2	ENST00000373381	2	18	11.1111	CUB and Sushi multiple domains 2 [Source:HGNC Symbol;Acc:19290]
ENSG00000254484	CTA-797E19.1	ENST00000531426	1	9	11.1111
ENSG00000264194	CTB-104H12.6	ENST00000581040	1	9	11.1111
ENSG00000196993	CTB-134H23.1	ENST00000357796	5	45	11.1111	Uncharacterized protein [Source:UniProtKB/TrEMBL;Acc:F8VUA1]
ENSG00000196993	CTB-134H23.1	ENST00000550983	5	45	11.1111	Uncharacterized protein [Source:UniProtKB/TrEMBL;Acc:F8VUA1]
ENSG00000253955	CTB-33O18.3	ENST00000517299	1	9	11.1111
ENSG00000248544	CTB-47B11.3	ENST00000520658	1	9	11.1111
ENSG00000235857	CTBP2P1	ENST00000431853	1	9	11.1111	C-terminal binding protein 2 pseudogene 1 [Source:HGNC Symbol;Acc:23940]
ENSG00000227908	CTD-2031P19.3	ENST00000500093	1	9	11.1111
ENSG00000214105	CTD-2116F7.1	ENST00000397549	1	9	11.1111
ENSG00000214890	CTD-2299I21.1	ENST00000519677	1	9	11.1111
ENSG00000258314	CTD-2314B22.1	ENST00000546734	1	9	11.1111
ENSG00000259188	CTD-2647E9.3	ENST00000560375	1	9	11.1111
ENSG00000120280	CXorf21	ENST00000378962	1	9	11.1111	chromosome X open reading frame 21 [Source:HGNC Symbol;Acc:25667]
ENSG00000019186	CYP24A1	ENST00000216862	1	9	11.1111	cytochrome P450, family 24, subfamily A, polypeptide 1 [Source:HGNC Symbol;Acc:2602]
ENSG00000019186	CYP24A1	ENST00000395955	1	9	11.1111	cytochrome P450, family 24, subfamily A, polypeptide 1 [Source:HGNC Symbol;Acc:2602]
ENSG00000035664	DAPK2	ENST00000559731	1	9	11.1111	death-associated protein kinase 2 [Source:HGNC Symbol;Acc:2675]
ENSG00000224582	DAQB-12N14.5	ENST00000434657	1	9	11.1111
ENSG00000204843	DCTN1	ENST00000477966	1	9	11.1111	dynactin 1 [Source:HGNC Symbol;Acc:2711]
ENSG00000140995	DEF8	ENST00000568096	1	9	11.1111	differentially expressed in FDCP 8 homolog (mouse) [Source:HGNC Symbol;Acc:25969]
ENSG00000153933	DGKE	ENST00000571084	1	9	11.1111	diacylglycerol kinase, epsilon 64kDa [Source:HGNC Symbol;Acc:2852]
ENSG00000134815	DHX34	ENST00000328771	1	9	11.1111	DEAH (Asp-Glu-Ala-His) box polypeptide 34 [Source:HGNC Symbol;Acc:16719]
ENSG00000170579	DLGAP1	ENST00000478161	1	9	11.1111	discs, large (Drosophila) homolog-associated protein 1 [Source:HGNC Symbol;Acc:2905]
ENSG00000126787	DLGAP5	ENST00000247191	1	9	11.1111	discs, large (Drosophila) homolog-associated protein 5 [Source:HGNC Symbol;Acc:16864]
ENSG00000126787	DLGAP5	ENST00000395425	1	9	11.1111	discs, large (Drosophila) homolog-associated protein 5 [Source:HGNC Symbol;Acc:16864]
ENSG00000198947	DMD	ENST00000472266	1	9	11.1111	dystrophin [Source:HGNC Symbol;Acc:2928]
ENSG00000124721	DNAH8	ENST00000359357	2	18	11.1111	dynein, axonemal, heavy chain 8 [Source:HGNC Symbol;Acc:2952]
ENSG00000124721	DNAH8	ENST00000441566	2	18	11.1111	dynein, axonemal, heavy chain 8 [Source:HGNC Symbol;Acc:2952]
ENSG00000121570	DPPA4	ENST00000478791	1	9	11.1111	developmental pluripotency associated 4 [Source:HGNC Symbol;Acc:19200]
ENSG00000135373	EHF	ENST00000533754	1	9	11.1111	ets homologous factor [Source:HGNC Symbol;Acc:3246]
ENSG00000162374	ELAVL4	ENST00000474675	1	9	11.1111	ELAV (embryonic lethal, abnormal vision, Drosophila)-like 4 [Source:HGNC Symbol;Acc:3315]
ENSG00000104413	ESRP1	ENST00000523347	1	9	11.1111	epithelial splicing regulatory protein 1 [Source:HGNC Symbol;Acc:25966]
ENSG00000142459	EVI5L	ENST00000270530	1	9	11.1111	ecotropic viral integration site 5-like [Source:HGNC Symbol;Acc:30464]
ENSG00000142459	EVI5L	ENST00000538904	1	9	11.1111	ecotropic viral integration site 5-like [Source:HGNC Symbol;Acc:30464]
ENSG00000174371	EXO1	ENST00000518483	1	9	11.1111	exonuclease 1 [Source:HGNC Symbol;Acc:3511]
ENSG00000134824	FADS2	ENST00000355484	1	9	11.1111	fatty acid desaturase 2 [Source:HGNC Symbol;Acc:3575]
ENSG00000172782	FADS6	ENST00000310226	1	9	11.1111	fatty acid desaturase domain family, member 6 [Source:HGNC Symbol;Acc:30459]
ENSG00000136379	FAM108C1	ENST00000559506	1	9	11.1111	family with sequence similarity 108, member C1 [Source:HGNC Symbol;Acc:26925]
ENSG00000170074	FAM153A	ENST00000510276	2	18	11.1111	family with sequence similarity 153, member A [Source:HGNC Symbol;Acc:29940]
ENSG00000170074	FAM153A	ENST00000360669	3	27	11.1111	family with sequence similarity 153, member A [Source:HGNC Symbol;Acc:29940]
ENSG00000182230	FAM153B	ENST00000253490	2	18	11.1111	family with sequence similarity 153, member B [Source:HGNC Symbol;Acc:27323]
ENSG00000125804	FAM182A	ENST00000389261	1	9	11.1111	family with sequence similarity 182, member A [Source:HGNC Symbol;Acc:16222]
ENSG00000145975	FAM217A	ENST00000380188	1	9	11.1111	family with sequence similarity 217, member A [Source:HGNC Symbol;Acc:21362]
ENSG00000186523	FAM86B1	ENST00000530508	1	9	11.1111	family with sequence similarity 86, member B1 [Source:HGNC Symbol;Acc:28268]
ENSG00000177138	FAM9B	ENST00000494744	1	9	11.1111	family with sequence similarity 9, member B [Source:HGNC Symbol;Acc:18404]
ENSG00000244682	FCGR2C	ENST00000508651	1	9	11.1111	Fc fragment of IgG, low affinity IIc, receptor for (CD32) (gene/pseudogene) [Source:HGNC Symbol;Acc:15626]
ENSG00000077782	FGFR1	ENST00000440174	1	9	11.1111	fibroblast growth factor receptor 1 [Source:HGNC Symbol;Acc:3688]
ENSG00000142621	FHAD1	ENST00000358897	1	9	11.1111	forkhead-associated (FHA) phosphopeptide binding domain 1 [Source:HGNC Symbol;Acc:29408]
ENSG00000142621	FHAD1	ENST00000417793	1	9	11.1111	forkhead-associated (FHA) phosphopeptide binding domain 1 [Source:HGNC Symbol;Acc:29408]
ENSG00000204681	GABBR1	ENST00000494877	1	9	11.1111	gamma-aminobutyric acid (GABA) B receptor, 1 [Source:HGNC Symbol;Acc:4070]
ENSG00000146276	GABRR1	ENST00000435811	1	9	11.1111	gamma-aminobutyric acid (GABA) A receptor, rho 1 [Source:HGNC Symbol;Acc:4090]
ENSG00000146276	GABRR1	ENST00000454853	1	9	11.1111	gamma-aminobutyric acid (GABA) A receptor, rho 1 [Source:HGNC Symbol;Acc:4090]
ENSG00000174473	GALNTL6	ENST00000513061	1	9	11.1111	UDP-N-acetyl-alpha-D-galactosamine:polypeptide N-acetylgalactosaminyltransferase-like 6 [Source:HGNC Symbol;Acc:33844]
ENSG00000139354	GAS2L3	ENST00000266754	1	9	11.1111	growth arrest-specific 2 like 3 [Source:HGNC Symbol;Acc:27475]
ENSG00000139354	GAS2L3	ENST00000537247	1	9	11.1111	growth arrest-specific 2 like 3 [Source:HGNC Symbol;Acc:27475]
ENSG00000139354	GAS2L3	ENST00000539410	1	9	11.1111	growth arrest-specific 2 like 3 [Source:HGNC Symbol;Acc:27475]
ENSG00000139354	GAS2L3	ENST00000547754	1	9	11.1111	growth arrest-specific 2 like 3 [Source:HGNC Symbol;Acc:27475]
ENSG00000225492	GBP1P1	ENST00000394662	2	18	11.1111	guanylate binding protein 1, interferon-inducible pseudogene 1 [Source:HGNC Symbol;Acc:39561]
ENSG00000141034	GID4	ENST00000459843	1	9	11.1111	GID complex subunit 4, VID24 homolog (S. cerevisiae) [Source:HGNC Symbol;Acc:28453]
ENSG00000153684	GOLGA8F	ENST00000526619	1	9	11.1111	golgin A8 family, member F [Source:HGNC Symbol;Acc:32378]
ENSG00000183629	GOLGA8G	ENST00000382949	1	9	11.1111	golgin A8 family, member G [Source:HGNC Symbol;Acc:25328]
ENSG00000183629	GOLGA8G	ENST00000524859	1	9	11.1111	golgin A8 family, member G [Source:HGNC Symbol;Acc:25328]
ENSG00000183629	GOLGA8G	ENST00000562627	1	9	11.1111	golgin A8 family, member G [Source:HGNC Symbol;Acc:25328]
ENSG00000153292	GPR110	ENST00000471487	1	9	11.1111	G protein-coupled receptor 110 [Source:HGNC Symbol;Acc:18990]
ENSG00000233642	GPR158-AS1	ENST00000449643	2	18	11.1111	GPR158 antisense RNA 1 [Source:HGNC Symbol;Acc:44163]
ENSG00000154016	GRAP	ENST00000573099	1	9	11.1111	GRB2-related adaptor protein [Source:HGNC Symbol;Acc:4562]
ENSG00000154016	GRAP	ENST00000583020	1	9	11.1111	GRB2-related adaptor protein [Source:HGNC Symbol;Acc:4562]
ENSG00000141449	GREB1L	ENST00000579454	1	9	11.1111	growth regulation by estrogen in breast cancer-like [Source:HGNC Symbol;Acc:31042]
ENSG00000065621	GSTO2	ENST00000401888	1	9	11.1111	glutathione S-transferase omega 2 [Source:HGNC Symbol;Acc:23064]
ENSG00000048545	GUCA1A	ENST00000053469	1	9	11.1111	guanylate cyclase activator 1A (retina) [Source:HGNC Symbol;Acc:4678]
ENSG00000048545	GUCA1A	ENST00000394237	1	9	11.1111	guanylate cyclase activator 1A (retina) [Source:HGNC Symbol;Acc:4678]
ENSG00000184313	HEATR8	ENST00000409996	1	9	11.1111	HEAT repeat containing 8 [Source:HGNC Symbol;Acc:24802]
ENSG00000184313	HEATR8	ENST00000454855	1	9	11.1111	HEAT repeat containing 8 [Source:HGNC Symbol;Acc:24802]
ENSG00000180189	HMGB1P14	ENST00000317199	1	9	11.1111	high mobility group box 1 pseudogene 14 [Source:HGNC Symbol;Acc:20014]
ENSG00000259699	HMGB1P8	ENST00000558211	1	9	11.1111	high mobility group box 1 pseudogene 8 [Source:HGNC Symbol;Acc:13319]
ENSG00000112972	HMGCS1	ENST00000511774	1	9	11.1111	3-hydroxy-3-methylglutaryl-CoA synthase 1 (soluble) [Source:HGNC Symbol;Acc:5007]
ENSG00000072571	HMMR	ENST00000353866	1	9	11.1111	hyaluronan-mediated motility receptor (RHAMM) [Source:HGNC Symbol;Acc:5012]
ENSG00000072571	HMMR	ENST00000358715	1	9	11.1111	hyaluronan-mediated motility receptor (RHAMM) [Source:HGNC Symbol;Acc:5012]
ENSG00000072571	HMMR	ENST00000393915	1	9	11.1111	hyaluronan-mediated motility receptor (RHAMM) [Source:HGNC Symbol;Acc:5012]
ENSG00000072571	HMMR	ENST00000416990	1	9	11.1111	hyaluronan-mediated motility receptor (RHAMM) [Source:HGNC Symbol;Acc:5012]
ENSG00000227638	HNRNPA1P14	ENST00000440352	1	9	11.1111	heterogeneous nuclear ribonucleoprotein A1 pseudogene 14 [Source:HGNC Symbol;Acc:39132]
ENSG00000251557	HNRNPKP3	ENST00000511537	1	9	11.1111	heterogeneous nuclear ribonucleoprotein K pseudogene 3 [Source:HGNC Symbol;Acc:42376]
ENSG00000203857	HSD3B1	ENST00000235547	1	9	11.1111	hydroxy-delta-5-steroid dehydrogenase, 3 beta- and steroid delta-isomerase 1 [Source:HGNC Symbol;Acc:5217]
ENSG00000203857	HSD3B1	ENST00000369413	1	9	11.1111	hydroxy-delta-5-steroid dehydrogenase, 3 beta- and steroid delta-isomerase 1 [Source:HGNC Symbol;Acc:5217]
ENSG00000203857	HSD3B1	ENST00000528909	1	9	11.1111	hydroxy-delta-5-steroid dehydrogenase, 3 beta- and steroid delta-isomerase 1 [Source:HGNC Symbol;Acc:5217]
ENSG00000149305	HTR3B	ENST00000537778	1	9	11.1111	5-hydroxytryptamine (serotonin) receptor 3B, ionotropic [Source:HGNC Symbol;Acc:5298]
ENSG00000239475	HYDIN2	ENST00000478377	1	9	11.1111	HYDIN2, axonemal central pair apparatus protein (pseudogene) [Source:HGNC Symbol;Acc:33129]
ENSG00000197081	IGF2R	ENST00000487607	1	9	11.1111	insulin-like growth factor 2 receptor [Source:HGNC Symbol;Acc:5467]
ENSG00000211638	IGLV8-61	ENST00000390283	1	9	11.1111	immunoglobulin lambda variable 8-61 [Source:HGNC Symbol;Acc:5931]
ENSG00000169306	IL1RAPL1	ENST00000302196	1	9	11.1111	interleukin 1 receptor accessory protein-like 1 [Source:HGNC Symbol;Acc:5996]
ENSG00000185507	IRF7	ENST00000534109	1	9	11.1111	interferon regulatory factor 7 [Source:HGNC Symbol;Acc:6122]
ENSG00000101384	JAG1	ENST00000488480	1	9	11.1111	jagged 1 [Source:HGNC Symbol;Acc:6188]
ENSG00000104756	KCTD9	ENST00000524217	1	9	11.1111	potassium channel tetramerisation domain containing 9 [Source:HGNC Symbol;Acc:22401]
ENSG00000117139	KDM5B	ENST00000498276	1	9	11.1111	lysine (K)-specific demethylase 5B [Source:HGNC Symbol;Acc:18039]
ENSG00000102445	KIAA0226L	ENST00000534925	1	9	11.1111	KIAA0226-like [Source:HGNC Symbol;Acc:20420]
ENSG00000047578	KIAA0556	ENST00000573850	1	9	11.1111	KIAA0556 [Source:HGNC Symbol;Acc:29068]
ENSG00000109265	KIAA1211	ENST00000504228	1	9	11.1111	KIAA1211 [Source:HGNC Symbol;Acc:29219]
ENSG00000197892	KIF13B	ENST00000522846	2	18	11.1111	kinesin family member 13B [Source:HGNC Symbol;Acc:14405]
ENSG00000084731	KIF3C	ENST00000405914	1	9	11.1111	kinesin family member 3C [Source:HGNC Symbol;Acc:6321]
ENSG00000137171	KLC4	ENST00000481888	1	9	11.1111	kinesin light chain 4 [Source:HGNC Symbol;Acc:21624]
ENSG00000216306	KRT19P2	ENST00000405395	1	9	11.1111	keratin 19 pseudogene 2 [Source:HGNC Symbol;Acc:33423]
ENSG00000108244	KRT23	ENST00000582754	1	9	11.1111	keratin 23 (histone deacetylase inducible) [Source:HGNC Symbol;Acc:6438]
ENSG00000170465	KRT6C	ENST00000252250	1	9	11.1111	keratin 6C [Source:HGNC Symbol;Acc:20406]
ENSG00000230471	LA16c-2F2.8	ENST00000428118	2	18	11.1111
ENSG00000115850	LCT	ENST00000452974	1	9	11.1111	lactase [Source:HGNC Symbol;Acc:6530]
ENSG00000179406	LINC00174	ENST00000421767	1	9	11.1111	long intergenic non-protein coding RNA 174 [Source:HGNC Symbol;Acc:27788]
ENSG00000231238	LINC00349	ENST00000448748	1	9	11.1111	long intergenic non-protein coding RNA 349 [Source:HGNC Symbol;Acc:42667]
ENSG00000245526	LINC00461	ENST00000509783	1	9	11.1111	long intergenic non-protein coding RNA 461 [Source:HGNC Symbol;Acc:42810]
ENSG00000245526	LINC00461	ENST00000515885	1	9	11.1111	long intergenic non-protein coding RNA 461 [Source:HGNC Symbol;Acc:42810]
ENSG00000235398	LINC00623	ENST00000446174	1	9	11.1111	long intergenic non-protein coding RNA 623 [Source:HGNC Symbol;Acc:44252]
ENSG00000265933	LINC00668	ENST00000581571	1	9	11.1111	long intergenic non-protein coding RNA 668 [Source:HGNC Symbol;Acc:44328]
ENSG00000155530	LRGUK	ENST00000285928	1	9	11.1111	leucine-rich repeats and guanylate kinase domain containing [Source:HGNC Symbol;Acc:21964]
ENSG00000136802	LRRC8A	ENST00000492784	1	9	11.1111	leucine rich repeat containing 8 family, member A [Source:HGNC Symbol;Acc:19027]
ENSG00000172264	MACROD2	ENST00000462552	1	9	11.1111	MACRO domain containing 2 [Source:HGNC Symbol;Acc:16126]
ENSG00000229708	MARK2P12	ENST00000420129	1	9	11.1111	MAP/microtubule affinity-regulating kinase 2 pseudogene 12 [Source:HGNC Symbol;Acc:39803]
ENSG00000152939	MARVELD2	ENST00000325631	1	9	11.1111	MARVEL domain containing 2 [Source:HGNC Symbol;Acc:26401]
ENSG00000197880	MDS2	ENST00000477916	1	9	11.1111	myelodysplastic syndrome 2 translocation associated [Source:HGNC Symbol;Acc:29633]
ENSG00000265315	Metazoa_SRP	ENST00000578752	1	9	11.1111	Metazoan signal recognition particle RNA [Source:RFAM;Acc:RF00017]
ENSG00000265411	Metazoa_SRP	ENST00000579044	1	9	11.1111	Metazoan signal recognition particle RNA [Source:RFAM;Acc:RF00017]
ENSG00000265813	Metazoa_SRP	ENST00000582522	1	9	11.1111	Metazoan signal recognition particle RNA [Source:RFAM;Acc:RF00017]
ENSG00000204655	MOG	ENST00000376889	1	9	11.1111	myelin oligodendrocyte glycoprotein [Source:HGNC Symbol;Acc:7197]
ENSG00000204655	MOG	ENST00000376894	1	9	11.1111	myelin oligodendrocyte glycoprotein [Source:HGNC Symbol;Acc:7197]
ENSG00000204655	MOG	ENST00000376902	1	9	11.1111	myelin oligodendrocyte glycoprotein [Source:HGNC Symbol;Acc:7197]
ENSG00000204655	MOG	ENST00000376917	1	9	11.1111	myelin oligodendrocyte glycoprotein [Source:HGNC Symbol;Acc:7197]
ENSG00000204655	MOG	ENST00000431798	1	9	11.1111	myelin oligodendrocyte glycoprotein [Source:HGNC Symbol;Acc:7197]
ENSG00000204655	MOG	ENST00000533330	1	9	11.1111	myelin oligodendrocyte glycoprotein [Source:HGNC Symbol;Acc:7197]
ENSG00000082126	MPP4	ENST00000486212	1	9	11.1111	membrane protein, palmitoylated 4 (MAGUK p55 subfamily member 4) [Source:HGNC Symbol;Acc:13680]
ENSG00000186732	MPPED1	ENST00000538182	1	9	11.1111	metallophosphoesterase domain containing 1 [Source:HGNC Symbol;Acc:1306]
ENSG00000169876	MUC17	ENST00000306151	3	27	11.1111	mucin 17, cell surface associated [Source:HGNC Symbol;Acc:16800]
ENSG00000169876	MUC17	ENST00000379439	3	27	11.1111	mucin 17, cell surface associated [Source:HGNC Symbol;Acc:16800]
ENSG00000174527	MYO1H	ENST00000310903	1	9	11.1111	myosin IH [Source:HGNC Symbol;Acc:13879]
ENSG00000174527	MYO1H	ENST00000431443	1	9	11.1111	myosin IH [Source:HGNC Symbol;Acc:13879]
ENSG00000128833	MYO5C	ENST00000559434	2	18	11.1111	myosin VC [Source:HGNC Symbol;Acc:7604]
ENSG00000169994	MYO7B	ENST00000496841	1	9	11.1111	myosin VIIB [Source:HGNC Symbol;Acc:7607]
ENSG00000144959	NCEH1	ENST00000470419	1	9	11.1111	neutral cholesterol ester hydrolase 1 [Source:HGNC Symbol;Acc:29260]
ENSG00000140398	NEIL1	ENST00000569758	1	9	11.1111	nei endonuclease VIII-like 1 (E. coli) [Source:HGNC Symbol;Acc:18448]
ENSG00000165973	NELL1	ENST00000298925	1	9	11.1111	NEL-like 1 (chicken) [Source:HGNC Symbol;Acc:7750]
ENSG00000165973	NELL1	ENST00000357134	1	9	11.1111	NEL-like 1 (chicken) [Source:HGNC Symbol;Acc:7750]
ENSG00000101004	NINL	ENST00000464285	1	9	11.1111	ninein-like [Source:HGNC Symbol;Acc:29163]
ENSG00000231504	NMD3P2	ENST00000421815	1	9	11.1111	NMD3 homolog (S. cerevisiae) pseudogene 2 [Source:HGNC Symbol;Acc:37820]
ENSG00000132911	NMUR2	ENST00000255262	1	9	11.1111	neuromedin U receptor 2 [Source:HGNC Symbol;Acc:16454]
ENSG00000118257	NRP2	ENST00000417189	1	9	11.1111	neuropilin 2 [Source:HGNC Symbol;Acc:8005]
ENSG00000167799	NUDT8	ENST00000376693	1	9	11.1111	nudix (nucleoside diphosphate linked moiety X)-type motif 8 [Source:HGNC Symbol;Acc:8055]
ENSG00000188039	NWD1	ENST00000549814	1	9	11.1111	NACHT and WD repeat domain containing 1 [Source:HGNC Symbol;Acc:27619]
ENSG00000186188	O3FAR1	ENST00000371481	1	9	11.1111	omega-3 fatty acid receptor 1 [Source:HGNC Symbol;Acc:19061]
ENSG00000186188	O3FAR1	ENST00000371483	1	9	11.1111	omega-3 fatty acid receptor 1 [Source:HGNC Symbol;Acc:19061]
ENSG00000112038	OPRM1	ENST00000523520	1	9	11.1111	opioid receptor, mu 1 [Source:HGNC Symbol;Acc:8156]
ENSG00000175398	OR10P1	ENST00000309675	1	9	11.1111	olfactory receptor, family 10, subfamily P, member 1 [Source:HGNC Symbol;Acc:15378]
ENSG00000172289	OR10V1	ENST00000307552	1	9	11.1111	olfactory receptor, family 10, subfamily V, member 1 [Source:HGNC Symbol;Acc:15136]
ENSG00000179055	OR13D1	ENST00000318763	1	9	11.1111	olfactory receptor, family 13, subfamily D, member 1 [Source:HGNC Symbol;Acc:14695]
ENSG00000172742	OR4D9	ENST00000329328	1	9	11.1111	olfactory receptor, family 4, subfamily D, member 9 [Source:HGNC Symbol;Acc:15178]
ENSG00000176281	OR4K5	ENST00000315915	1	9	11.1111	olfactory receptor, family 4, subfamily K, member 5 [Source:HGNC Symbol;Acc:14745]
ENSG00000182652	OR4Q3	ENST00000331723	1	9	11.1111	olfactory receptor, family 4, subfamily Q, member 3 [Source:HGNC Symbol;Acc:15426]
ENSG00000172320	OR5A1	ENST00000302030	1	9	11.1111	olfactory receptor, family 5, subfamily A, member 1 [Source:HGNC Symbol;Acc:8319]
ENSG00000172148	OR7A2P	ENST00000304105	1	9	11.1111	olfactory receptor, family 7, subfamily A, member 2 pseudogene [Source:HGNC Symbol;Acc:8370]
ENSG00000141447	OSBPL1A	ENST00000582618	1	9	11.1111	oxysterol binding protein-like 1A [Source:HGNC Symbol;Acc:16398]
ENSG00000070882	OSBPL3	ENST00000409069	1	9	11.1111	oxysterol binding protein-like 3 [Source:HGNC Symbol;Acc:16370]
ENSG00000070882	OSBPL3	ENST00000409555	1	9	11.1111	oxysterol binding protein-like 3 [Source:HGNC Symbol;Acc:16370]
ENSG00000116885	OSCP1	ENST00000468441	1	9	11.1111	organic solute carrier partner 1 [Source:HGNC Symbol;Acc:29971]
ENSG00000186472	PCLO	ENST00000426442	1	9	11.1111	piccolo (presynaptic cytomatrix protein) [Source:HGNC Symbol;Acc:13406]
ENSG00000160613	PCSK7	ENST00000531573	1	9	11.1111	proprotein convertase subtilisin/kexin type 7 [Source:HGNC Symbol;Acc:8748]
ENSG00000145675	PIK3R1	ENST00000517412	1	9	11.1111	phosphoinositide-3-kinase, regulatory subunit 1 (alpha) [Source:HGNC Symbol;Acc:8979]
ENSG00000127564	PKMYT1	ENST00000431515	1	9	11.1111	protein kinase, membrane associated tyrosine/threonine 1 [Source:HGNC Symbol;Acc:29650]
ENSG00000182621	PLCB1	ENST00000439627	1	9	11.1111	phospholipase C, beta 1 (phosphoinositide-specific) [Source:HGNC Symbol;Acc:15917]
ENSG00000101346	POFUT1	ENST00000375730	1	9	11.1111	protein O-fucosyltransferase 1 [Source:HGNC Symbol;Acc:14988]
ENSG00000068654	POLR1A	ENST00000409024	1	9	11.1111	polymerase (RNA) I polypeptide A, 194kDa [Source:HGNC Symbol;Acc:17264]
ENSG00000068654	POLR1A	ENST00000424089	1	9	11.1111	polymerase (RNA) I polypeptide A, 194kDa [Source:HGNC Symbol;Acc:17264]
ENSG00000198062	POTEH	ENST00000343518	3	27	11.1111	POTE ankyrin domain family, member H [Source:HGNC Symbol;Acc:133]
ENSG00000237872	POU5F1P4	ENST00000413175	1	9	11.1111	POU class 5 homeobox 1 pseudogene 4 [Source:HGNC Symbol;Acc:33310]
ENSG00000106536	POU6F2	ENST00000559001	1	9	11.1111	POU class 6 homeobox 2 [Source:HGNC Symbol;Acc:21694]
ENSG00000233938	PPP1R26P3	ENST00000448709	1	9	11.1111	protein phosphatase 1, regulatory subunit 26 pseudogene 3 [Source:HGNC Symbol;Acc:42017]
ENSG00000188386	PPP3R2	ENST00000374806	2	18	11.1111	protein phosphatase 3, regulatory subunit B, beta [Source:HGNC Symbol;Acc:9318]
ENSG00000232423	PRAMEF6	ENST00000376189	3	27	11.1111	PRAME family member 6 [Source:HGNC Symbol;Acc:30583]
ENSG00000135362	PRR5L	ENST00000526679	1	9	11.1111	proline rich 5 like [Source:HGNC Symbol;Acc:25878]
ENSG00000130723	PRRC2B	ENST00000489593	1	9	11.1111	proline-rich coiled-coil 2B [Source:HGNC Symbol;Acc:28121]
ENSG00000206527	PTPLB	ENST00000480081	1	9	11.1111	protein tyrosine phosphatase-like (proline instead of catalytic arginine), member b [Source:HGNC Symbol;Acc:9640]
ENSG00000152894	PTPRK	ENST00000495748	1	9	11.1111	protein tyrosine phosphatase, receptor type, K [Source:HGNC Symbol;Acc:9674]
ENSG00000249859	PVT1	ENST00000513868	1	9	11.1111	Pvt1 oncogene (non-protein coding) [Source:HGNC Symbol;Acc:9709]
ENSG00000006451	RALA	ENST00000466491	1	9	11.1111	v-ral simian leukemia viral oncogene homolog A (ras related) [Source:HGNC Symbol;Acc:9839]
ENSG00000116191	RALGPS2	ENST00000495034	1	9	11.1111	Ral GEF with PH domain and SH3 binding motif 2 [Source:HGNC Symbol;Acc:30279]
ENSG00000169435	RASSF6	ENST00000307439	1	9	11.1111	Ras association (RalGDS/AF-6) domain family member 6 [Source:HGNC Symbol;Acc:20796]
ENSG00000176406	RIMS2	ENST00000406091	1	9	11.1111	regulating synaptic membrane exocytosis 2 [Source:HGNC Symbol;Acc:17283]
ENSG00000145428	RNF175	ENST00000274068	1	9	11.1111	ring finger protein 175 [Source:HGNC Symbol;Acc:27735]
ENSG00000145428	RNF175	ENST00000503694	1	9	11.1111	ring finger protein 175 [Source:HGNC Symbol;Acc:27735]
ENSG00000173821	RNF213	ENST00000559864	1	9	11.1111	ring finger protein 213 [Source:HGNC Symbol;Acc:14539]
ENSG00000235673	RP11-109P14.8	ENST00000447422	1	9	11.1111
ENSG00000264026	RP11-1124B17.1	ENST00000577573	1	9	11.1111
ENSG00000230987	RP11-113I24.1	ENST00000418655	1	9	11.1111
ENSG00000253214	RP11-1149M10.2	ENST00000519412	1	9	11.1111
ENSG00000259167	RP11-114N19.1	ENST00000554095	1	9	11.1111
ENSG00000253837	RP11-177H13.2	ENST00000519692	1	9	11.1111
ENSG00000226891	RP11-182I10.3	ENST00000447748	2	18	11.1111
ENSG00000214669	RP11-18B16.1	ENST00000398764	1	9	11.1111
ENSG00000245954	RP11-18H21.1	ENST00000499452	1	9	11.1111
ENSG00000234017	RP11-214N15.5	ENST00000430685	1	9	11.1111
ENSG00000254876	RP11-23J9.5	ENST00000375204	1	9	11.1111
ENSG00000232471	RP11-241F15.7	ENST00000513357	1	9	11.1111
ENSG00000229721	RP11-252I14.1	ENST00000484005	1	9	11.1111
ENSG00000232151	RP11-277L2.2	ENST00000430052	1	9	11.1111
ENSG00000239665	RP11-295P9.3	ENST00000437446	1	9	11.1111
ENSG00000260062	RP11-299H22.5	ENST00000562660	1	9	11.1111
ENSG00000250582	RP11-301H24.3	ENST00000508936	1	9	11.1111
ENSG00000254468	RP11-304M2.6	ENST00000529266	2	18	11.1111
ENSG00000263164	RP11-333E1.2	ENST00000575056	1	9	11.1111
ENSG00000260322	RP11-339A11.2	ENST00000567886	2	18	11.1111
ENSG00000248632	RP11-366M4.11	ENST00000508856	1	9	11.1111
ENSG00000257838	RP11-368J21.3	ENST00000548889	1	9	11.1111
ENSG00000249050	RP11-375N15.1	ENST00000507315	1	9	11.1111
ENSG00000249694	RP11-378A12.1	ENST00000515276	1	9	11.1111
ENSG00000249694	RP11-378A12.1	ENST00000523394	1	9	11.1111
ENSG00000226646	RP11-382K22.1	ENST00000425095	1	9	11.1111
ENSG00000261685	RP11-401P9.4	ENST00000563424	1	9	11.1111
ENSG00000244062	RP11-404G16.2	ENST00000474389	1	9	11.1111
ENSG00000236740	RP11-411K7.1	ENST00000431554	2	18	11.1111
ENSG00000249618	RP11-422J15.1	ENST00000507099	1	9	11.1111
ENSG00000258702	RP11-433J8.1	ENST00000553378	1	9	11.1111
ENSG00000233029	RP11-439A17.9	ENST00000457996	1	9	11.1111
ENSG00000259971	RP11-44L9.3	ENST00000564291	1	9	11.1111
ENSG00000250656	RP11-453E17.2	ENST00000513810	1	9	11.1111
ENSG00000233008	RP11-475O6.1	ENST00000457273	1	9	11.1111
ENSG00000248475	RP11-479O16.1	ENST00000504240	1	9	11.1111
ENSG00000248475	RP11-479O16.1	ENST00000509476	1	9	11.1111
ENSG00000224565	RP1-148H17.1	ENST00000437920	1	9	11.1111
ENSG00000219384	RP11-491H9.3	ENST00000405824	1	9	11.1111
ENSG00000226864	RP11-500G22.2	ENST00000437593	1	9	11.1111
ENSG00000258846	RP11-513P18.2	ENST00000554413	1	9	11.1111
ENSG00000242295	RP11-522B15.1	ENST00000465747	1	9	11.1111
ENSG00000244346	RP11-531F16.3	ENST00000460975	1	9	11.1111
ENSG00000214770	RP11-544I20.2	ENST00000555861	2	18	11.1111
ENSG00000260236	RP11-708J19.1	ENST00000568593	1	9	11.1111
ENSG00000253571	RP11-728L1.1	ENST00000520775	1	9	11.1111
ENSG00000232817	RP11-73B2.4	ENST00000450077	1	9	11.1111
ENSG00000203930	RP1-177G6.2	ENST00000370535	1	9	11.1111	Uncharacterized protein [Source:UniProtKB/TrEMBL;Acc:Q5JPA2]
ENSG00000237719	RP1-179N16.3	ENST00000453556	1	9	11.1111
ENSG00000261068	RP11-7K24.3	ENST00000562471	1	9	11.1111
ENSG00000253671	RP11-806O11.1	ENST00000520156	1	9	11.1111
ENSG00000258400	RP11-831F12.2	ENST00000557160	1	9	11.1111
ENSG00000263013	RP11-876N24.5	ENST00000570440	1	9	11.1111
ENSG00000204505	RP13-221M14.1	ENST00000415919	1	9	11.1111
ENSG00000254991	RP13-631K18.3	ENST00000476130	1	9	11.1111
ENSG00000228634	RP4-534N18.2	ENST00000447478	1	9	11.1111
ENSG00000231953	RP4-706G24.1	ENST00000455902	1	9	11.1111
ENSG00000229755	RP5-827L5.2	ENST00000420710	1	9	11.1111
ENSG00000231103	RP5-845O24.3	ENST00000438176	1	9	11.1111
ENSG00000229051	RP5-952N6.1	ENST00000419450	1	9	11.1111
ENSG00000230163	RP5-997D16.2	ENST00000429293	1	9	11.1111
ENSG00000092200	RPGRIP1	ENST00000555322	1	9	11.1111	retinitis pigmentosa GTPase regulator interacting protein 1 [Source:HGNC Symbol;Acc:13436]
ENSG00000243609	RPS2P44	ENST00000478038	1	9	11.1111	ribosomal protein S2 pseudogene 44 [Source:HGNC Symbol;Acc:35811]
ENSG00000225381	RPS5P7	ENST00000456664	1	9	11.1111	ribosomal protein S5 pseudogene 7 [Source:HGNC Symbol;Acc:36881]
ENSG00000182841	RRP7B	ENST00000566851	1	9	11.1111	ribosomal RNA processing 7 homolog B (S. cerevisiae) [Source:HGNC Symbol;Acc:30454]
ENSG00000136444	RSAD1	ENST00000509398	1	9	11.1111	radical S-adenosyl methionine domain containing 1 [Source:HGNC Symbol;Acc:25634]
ENSG00000176225	RTTN	ENST00000578780	1	9	11.1111	rotatin [Source:HGNC Symbol;Acc:18654]
ENSG00000159216	RUNX1	ENST00000460207	1	9	11.1111	runt-related transcription factor 1 [Source:HGNC Symbol;Acc:10471]
ENSG00000238040	SALL4P2	ENST00000423288	1	9	11.1111	sal-like 4 (Drosophila) pseudogene 2 [Source:HGNC Symbol;Acc:39819]
ENSG00000151748	SAV1	ENST00000557458	1	9	11.1111	salvador homolog 1 (Drosophila) [Source:HGNC Symbol;Acc:17795]
ENSG00000150961	SEC24D	ENST00000506622	1	9	11.1111	SEC24 family, member D (S. cerevisiae) [Source:HGNC Symbol;Acc:10706]
ENSG00000103037	SETD6	ENST00000447443	1	9	11.1111	SET domain containing 6 [Source:HGNC Symbol;Acc:26116]
ENSG00000185900	SGK196	ENST00000331373	1	9	11.1111	Protein kinase-like protein SgK196 [Source:UniProtKB/Swiss-Prot;Acc:Q9H5K3]
ENSG00000026751	SLAMF7	ENST00000368042	1	9	11.1111	SLAM family member 7 [Source:HGNC Symbol;Acc:21394]
ENSG00000026751	SLAMF7	ENST00000484221	1	9	11.1111	SLAM family member 7 [Source:HGNC Symbol;Acc:21394]
ENSG00000074803	SLC12A1	ENST00000558805	1	9	11.1111	solute carrier family 12 (sodium/potassium/chloride transporters), member 1 [Source:HGNC Symbol;Acc:10910]
ENSG00000081800	SLC13A1	ENST00000427975	1	9	11.1111	solute carrier family 13 (sodium/sulfate symporters), member 1 [Source:HGNC Symbol;Acc:10916]
ENSG00000164707	SLC13A4	ENST00000491630	1	9	11.1111	solute carrier family 13 (sodium/sulfate symporters), member 4 [Source:HGNC Symbol;Acc:15827]
ENSG00000105143	SLC1A6	ENST00000544886	1	9	11.1111	solute carrier family 1 (high affinity aspartate/glutamate transporter), member 6 [Source:HGNC Symbol;Acc:10944]
ENSG00000169507	SLC38A11	ENST00000303735	1	9	11.1111	solute carrier family 38, member 11 [Source:HGNC Symbol;Acc:26836]
ENSG00000232800	SLC7A15P	ENST00000424028	1	9	11.1111	solute carrier family 7, member 15, pseudogene [Source:HGNC Symbol;Acc:32724]
ENSG00000103064	SLC7A6	ENST00000563146	1	9	11.1111	solute carrier family 7 (amino acid transporter light chain, y+L system), member 6 [Source:HGNC Symbol;Acc:11064]
ENSG00000207236	SNORD116-21	ENST00000384507	1	9	11.1111	small nucleolar RNA, C/D box 116-21 [Source:HGNC Symbol;Acc:33087]
ENSG00000163554	SPTA1	ENST00000368148	3	27	11.1111	spectrin, alpha, erythrocytic 1 (elliptocytosis 2) [Source:HGNC Symbol;Acc:11272]
ENSG00000104549	SQLE	ENST00000265896	1	9	11.1111	squalene epoxidase [Source:HGNC Symbol;Acc:11279]
ENSG00000104549	SQLE	ENST00000523430	1	9	11.1111	squalene epoxidase [Source:HGNC Symbol;Acc:11279]
ENSG00000196369	SRGAP2B	ENST00000467933	1	9	11.1111	SLIT-ROBO Rho GTPase activating protein 2B (pseudogene) [Source:HGNC Symbol;Acc:35237]
ENSG00000196220	SRGAP3	ENST00000490889	1	9	11.1111	SLIT-ROBO Rho GTPase activating protein 3 [Source:HGNC Symbol;Acc:19744]
ENSG00000230268	SSU72P8	ENST00000473520	1	9	11.1111	SSU72 RNA polymerase II CTD phosphatase homolog (S. cerevisiae) pseudogene 8 [Source:HGNC Symbol;Acc:43627]
ENSG00000253302	STAU2-AS1	ENST00000517604	1	9	11.1111	STAU2 antisense RNA 1 [Source:HGNC Symbol;Acc:44101]
ENSG00000166763	STRCP1	ENST00000509801	1	9	11.1111	stereocilin pseudogene 1 [Source:HGNC Symbol;Acc:33915]
ENSG00000237223	SULT1C2P1	ENST00000427208	1	9	11.1111	sulfotransferase family, cytosolic, 1C, member 2 pseudogene 1 [Source:HGNC Symbol;Acc:33545]
ENSG00000102387	TAF7L	ENST00000356784	1	9	11.1111	TAF7-like RNA polymerase II, TATA box binding protein (TBP)-associated factor, 50kDa [Source:HGNC Symbol;Acc:11548]
ENSG00000169762	TAPT1	ENST00000505317	1	9	11.1111	transmembrane anterior posterior transformation 1 [Source:HGNC Symbol;Acc:26887]
ENSG00000240280	TCAM1P	ENST00000478379	1	9	11.1111	testicular cell adhesion molecule 1 homolog (mouse), pseudogene [Source:HGNC Symbol;Acc:30707]
ENSG00000091513	TF	ENST00000467842	1	9	11.1111	transferrin [Source:HGNC Symbol;Acc:11740]
ENSG00000196781	TLE1	ENST00000418319	1	9	11.1111	transducin-like enhancer of split 1 (E(sp1) homolog, Drosophila) [Source:HGNC Symbol;Acc:11837]
ENSG00000106829	TLE4	ENST00000425506	1	9	11.1111	transducin-like enhancer of split 4 (E(sp1) homolog, Drosophila) [Source:HGNC Symbol;Acc:11840]
ENSG00000139173	TMEM117	ENST00000550495	1	9	11.1111	transmembrane protein 117 [Source:HGNC Symbol;Acc:25308]
ENSG00000137648	TMPRSS4	ENST00000519236	1	9	11.1111	transmembrane protease, serine 4 [Source:HGNC Symbol;Acc:11878]
ENSG00000181634	TNFSF15	ENST00000374045	1	9	11.1111	tumor necrosis factor (ligand) superfamily, member 15 [Source:HGNC Symbol;Acc:11931]
ENSG00000116147	TNR	ENST00000263525	1	9	11.1111	tenascin R [Source:HGNC Symbol;Acc:11953]
ENSG00000116147	TNR	ENST00000367674	1	9	11.1111	tenascin R [Source:HGNC Symbol;Acc:11953]
ENSG00000090905	TNRC6A	ENST00000567232	1	9	11.1111	trinucleotide repeat containing 6A [Source:HGNC Symbol;Acc:11969]
ENSG00000160404	TOR2A	ENST00000472723	1	9	11.1111	torsin family 2, member A [Source:HGNC Symbol;Acc:11996]
ENSG00000139287	TPH2	ENST00000333850	1	9	11.1111	tryptophan hydroxylase 2 [Source:HGNC Symbol;Acc:20692]
ENSG00000170919	TPT1-AS1	ENST00000412946	1	9	11.1111	TPT1 antisense RNA 1 [Source:HGNC Symbol;Acc:43686]
ENSG00000170919	TPT1-AS1	ENST00000520924	1	9	11.1111	TPT1 antisense RNA 1 [Source:HGNC Symbol;Acc:43686]
ENSG00000205822	TPTE2P6	ENST00000440905	1	9	11.1111	transmembrane phosphoinositide 3-phosphatase and tensin homolog 2 pseudogene 6 [Source:HGNC Symbol;Acc:42644]
ENSG00000205822	TPTE2P6	ENST00000453498	1	9	11.1111	transmembrane phosphoinositide 3-phosphatase and tensin homolog 2 pseudogene 6 [Source:HGNC Symbol;Acc:42644]
ENSG00000211710	TRBV4-1	ENST00000390357	1	9	11.1111	T cell receptor beta variable 4-1 [Source:HGNC Symbol;Acc:12215]
ENSG00000155275	TRMT44	ENST00000389737	1	9	11.1111	tRNA methyltransferase 44 homolog (S. cerevisiae) [Source:HGNC Symbol;Acc:26653]
ENSG00000155275	TRMT44	ENST00000511366	1	9	11.1111	tRNA methyltransferase 44 homolog (S. cerevisiae) [Source:HGNC Symbol;Acc:26653]
ENSG00000155275	TRMT44	ENST00000532477	1	9	11.1111	tRNA methyltransferase 44 homolog (S. cerevisiae) [Source:HGNC Symbol;Acc:26653]
ENSG00000011295	TTC19	ENST00000580688	1	9	11.1111	tetratricopeptide repeat domain 19 [Source:HGNC Symbol;Acc:26006]
ENSG00000155158	TTC39B	ENST00000505732	2	18	11.1111	tetratricopeptide repeat domain 39B [Source:HGNC Symbol;Acc:23704]
ENSG00000165914	TTC7B	ENST00000557059	1	9	11.1111	tetratricopeptide repeat domain 7B [Source:HGNC Symbol;Acc:19858]
ENSG00000168454	TXNDC2	ENST00000306084	1	9	11.1111	thioredoxin domain containing 2 (spermatozoa) [Source:HGNC Symbol;Acc:16470]
ENSG00000168454	TXNDC2	ENST00000357775	1	9	11.1111	thioredoxin domain containing 2 (spermatozoa) [Source:HGNC Symbol;Acc:16470]
ENSG00000202337	U6	ENST00000365467	1	9	11.1111	U6 spliceosomal RNA [Source:RFAM;Acc:RF00026]
ENSG00000230454	U73166.2	ENST00000439898	1	9	11.1111
ENSG00000136731	UGGT1	ENST00000488439	1	9	11.1111	UDP-glucose glycoprotein glucosyltransferase 1 [Source:HGNC Symbol;Acc:15663]
ENSG00000112715	VEGFA	ENST00000493786	1	9	11.1111	vascular endothelial growth factor A [Source:HGNC Symbol;Acc:12680]
ENSG00000110799	VWF	ENST00000545906	2	18	11.1111	von Willebrand factor [Source:HGNC Symbol;Acc:12726]
ENSG00000248155	WI2-89927D4.1	ENST00000511554	1	9	11.1111
ENSG00000165238	WNK2	ENST00000474009	1	9	11.1111	WNK lysine deficient protein kinase 2 [Source:HGNC Symbol;Acc:14542]
ENSG00000196632	WNK3	ENST00000354646	3	27	11.1111	WNK lysine deficient protein kinase 3 [Source:HGNC Symbol;Acc:14543]
ENSG00000196632	WNK3	ENST00000375169	3	27	11.1111	WNK lysine deficient protein kinase 3 [Source:HGNC Symbol;Acc:14543]
ENSG00000221947	XKR9	ENST00000520092	1	9	11.1111	XK, Kell blood group complex subunit-related family, member 9 [Source:HGNC Symbol;Acc:20937]
ENSG00000178150	ZNF114	ENST00000315849	1	9	11.1111	zinc finger protein 114 [Source:HGNC Symbol;Acc:12894]
ENSG00000197935	ZNF311	ENST00000377179	2	18	11.1111	zinc finger protein 311 [Source:HGNC Symbol;Acc:13847]
ENSG00000178175	ZNF366	ENST00000414109	1	9	11.1111	zinc finger protein 366 [Source:HGNC Symbol;Acc:18316]
ENSG00000168916	ZNF608	ENST00000513985	1	9	11.1111	zinc finger protein 608 [Source:HGNC Symbol;Acc:29238]
ENSG00000188295	ZNF669	ENST00000366501	1	9	11.1111	zinc finger protein 669 [Source:HGNC Symbol;Acc:25736]
ENSG00000196109	ZNF676	ENST00000397121	2	18	11.1111	zinc finger protein 676 [Source:HGNC Symbol;Acc:20429]
ENSG00000196110	ZNF699	ENST00000308650	1	9	11.1111	zinc finger protein 699 [Source:HGNC Symbol;Acc:24750]
ENSG00000183579	ZNRF3	ENST00000406323	1	9	11.1111	zinc and ring finger 3 [Source:HGNC Symbol;Acc:18126]
		ENST00000565292	1	9	11.1111
ENSG00000228434	AC004951.6	ENST00000447643	6	53	11.3208
ENSG00000196811	CHRNG	ENST00000389494	5	44	11.3636	cholinergic receptor, nicotinic, gamma (muscle) [Source:HGNC Symbol;Acc:1967]
ENSG00000258276	RP11-244H18.1	ENST00000547584	4	35	11.4286
ENSG00000226145	AC022596.6	ENST00000584481	3	26	11.5385
ENSG00000156140	ADAMTS3	ENST00000286657	3	26	11.5385	ADAM metallopeptidase with thrombospondin type 1 motif, 3 [Source:HGNC Symbol;Acc:219]
ENSG00000079385	CEACAM1	ENST00000161559	3	26	11.5385	carcinoembryonic antigen-related cell adhesion molecule 1 (biliary glycoprotein) [Source:HGNC Symbol;Acc:1814]
ENSG00000259810	AC002519.5	ENST00000570073	2	17	11.7647
ENSG00000133627	ACTR3B	ENST00000377776	2	17	11.7647	ARP3 actin-related protein 3 homolog B (yeast) [Source:HGNC Symbol;Acc:17256]
ENSG00000133627	ACTR3B	ENST00000537264	2	17	11.7647	ARP3 actin-related protein 3 homolog B (yeast) [Source:HGNC Symbol;Acc:17256]
ENSG00000140057	AK7	ENST00000267584	2	17	11.7647	adenylate kinase 7 [Source:HGNC Symbol;Acc:20091]
ENSG00000103723	AP3B2	ENST00000542200	2	17	11.7647	adaptor-related protein complex 3, beta 2 subunit [Source:HGNC Symbol;Acc:567]
ENSG00000243899	BMS1P7	ENST00000458344	2	17	11.7647	BMS1 pseudogene 7 [Source:HGNC Symbol;Acc:23655]
ENSG00000232274	BX571672.2	ENST00000413897	2	17	11.7647
ENSG00000137812	CASC5	ENST00000533001	2	17	11.7647	cancer susceptibility candidate 5 [Source:HGNC Symbol;Acc:24054]
ENSG00000144395	CCDC150	ENST00000463826	2	17	11.7647	coiled-coil domain containing 150 [Source:HGNC Symbol;Acc:26834]
ENSG00000163359	COL6A3	ENST00000433762	2	17	11.7647	collagen, type VI, alpha 3 [Source:HGNC Symbol;Acc:2213]
ENSG00000005339	CREBBP	ENST00000574740	2	17	11.7647	CREB binding protein [Source:HGNC Symbol;Acc:2348]
ENSG00000235370	CSPG4P5	ENST00000456932	2	17	11.7647	chondroitin sulfate proteoglycan 4 pseudogene 5 [Source:HGNC Symbol;Acc:29403]
ENSG00000235370	CSPG4P5	ENST00000558801	2	17	11.7647	chondroitin sulfate proteoglycan 4 pseudogene 5 [Source:HGNC Symbol;Acc:29403]
ENSG00000248406	CTD-3105H18.4	ENST00000507003	2	17	11.7647
ENSG00000237775	DDR1-AS1	ENST00000458361	2	17	11.7647	DDR1 antisense RNA 1 [Source:HGNC Symbol;Acc:28694]
ENSG00000204677	FAM153C	ENST00000507848	2	17	11.7647	family with sequence similarity 153, member C [Source:HGNC Symbol;Acc:33936]
ENSG00000111670	GNPTAB	ENST00000552681	2	17	11.7647	N-acetylglucosamine-1-phosphate transferase, alpha and beta subunits [Source:HGNC Symbol;Acc:29670]
ENSG00000205955	HSP90AA5P	ENST00000438353	2	17	11.7647	heat shock protein 90kDa alpha (cytosolic), class A member 5, pseudogene [Source:HGNC Symbol;Acc:32535]
ENSG00000153944	MSI2	ENST00000583705	2	17	11.7647	musashi homolog 2 (Drosophila) [Source:HGNC Symbol;Acc:18585]
ENSG00000071909	MYO3B	ENST00000317935	2	17	11.7647	myosin IIIB [Source:HGNC Symbol;Acc:15576]
ENSG00000071909	MYO3B	ENST00000408978	2	17	11.7647	myosin IIIB [Source:HGNC Symbol;Acc:15576]
ENSG00000071909	MYO3B	ENST00000409044	2	17	11.7647	myosin IIIB [Source:HGNC Symbol;Acc:15576]
ENSG00000236666	POTEH-AS1	ENST00000422014	4	34	11.7647	POTEH antisense RNA 1 [Source:HGNC Symbol;Acc:40058]
ENSG00000249375	RP11-1136L8.1	ENST00000502463	2	17	11.7647
ENSG00000250387	RP11-136K7.2	ENST00000502659	4	34	11.7647
ENSG00000099937	SERPIND1	ENST00000215727	2	17	11.7647	serpin peptidase inhibitor, clade D (heparin cofactor), member 1 [Source:HGNC Symbol;Acc:4838]
ENSG00000238975	snoU13	ENST00000459345	2	17	11.7647	Small nucleolar RNA U13 [Source:RFAM;Acc:RF01210]
ENSG00000197694	SPTAN1	ENST00000461855	2	17	11.7647	spectrin, alpha, non-erythrocytic 1 [Source:HGNC Symbol;Acc:11273]
ENSG00000118194	TNNT2	ENST00000494095	2	17	11.7647	troponin T type 2 (cardiac) [Source:HGNC Symbol;Acc:11949]
ENSG00000197332	ZNF833P	ENST00000344893	2	17	11.7647	zinc finger protein 833, pseudogene [Source:HGNC Symbol;Acc:33819]
		ENST00000584191	2	17	11.7647
ENSG00000079385	CEACAM1	ENST00000352591	3	25	12	carcinoembryonic antigen-related cell adhesion molecule 1 (biliary glycoprotein) [Source:HGNC Symbol;Acc:1814]
ENSG00000079385	CEACAM1	ENST00000403444	3	25	12	carcinoembryonic antigen-related cell adhesion molecule 1 (biliary glycoprotein) [Source:HGNC Symbol;Acc:1814]
ENSG00000106477	CEP41	ENST00000489512	3	25	12	centrosomal protein 41kDa [Source:HGNC Symbol;Acc:12370]
ENSG00000232423	PRAMEF6	ENST00000355096	3	25	12	PRAME family member 6 [Source:HGNC Symbol;Acc:30583]
ENSG00000232423	PRAMEF6	ENST00000415464	3	25	12	PRAME family member 6 [Source:HGNC Symbol;Acc:30583]
ENSG00000100033	PRODH	ENST00000491604	3	25	12	proline dehydrogenase (oxidase) 1 [Source:HGNC Symbol;Acc:9453]
ENSG00000114115	RBP1	ENST00000483943	3	25	12	retinol binding protein 1, cellular [Source:HGNC Symbol;Acc:9919]
ENSG00000118194	TNNT2	ENST00000466570	3	25	12	troponin T type 2 (cardiac) [Source:HGNC Symbol;Acc:11949]
ENSG00000118194	TNNT2	ENST00000509001	7	58	12.069	troponin T type 2 (cardiac) [Source:HGNC Symbol;Acc:11949]
ENSG00000157423	HYDIN	ENST00000316490	4	33	12.1212	HYDIN, axonemal central pair apparatus protein [Source:HGNC Symbol;Acc:19368]
ENSG00000157423	HYDIN	ENST00000393567	4	33	12.1212	HYDIN, axonemal central pair apparatus protein [Source:HGNC Symbol;Acc:19368]
ENSG00000163395	IGFN1	ENST00000473483	25	202	12.3762	immunoglobulin-like and fibronectin type III domain containing 1 [Source:HGNC Symbol;Acc:24607]
ENSG00000135902	CHRND	ENST00000441621	53	426	12.4413	cholinergic receptor, nicotinic, delta (muscle) [Source:HGNC Symbol;Acc:1965]
ENSG00000082293	COL19A1	ENST00000322773	5	40	12.5	collagen, type XIX, alpha 1 [Source:HGNC Symbol;Acc:2196]
ENSG00000154997	2014-09-01	ENST00000388975	1	8	12.5	septin 14 [Source:HGNC Symbol;Acc:33280]
ENSG00000204518	AADACL4	ENST00000376221	1	8	12.5	arylacetamide deacetylase-like 4 [Source:HGNC Symbol;Acc:32038]
ENSG00000115977	AAK1	ENST00000489327	1	8	12.5	AP2 associated kinase 1 [Source:HGNC Symbol;Acc:19679]
ENSG00000006071	ABCC8	ENST00000526037	1	8	12.5	ATP-binding cassette, sub-family C (CFTR/MRP), member 8 [Source:HGNC Symbol;Acc:59]
ENSG00000006071	ABCC8	ENST00000531642	1	8	12.5	ATP-binding cassette, sub-family C (CFTR/MRP), member 8 [Source:HGNC Symbol;Acc:59]
ENSG00000158201	ABHD3	ENST00000577564	2	16	12.5	abhydrolase domain containing 3 [Source:HGNC Symbol;Acc:18718]
ENSG00000213483	AC002076.9	ENST00000394438	1	8	12.5
ENSG00000213483	AC002076.9	ENST00000445374	1	8	12.5
ENSG00000237560	AC004562.1	ENST00000455460	1	8	12.5
ENSG00000203446	AC004988.1	ENST00000415237	1	8	12.5
ENSG00000236653	AC005235.1	ENST00000456248	1	8	12.5
ENSG00000233723	AC007092.1	ENST00000427421	1	8	12.5
ENSG00000214533	AC007389.4	ENST00000398525	1	8	12.5
ENSG00000196927	AC009093.1	ENST00000355407	1	8	12.5
ENSG00000220693	AC011498.1	ENST00000403568	1	8	12.5
ENSG00000204588	AC013268.5	ENST00000419296	1	8	12.5
ENSG00000235597	AC013402.2	ENST00000429464	1	8	12.5
ENSG00000228486	AC017099.3	ENST00000458149	1	8	12.5
ENSG00000234423	AC019118.2	ENST00000457478	1	8	12.5
ENSG00000180385	AC034193.5	ENST00000430621	1	8	12.5
ENSG00000214899	AC055811.1	ENST00000255403	1	8	12.5	Uncharacterized protein [Source:UniProtKB/TrEMBL;Acc:E7EM54]
ENSG00000228389	AC068039.4	ENST00000416361	1	8	12.5
ENSG00000228262	AC073218.2	ENST00000423663	1	8	12.5
ENSG00000237222	AC090505.6	ENST00000423318	1	8	12.5
ENSG00000224082	AC090955.4	ENST00000426903	1	8	12.5
ENSG00000223777	AC092162.2	ENST00000432828	1	8	12.5
ENSG00000220256	AC093802.1	ENST00000407524	1	8	12.5	Uncharacterized protein [Source:UniProtKB/TrEMBL;Acc:B5MD18]
ENSG00000224559	AC093838.7	ENST00000437608	1	8	12.5
ENSG00000230709	AC104024.1	ENST00000428142	1	8	12.5
ENSG00000224503	AC104438.1	ENST00000451073	1	8	12.5
ENSG00000226340	AC105402.3	ENST00000413336	1	8	12.5
ENSG00000230650	AC112229.1	ENST00000421567	1	8	12.5
ENSG00000235403	AC114808.3	ENST00000437132	1	8	12.5
ENSG00000235153	AC120045.3	ENST00000453651	1	8	12.5	Uncharacterized protein; cDNA FLJ52611 [Source:UniProtKB/TrEMBL;Acc:B4DXX6]
ENSG00000226155	AC124944.3	ENST00000448113	1	8	12.5
ENSG00000235731	AC124997.1	ENST00000422117	1	8	12.5
ENSG00000164398	ACSL6	ENST00000379272	4	32	12.5	acyl-CoA synthetase long-chain family member 6 [Source:HGNC Symbol;Acc:16496]
ENSG00000066813	ACSM2B	ENST00000564849	1	8	12.5	acyl-CoA synthetase medium-chain family member 2B [Source:HGNC Symbol;Acc:30931]
ENSG00000171873	ADRA1D	ENST00000379453	1	8	12.5	adrenoceptor alpha 1D [Source:HGNC Symbol;Acc:280]
ENSG00000235012	AF121897.4	ENST00000411867	1	8	12.5
ENSG00000233007	AF241726.4	ENST00000428234	1	8	12.5
ENSG00000215428	AL354898.1	ENST00000277491	1	8	12.5
ENSG00000233798	AL583842.2	ENST00000415979	1	8	12.5
ENSG00000236943	AL592284.1	ENST00000444499	1	8	12.5
ENSG00000155754	ALS2CR11	ENST00000286195	1	8	12.5	amyotrophic lateral sclerosis 2 (juvenile) chromosome region, candidate 11 [Source:HGNC Symbol;Acc:14438]
ENSG00000138380	ALS2CR8	ENST00000434998	1	8	12.5	amyotrophic lateral sclerosis 2 (juvenile) chromosome region, candidate 8 [Source:HGNC Symbol;Acc:14435]
ENSG00000198720	ANKRD13B	ENST00000487527	1	8	12.5	ankyrin repeat domain 13B [Source:HGNC Symbol;Acc:26363]
ENSG00000132498	ANKRD20A3	ENST00000485255	1	8	12.5	ankyrin repeat domain 20 family, member A3 [Source:HGNC Symbol;Acc:31981]
ENSG00000132498	ANKRD20A3	ENST00000492311	1	8	12.5	ankyrin repeat domain 20 family, member A3 [Source:HGNC Symbol;Acc:31981]
ENSG00000163046	ANKRD30BL	ENST00000481691	1	8	12.5	ankyrin repeat domain 30B-like [Source:HGNC Symbol;Acc:35167]
ENSG00000226527	AP000289.6	ENST00000421051	2	16	12.5
ENSG00000233997	AP000475.2	ENST00000430060	1	8	12.5
ENSG00000184441	AP001062.7	ENST00000448927	1	8	12.5
ENSG00000245571	AP001258.4	ENST00000533220	1	8	12.5
ENSG00000145819	ARHGAP26	ENST00000421521	1	8	12.5	Rho GTPase activating protein 26 [Source:HGNC Symbol;Acc:17073]
ENSG00000088756	ARHGAP28	ENST00000532996	1	8	12.5	Rho GTPase activating protein 28 [Source:HGNC Symbol;Acc:25509]
ENSG00000116584	ARHGEF2	ENST00000465079	1	8	12.5	Rho/Rac guanine nucleotide exchange factor (GEF) 2 [Source:HGNC Symbol;Acc:682]
ENSG00000116017	ARID3A	ENST00000263620	1	8	12.5	AT rich interactive domain 3A (BRIGHT-like) [Source:HGNC Symbol;Acc:3031]
ENSG00000175054	ATR	ENST00000507148	1	8	12.5	ataxia telangiectasia and Rad3 related [Source:HGNC Symbol;Acc:882]
ENSG00000124788	ATXN1	ENST00000479680	1	8	12.5	ataxin 1 [Source:HGNC Symbol;Acc:10548]
ENSG00000112182	BACH2	ENST00000493201	1	8	12.5	BTB and CNC homology 1, basic leucine zipper transcription factor 2 [Source:HGNC Symbol;Acc:14078]
ENSG00000185024	BRF1	ENST00000547562	1	8	12.5	BRF1 homolog, subunit of RNA polymerase III transcription initiation factor IIIB (S. cerevisiae) [Source:HGNC Symbol;Acc:11551]
ENSG00000156970	BUB1B	ENST00000287598	1	8	12.5	budding uninhibited by benzimidazoles 1 homolog beta (yeast) [Source:HGNC Symbol;Acc:1149]
ENSG00000156970	BUB1B	ENST00000412359	1	8	12.5	budding uninhibited by benzimidazoles 1 homolog beta (yeast) [Source:HGNC Symbol;Acc:1149]
ENSG00000169758	C15orf27	ENST00000559079	1	8	12.5	chromosome 15 open reading frame 27 [Source:HGNC Symbol;Acc:26763]
ENSG00000117477	C1orf114	ENST00000456107	1	8	12.5	chromosome 1 open reading frame 114 [Source:HGNC Symbol;Acc:28051]
ENSG00000179270	C2orf71	ENST00000331664	2	16	12.5	chromosome 2 open reading frame 71 [Source:HGNC Symbol;Acc:34383]
ENSG00000183833	C3orf15	ENST00000468630	1	8	12.5	chromosome 3 open reading frame 15 [Source:HGNC Symbol;Acc:24010]
ENSG00000188315	C3orf62	ENST00000436325	1	8	12.5	chromosome 3 open reading frame 62 [Source:HGNC Symbol;Acc:24771]
ENSG00000082929	C4orf6	ENST00000504943	1	8	12.5	chromosome 4 open reading frame 6 [Source:HGNC Symbol;Acc:13716]
ENSG00000255394	C8orf49	ENST00000525043	1	8	12.5	chromosome 8 open reading frame 49 [Source:HGNC Symbol;Acc:32200]
ENSG00000165995	CACNB2	ENST00000468177	1	8	12.5	calcium channel, voltage-dependent, beta 2 subunit [Source:HGNC Symbol;Acc:1402]
ENSG00000141527	CARD14	ENST00000575666	1	8	12.5	caspase recruitment domain family, member 14 [Source:HGNC Symbol;Acc:16446]
ENSG00000078699	CBFA2T2	ENST00000344201	1	8	12.5	core-binding factor, runt domain, alpha subunit 2; translocated to, 2 [Source:HGNC Symbol;Acc:1536]
ENSG00000170160	CCDC144A	ENST00000420937	1	8	12.5	coiled-coil domain containing 144A [Source:HGNC Symbol;Acc:29072]
ENSG00000154898	CCDC144C	ENST00000340196	1	8	12.5	coiled-coil domain containing 144C [Source:HGNC Symbol;Acc:29073]
ENSG00000141519	CCDC40	ENST00000572083	1	8	12.5	coiled-coil domain containing 40 [Source:HGNC Symbol;Acc:26090]
ENSG00000149201	CCDC81	ENST00000531587	1	8	12.5	coiled-coil domain containing 81 [Source:HGNC Symbol;Acc:26281]
ENSG00000121594	CD80	ENST00000264246	1	8	12.5	CD80 molecule [Source:HGNC Symbol;Acc:1700]
ENSG00000121594	CD80	ENST00000463729	1	8	12.5	CD80 molecule [Source:HGNC Symbol;Acc:1700]
ENSG00000154162	CDH12	ENST00000522262	1	8	12.5	cadherin 12, type 2 (N-cadherin 2) [Source:HGNC Symbol;Acc:1751]
ENSG00000150394	CDH8	ENST00000577730	1	8	12.5	cadherin 8, type 2 [Source:HGNC Symbol;Acc:1767]
ENSG00000128536	CDHR3	ENST00000466045	1	8	12.5	cadherin-related family member 3 [Source:HGNC Symbol;Acc:26308]
ENSG00000136861	CDK5RAP2	ENST00000472883	1	8	12.5	CDK5 regulatory subunit associated protein 2 [Source:HGNC Symbol;Acc:18672]
ENSG00000182415	CDY2A	ENST00000426790	1	8	12.5	chromodomain protein, Y-linked, 2A [Source:HGNC Symbol;Acc:1810]
ENSG00000079385	CEACAM1	ENST00000358394	3	24	12.5	carcinoembryonic antigen-related cell adhesion molecule 1 (biliary glycoprotein) [Source:HGNC Symbol;Acc:1814]
ENSG00000120334	CENPL	ENST00000493233	1	8	12.5	centromere protein L [Source:HGNC Symbol;Acc:17879]
ENSG00000148019	CEP78	ENST00000376598	1	8	12.5	centrosomal protein 78kDa [Source:HGNC Symbol;Acc:25740]
ENSG00000133048	CHI3L1	ENST00000473185	1	8	12.5	chitinase 3-like 1 (cartilage glycoprotein-39) [Source:HGNC Symbol;Acc:1932]
ENSG00000147434	CHRNA6	ENST00000276410	1	8	12.5	cholinergic receptor, nicotinic, alpha 6 (neuronal) [Source:HGNC Symbol;Acc:15963]
ENSG00000147434	CHRNA6	ENST00000534622	1	8	12.5	cholinergic receptor, nicotinic, alpha 6 (neuronal) [Source:HGNC Symbol;Acc:15963]
ENSG00000196811	CHRNG	ENST00000485094	1	8	12.5	cholinergic receptor, nicotinic, gamma (muscle) [Source:HGNC Symbol;Acc:1967]
ENSG00000122966	CIT	ENST00000392520	1	8	12.5	citron (rho-interacting, serine/threonine kinase 21) [Source:HGNC Symbol;Acc:1985]
ENSG00000171365	CLCN5	ENST00000307367	1	8	12.5	chloride channel, voltage-sensitive 5 [Source:HGNC Symbol;Acc:2023]
ENSG00000171365	CLCN5	ENST00000376091	1	8	12.5	chloride channel, voltage-sensitive 5 [Source:HGNC Symbol;Acc:2023]
ENSG00000171365	CLCN5	ENST00000376108	1	8	12.5	chloride channel, voltage-sensitive 5 [Source:HGNC Symbol;Acc:2023]
ENSG00000162994	CLHC1	ENST00000407122	1	8	12.5	clathrin heavy chain linker domain containing 1 [Source:HGNC Symbol;Acc:26453]
ENSG00000144191	CNGA3	ENST00000272602	2	16	12.5	cyclic nucleotide gated channel alpha 3 [Source:HGNC Symbol;Acc:2150]
ENSG00000144191	CNGA3	ENST00000393504	2	16	12.5	cyclic nucleotide gated channel alpha 3 [Source:HGNC Symbol;Acc:2150]
ENSG00000106714	CNTNAP3	ENST00000469061	1	8	12.5	contactin associated protein-like 3 [Source:HGNC Symbol;Acc:13834]
ENSG00000112280	COL9A1	ENST00000357250	1	8	12.5	collagen, type IX, alpha 1 [Source:HGNC Symbol;Acc:2217]
ENSG00000124812	CRISP1	ENST00000329411	1	8	12.5	cysteine-rich secretory protein 1 [Source:HGNC Symbol;Acc:304]
ENSG00000124812	CRISP1	ENST00000507853	1	8	12.5	cysteine-rich secretory protein 1 [Source:HGNC Symbol;Acc:304]
ENSG00000105392	CRX	ENST00000566686	1	8	12.5	cone-rod homeobox [Source:HGNC Symbol;Acc:2383]
ENSG00000178971	CTC1	ENST00000581967	1	8	12.5	CTS telomere maintenance complex component 1 [Source:HGNC Symbol;Acc:26169]
ENSG00000178971	CTC1	ENST00000584842	1	8	12.5	CTS telomere maintenance complex component 1 [Source:HGNC Symbol;Acc:26169]
ENSG00000251381	CTC-497E21.4	ENST00000534477	1	8	12.5
ENSG00000257355	CTD-2006C1.10	ENST00000547473	1	8	12.5	Uncharacterized protein [Source:UniProtKB/TrEMBL;Acc:H3BVH4]
ENSG00000261329	CTD-2049O4.1	ENST00000563052	1	8	12.5
ENSG00000261329	CTD-2049O4.1	ENST00000568831	1	8	12.5
ENSG00000258685	CTD-2315A10.2	ENST00000556311	1	8	12.5
ENSG00000247867	CTD-2530H12.1	ENST00000499390	1	8	12.5
ENSG00000262271	CTD-2535P7.1	ENST00000572092	1	8	12.5
ENSG00000169862	CTNND2	ENST00000458100	1	8	12.5	catenin (cadherin-associated protein), delta 2 [Source:HGNC Symbol;Acc:2516]
ENSG00000169862	CTNND2	ENST00000504499	1	8	12.5	catenin (cadherin-associated protein), delta 2 [Source:HGNC Symbol;Acc:2516]
ENSG00000138115	CYP2C8	ENST00000479946	1	8	12.5	cytochrome P450, family 2, subfamily C, polypeptide 8 [Source:HGNC Symbol;Acc:2622]
ENSG00000138115	CYP2C8	ENST00000526814	1	8	12.5	cytochrome P450, family 2, subfamily C, polypeptide 8 [Source:HGNC Symbol;Acc:2622]
ENSG00000138115	CYP2C8	ENST00000527953	1	8	12.5	cytochrome P450, family 2, subfamily C, polypeptide 8 [Source:HGNC Symbol;Acc:2622]
ENSG00000138115	CYP2C8	ENST00000533320	1	8	12.5	cytochrome P450, family 2, subfamily C, polypeptide 8 [Source:HGNC Symbol;Acc:2622]
ENSG00000138115	CYP2C8	ENST00000539050	1	8	12.5	cytochrome P450, family 2, subfamily C, polypeptide 8 [Source:HGNC Symbol;Acc:2622]
ENSG00000186529	CYP4F3	ENST00000221307	1	8	12.5	cytochrome P450, family 4, subfamily F, polypeptide 3 [Source:HGNC Symbol;Acc:2646]
ENSG00000152207	CYSLTR2	ENST00000282018	1	8	12.5	cysteinyl leukotriene receptor 2 [Source:HGNC Symbol;Acc:18274]
ENSG00000078725	DBC1	ENST00000265922	2	16	12.5	deleted in bladder cancer 1 [Source:HGNC Symbol;Acc:2687]
ENSG00000078725	DBC1	ENST00000373969	2	16	12.5	deleted in bladder cancer 1 [Source:HGNC Symbol;Acc:2687]
ENSG00000133083	DCLK1	ENST00000486239	1	8	12.5	doublecortin-like kinase 1 [Source:HGNC Symbol;Acc:2700]
ENSG00000163354	DCST2	ENST00000368424	1	8	12.5	DC-STAMP domain containing 2 [Source:HGNC Symbol;Acc:26562]
ENSG00000163354	DCST2	ENST00000485982	1	8	12.5	DC-STAMP domain containing 2 [Source:HGNC Symbol;Acc:26562]
ENSG00000198129	DEFB107B	ENST00000355602	1	8	12.5	defensin, beta 107B [Source:HGNC Symbol;Acc:31918]
ENSG00000119522	DENND1A	ENST00000462245	1	8	12.5	DENN/MADD domain containing 1A [Source:HGNC Symbol;Acc:29324]
ENSG00000157680	DGKI	ENST00000494390	1	8	12.5	diacylglycerol kinase, iota [Source:HGNC Symbol;Acc:2855]
ENSG00000170579	DLGAP1	ENST00000515196	1	8	12.5	discs, large (Drosophila) homolog-associated protein 1 [Source:HGNC Symbol;Acc:2905]
ENSG00000170579	DLGAP1	ENST00000581527	1	8	12.5	discs, large (Drosophila) homolog-associated protein 1 [Source:HGNC Symbol;Acc:2905]
ENSG00000197653	DNAH10	ENST00000467219	1	8	12.5	dynein, axonemal, heavy chain 10 [Source:HGNC Symbol;Acc:2941]
ENSG00000179532	DNHD1	ENST00000525883	1	8	12.5	dynein heavy chain domain 1 [Source:HGNC Symbol;Acc:26532]
ENSG00000254986	DPP3	ENST00000531272	1	8	12.5	dipeptidyl-peptidase 3 [Source:HGNC Symbol;Acc:3008]
ENSG00000254986	DPP3	ENST00000544603	1	8	12.5	dipeptidyl-peptidase 3 [Source:HGNC Symbol;Acc:3008]
ENSG00000121570	DPPA4	ENST00000495679	1	8	12.5	developmental pluripotency associated 4 [Source:HGNC Symbol;Acc:19200]
ENSG00000235436	DPY19L2P4	ENST00000435862	1	8	12.5	dpy-19-like 2 pseudogene 4 (C. elegans) [Source:HGNC Symbol;Acc:22176]
ENSG00000175658	DRD5P2	ENST00000421395	1	8	12.5	dopamine receptor D5 pseudogene 2 [Source:HGNC Symbol;Acc:3028]
ENSG00000256061	DYX1C1	ENST00000522437	1	8	12.5	dyslexia susceptibility 1 candidate 1 [Source:HGNC Symbol;Acc:21493]
ENSG00000176927	EFCAB5	ENST00000394835	1	8	12.5	EF-hand calcium binding domain 5 [Source:HGNC Symbol;Acc:24801]
ENSG00000135373	EHF	ENST00000257831	1	8	12.5	ets homologous factor [Source:HGNC Symbol;Acc:3246]
ENSG00000135373	EHF	ENST00000450654	1	8	12.5	ets homologous factor [Source:HGNC Symbol;Acc:3246]
ENSG00000135373	EHF	ENST00000525253	1	8	12.5	ets homologous factor [Source:HGNC Symbol;Acc:3246]
ENSG00000135373	EHF	ENST00000529527	1	8	12.5	ets homologous factor [Source:HGNC Symbol;Acc:3246]
ENSG00000135373	EHF	ENST00000530286	1	8	12.5	ets homologous factor [Source:HGNC Symbol;Acc:3246]
ENSG00000135373	EHF	ENST00000531794	1	8	12.5	ets homologous factor [Source:HGNC Symbol;Acc:3246]
ENSG00000135373	EHF	ENST00000532302	1	8	12.5	ets homologous factor [Source:HGNC Symbol;Acc:3246]
ENSG00000126070	EIF2C3	ENST00000471099	1	8	12.5	eukaryotic translation initiation factor 2C, 3 [Source:HGNC Symbol;Acc:18421]
ENSG00000163435	ELF3	ENST00000359651	1	8	12.5	E74-like factor 3 (ets domain transcription factor, epithelial-specific ) [Source:HGNC Symbol;Acc:3318]
ENSG00000188316	ENO4	ENST00000341276	2	16	12.5	enolase family member 4 [Source:HGNC Symbol;Acc:31670]
ENSG00000124882	EREG	ENST00000244869	2	16	12.5	epiregulin [Source:HGNC Symbol;Acc:3443]
ENSG00000226887	ERVMER34-1	ENST00000440542	1	8	12.5	endogenous retrovirus group MER34, member 1 [Source:HGNC Symbol;Acc:42970]
ENSG00000226887	ERVMER34-1	ENST00000540758	1	8	12.5	endogenous retrovirus group MER34, member 1 [Source:HGNC Symbol;Acc:42970]
ENSG00000104413	ESRP1	ENST00000517610	1	8	12.5	epithelial splicing regulatory protein 1 [Source:HGNC Symbol;Acc:25966]
ENSG00000173153	ESRRA	ENST00000545035	1	8	12.5	estrogen-related receptor alpha [Source:HGNC Symbol;Acc:3471]
ENSG00000158220	ESYT3	ENST00000486831	1	8	12.5	extended synaptotagmin-like protein 3 [Source:HGNC Symbol;Acc:24295]
ENSG00000143845	ETNK2	ENST00000477125	1	8	12.5	ethanolamine kinase 2 [Source:HGNC Symbol;Acc:25575]
ENSG00000145384	FABP2	ENST00000274024	1	8	12.5	fatty acid binding protein 2, intestinal [Source:HGNC Symbol;Acc:3556]
ENSG00000156500	FAM122C	ENST00000414371	1	8	12.5	family with sequence similarity 122C [Source:HGNC Symbol;Acc:25202]
ENSG00000167483	FAM129C	ENST00000335393	1	8	12.5	family with sequence similarity 129, member C [Source:HGNC Symbol;Acc:24130]
ENSG00000182230	FAM153B	ENST00000508296	2	16	12.5	family with sequence similarity 153, member B [Source:HGNC Symbol;Acc:27323]
ENSG00000054965	FAM168A	ENST00000432223	1	8	12.5	family with sequence similarity 168, member A [Source:HGNC Symbol;Acc:28999]
ENSG00000125804	FAM182A	ENST00000471057	1	8	12.5	family with sequence similarity 182, member A [Source:HGNC Symbol;Acc:16222]
ENSG00000145975	FAM217A	ENST00000274673	1	8	12.5	family with sequence similarity 217, member A [Source:HGNC Symbol;Acc:21362]
ENSG00000240632	FAM75D5	ENST00000376459	4	32	12.5	family with sequence similarity 75, member D5, pseudogene [Source:HGNC Symbol;Acc:38602]
ENSG00000240632	FAM75D5	ENST00000527857	4	32	12.5	family with sequence similarity 75, member D5, pseudogene [Source:HGNC Symbol;Acc:38602]
ENSG00000186523	FAM86B1	ENST00000527721	1	8	12.5	family with sequence similarity 86, member B1 [Source:HGNC Symbol;Acc:28268]
ENSG00000186523	FAM86B1	ENST00000530299	1	8	12.5	family with sequence similarity 86, member B1 [Source:HGNC Symbol;Acc:28268]
ENSG00000187790	FANCM	ENST00000557110	1	8	12.5	Fanconi anemia, complementation group M [Source:HGNC Symbol;Acc:23168]
ENSG00000203780	FANK1	ENST00000494896	1	8	12.5	fibronectin type III and ankyrin repeat domains 1 [Source:HGNC Symbol;Acc:23527]
ENSG00000113578	FGF1	ENST00000419524	1	8	12.5	fibroblast growth factor 1 (acidic) [Source:HGNC Symbol;Acc:3665]
ENSG00000142621	FHAD1	ENST00000375996	1	8	12.5	forkhead-associated (FHA) phosphopeptide binding domain 1 [Source:HGNC Symbol;Acc:29408]
ENSG00000142621	FHAD1	ENST00000375997	1	8	12.5	forkhead-associated (FHA) phosphopeptide binding domain 1 [Source:HGNC Symbol;Acc:29408]
ENSG00000142621	FHAD1	ENST00000459961	1	8	12.5	forkhead-associated (FHA) phosphopeptide binding domain 1 [Source:HGNC Symbol;Acc:29408]
ENSG00000070601	FRMPD1	ENST00000536622	1	8	12.5	FERM and PDZ domain containing 1 [Source:HGNC Symbol;Acc:29159]
ENSG00000070601	FRMPD1	ENST00000541302	1	8	12.5	FERM and PDZ domain containing 1 [Source:HGNC Symbol;Acc:29159]
ENSG00000265095	FTLP12	ENST00000578296	1	8	12.5	ferritin, light polypeptide pseudogene 12 [Source:HGNC Symbol;Acc:37961]
ENSG00000136928	GABBR2	ENST00000259455	1	8	12.5	gamma-aminobutyric acid (GABA) B receptor, 2 [Source:HGNC Symbol;Acc:4507]
ENSG00000244879	GABPB1-AS1	ENST00000558593	1	8	12.5	GABPB1 antisense RNA 1 [Source:HGNC Symbol;Acc:44157]
ENSG00000146276	GABRR1	ENST00000369451	1	8	12.5	gamma-aminobutyric acid (GABA) A receptor, rho 1 [Source:HGNC Symbol;Acc:4090]
ENSG00000174473	GALNTL6	ENST00000504379	1	8	12.5	UDP-N-acetyl-alpha-D-galactosamine:polypeptide N-acetylgalactosaminyltransferase-like 6 [Source:HGNC Symbol;Acc:33844]
ENSG00000092208	GEMIN2	ENST00000529365	1	8	12.5	gem (nuclear organelle) associated protein 2 [Source:HGNC Symbol;Acc:10884]
ENSG00000101003	GINS1	ENST00000429262	1	8	12.5	GINS complex subunit 1 (Psf1 homolog) [Source:HGNC Symbol;Acc:28980]
ENSG00000166105	GLB1L3	ENST00000467068	1	8	12.5	galactosidase, beta 1-like 3 [Source:HGNC Symbol;Acc:25147]
ENSG00000197092	GOLGA6L16P	ENST00000441780	1	8	12.5	golgin A6 family-like 16, pseudogene [Source:HGNC Symbol;Acc:38117]
ENSG00000183629	GOLGA8G	ENST00000329523	1	8	12.5	golgin A8 family, member G [Source:HGNC Symbol;Acc:25328]
ENSG00000135052	GOLM1	ENST00000464314	1	8	12.5	golgi membrane protein 1 [Source:HGNC Symbol;Acc:15451]
ENSG00000144820	GPR128	ENST00000481506	1	8	12.5	G protein-coupled receptor 128 [Source:HGNC Symbol;Acc:19241]
ENSG00000173890	GPR160	ENST00000492492	1	8	12.5	G protein-coupled receptor 160 [Source:HGNC Symbol;Acc:23693]
ENSG00000205336	GPR56	ENST00000561833	1	8	12.5	G protein-coupled receptor 56 [Source:HGNC Symbol;Acc:4512]
ENSG00000115290	GRB14	ENST00000469573	1	8	12.5	growth factor receptor-bound protein 14 [Source:HGNC Symbol;Acc:4565]
ENSG00000155511	GRIA1	ENST00000481559	1	8	12.5	glutamate receptor, ionotropic, AMPA 1 [Source:HGNC Symbol;Acc:4571]
ENSG00000068024	HDAC4	ENST00000535493	1	8	12.5	histone deacetylase 4 [Source:HGNC Symbol;Acc:14063]
ENSG00000140287	HDC	ENST00000558761	1	8	12.5	histidine decarboxylase [Source:HGNC Symbol;Acc:4855]
ENSG00000187105	HEATR4	ENST00000556455	1	8	12.5	HEAT repeat containing 4 [Source:HGNC Symbol;Acc:16761]
ENSG00000230267	HERC2P4	ENST00000564730	3	24	12.5	hect domain and RLD 2 pseudogene 4 [Source:HGNC Symbol;Acc:4872]
ENSG00000261599	HERC2P8	ENST00000564498	1	8	12.5	hect domain and RLD 2 pseudogene 8 [Source:HGNC Symbol;Acc:38747]
ENSG00000100644	HIF1A	ENST00000547430	1	8	12.5	hypoxia inducible factor 1, alpha subunit (basic helix-loop-helix transcription factor) [Source:HGNC Symbol;Acc:4910]
ENSG00000124440	HIF3A	ENST00000475432	1	8	12.5	hypoxia inducible factor 3, alpha subunit [Source:HGNC Symbol;Acc:15825]
ENSG00000127124	HIVEP3	ENST00000247584	1	8	12.5	human immunodeficiency virus type I enhancer binding protein 3 [Source:HGNC Symbol;Acc:13561]
ENSG00000148357	HMCN2	ENST00000480829	1	8	12.5	hemicentin 2 [Source:HGNC Symbol;Acc:21293]
ENSG00000253463	HMGB1P19	ENST00000517578	1	8	12.5	high mobility group box 1 pseudogene 19 [Source:HGNC Symbol;Acc:39101]
ENSG00000135100	HNF1A	ENST00000400024	1	8	12.5	HNF1 homeobox A [Source:HGNC Symbol;Acc:11621]
ENSG00000135100	HNF1A	ENST00000402929	1	8	12.5	HNF1 homeobox A [Source:HGNC Symbol;Acc:11621]
ENSG00000241388	HNF1A-AS1	ENST00000539163	2	16	12.5	HNF1A antisense RNA 1 [Source:HGNC Symbol;Acc:26785]
ENSG00000249798	HSD3BP3	ENST00000514706	1	8	12.5	hydroxy-delta-5-steroid dehydrogenase, 3 beta, pseudogene 3 [Source:HGNC Symbol;Acc:5221]
[truncated: 43,780 more rows]

## Sheet: down all
gene	name	transcript	patient	control	control adapted	difference	fold
ENSG00000180096	2001-09-01	ENST00000321367	7	14	30.73	-23.73	22.779	septin 1 [Source:HGNC Symbol;Acc:2879]
ENSG00000180096	2001-09-01	ENST00000571393	7	14	30.73	-23.73	22.779	septin 1 [Source:HGNC Symbol;Acc:2879]
ENSG00000180096	2001-09-01	ENST00000566517	5	11	24.145	-19.145	20.7082	septin 1 [Source:HGNC Symbol;Acc:2879]
ENSG00000180096	2001-09-01	ENST00000562152	4	9	19.755	-15.755	20.248	septin 1 [Source:HGNC Symbol;Acc:2879]
ENSG00000180096	2001-09-01	ENST00000572252	4	9	19.755	-15.755	20.248	septin 1 [Source:HGNC Symbol;Acc:2879]
ENSG00000180096	2001-09-01	ENST00000567783	1	7	15.365	-14.365	6.5083	septin 1 [Source:HGNC Symbol;Acc:2879]
ENSG00000180096	2001-09-01	ENST00000570039	1	6	13.17	-12.17	7.59301	septin 1 [Source:HGNC Symbol;Acc:2879]
ENSG00000100167	2003-09-01	ENST00000396425	1	7	15.365	-14.365	6.5083	septin 3 [Source:HGNC Symbol;Acc:10750]
ENSG00000108387	2004-09-01	ENST00000582976	2	7	15.365	-13.365	13.0166	septin 4 [Source:HGNC Symbol;Acc:9165]
ENSG00000154997	2014-09-01	ENST00000388975	1	8	17.56	-16.56	5.69476	septin 14 [Source:HGNC Symbol;Acc:33280]
ENSG00000200488	7SK	ENST00000363618	41	87	190.965	-149.965	21.4699	7SK RNA [Source:RFAM;Acc:RF00100]
ENSG00000201428	7SK	ENST00000364558	17	35	76.825	-59.825	22.1282	7SK RNA [Source:RFAM;Acc:RF00100]
ENSG00000200543	7SK	ENST00000363673	6	18	39.51	-33.51	15.186	7SK RNA [Source:RFAM;Acc:RF00100]
ENSG00000200783	7SK	ENST00000363913	1	10	21.95	-20.95	4.55581	7SK RNA [Source:RFAM;Acc:RF00100]
ENSG00000223255	7SK	ENST00000411323	4	8	17.56	-13.56	22.779	7SK RNA [Source:RFAM;Acc:RF00100]
ENSG00000222102	7SK	ENST00000410170	1	7	15.365	-14.365	6.5083	7SK RNA [Source:RFAM;Acc:RF00100]
ENSG00000222445	7SK	ENST00000410513	1	7	15.365	-14.365	6.5083	7SK RNA [Source:RFAM;Acc:RF00100]
ENSG00000200091	7SK	ENST00000363221	1	6	13.17	-12.17	7.59301	7SK RNA [Source:RFAM;Acc:RF00100]
ENSG00000202260	7SK	ENST00000365390	1	6	13.17	-12.17	7.59301	7SK RNA [Source:RFAM;Acc:RF00100]
ENSG00000202415	7SK	ENST00000365545	3	6	13.17	-10.17	22.779	7SK RNA [Source:RFAM;Acc:RF00100]
ENSG00000200895	7SK	ENST00000364025	1	5	10.975	-9.975	9.11162	7SK RNA [Source:RFAM;Acc:RF00100]
ENSG00000223223	7SK	ENST00000411291	1	5	10.975	-9.975	9.11162	7SK RNA [Source:RFAM;Acc:RF00100]
ENSG00000166535	A2ML1	ENST00000299698	2	7	15.365	-13.365	13.0166	alpha-2-macroglobulin-like 1 [Source:HGNC Symbol;Acc:23336]
ENSG00000166535	A2ML1	ENST00000537475	1	5	10.975	-9.975	9.11162	alpha-2-macroglobulin-like 1 [Source:HGNC Symbol;Acc:23336]
ENSG00000166535	A2ML1	ENST00000539547	2	5	10.975	-8.975	18.2232	alpha-2-macroglobulin-like 1 [Source:HGNC Symbol;Acc:23336]
ENSG00000166535	A2ML1	ENST00000541459	2	5	10.975	-8.975	18.2232	alpha-2-macroglobulin-like 1 [Source:HGNC Symbol;Acc:23336]
ENSG00000256069	A2MP1	ENST00000566278	1	6	13.17	-12.17	7.59301	alpha-2-macroglobulin pseudogene 1 [Source:HGNC Symbol;Acc:8]
ENSG00000118017	A4GNT	ENST00000236709	3	9	19.755	-16.755	15.186	alpha-1,4-N-acetylglucosaminyltransferase [Source:HGNC Symbol;Acc:17968]
ENSG00000081760	AACS	ENST00000536118	5	16	35.12	-30.12	14.2369	acetoacetyl-CoA synthetase [Source:HGNC Symbol;Acc:21298]
ENSG00000081760	AACS	ENST00000441247	3	12	26.34	-23.34	11.3895	acetoacetyl-CoA synthetase [Source:HGNC Symbol;Acc:21298]
ENSG00000188984	AADACL3	ENST00000332530	1	12	26.34	-25.34	3.79651	arylacetamide deacetylase-like 3 [Source:HGNC Symbol;Acc:32037]
ENSG00000188984	AADACL3	ENST00000359318	1	5	10.975	-9.975	9.11162	arylacetamide deacetylase-like 3 [Source:HGNC Symbol;Acc:32037]
ENSG00000204518	AADACL4	ENST00000376221	1	8	17.56	-16.56	5.69476	arylacetamide deacetylase-like 4 [Source:HGNC Symbol;Acc:32038]
ENSG00000115977	AAK1	ENST00000406297	15	35	76.825	-61.825	19.5249	AP2 associated kinase 1 [Source:HGNC Symbol;Acc:19679]
ENSG00000115977	AAK1	ENST00000409085	13	27	59.265	-46.265	21.9354	AP2 associated kinase 1 [Source:HGNC Symbol;Acc:19679]
ENSG00000115977	AAK1	ENST00000489327	1	8	17.56	-16.56	5.69476	AP2 associated kinase 1 [Source:HGNC Symbol;Acc:19679]
ENSG00000157426	AASDH	ENST00000514796	4	14	30.73	-26.73	13.0166	aminoadipate-semialdehyde dehydrogenase [Source:HGNC Symbol;Acc:23993]
ENSG00000183044	ABAT	ENST00000268251	4	13	28.535	-24.535	14.0179	4-aminobutyrate aminotransferase [Source:HGNC Symbol;Acc:23]
ENSG00000183044	ABAT	ENST00000396600	4	13	28.535	-24.535	14.0179	4-aminobutyrate aminotransferase [Source:HGNC Symbol;Acc:23]
ENSG00000183044	ABAT	ENST00000563992	1	9	19.755	-18.755	5.06201	4-aminobutyrate aminotransferase [Source:HGNC Symbol;Acc:23]
ENSG00000183044	ABAT	ENST00000425191	2	6	13.17	-11.17	15.186	4-aminobutyrate aminotransferase [Source:HGNC Symbol;Acc:23]
ENSG00000183044	ABAT	ENST00000563215	2	6	13.17	-11.17	15.186	4-aminobutyrate aminotransferase [Source:HGNC Symbol;Acc:23]
ENSG00000183044	ABAT	ENST00000566590	2	6	13.17	-11.17	15.186	4-aminobutyrate aminotransferase [Source:HGNC Symbol;Acc:23]
ENSG00000183044	ABAT	ENST00000567812	2	6	13.17	-11.17	15.186	4-aminobutyrate aminotransferase [Source:HGNC Symbol;Acc:23]
ENSG00000183044	ABAT	ENST00000569156	2	6	13.17	-11.17	15.186	4-aminobutyrate aminotransferase [Source:HGNC Symbol;Acc:23]
ENSG00000165029	ABCA1	ENST00000374733	1	6	13.17	-12.17	7.59301	ATP-binding cassette, sub-family A (ABC1), member 1 [Source:HGNC Symbol;Acc:29]
ENSG00000154263	ABCA10	ENST00000432313	7	14	30.73	-23.73	22.779	ATP-binding cassette, sub-family A (ABC1), member 10 [Source:HGNC Symbol;Acc:30]
ENSG00000154263	ABCA10	ENST00000522787	3	8	17.56	-14.56	17.0843	ATP-binding cassette, sub-family A (ABC1), member 10 [Source:HGNC Symbol;Acc:30]
ENSG00000154263	ABCA10	ENST00000523512	3	7	15.365	-12.365	19.5249	ATP-binding cassette, sub-family A (ABC1), member 10 [Source:HGNC Symbol;Acc:30]
ENSG00000144452	ABCA12	ENST00000272895	2	9	19.755	-17.755	10.124	ATP-binding cassette, sub-family A (ABC1), member 12 [Source:HGNC Symbol;Acc:14637]
ENSG00000144452	ABCA12	ENST00000389661	1	6	13.17	-12.17	7.59301	ATP-binding cassette, sub-family A (ABC1), member 12 [Source:HGNC Symbol;Acc:14637]
ENSG00000179869	ABCA13	ENST00000435803	3	14	30.73	-27.73	9.76245	ATP-binding cassette, sub-family A (ABC1), member 13 [Source:HGNC Symbol;Acc:14638]
ENSG00000179869	ABCA13	ENST00000411975	1	5	10.975	-9.975	9.11162	ATP-binding cassette, sub-family A (ABC1), member 13 [Source:HGNC Symbol;Acc:14638]
ENSG00000179869	ABCA13	ENST00000484268	1	5	10.975	-9.975	9.11162	ATP-binding cassette, sub-family A (ABC1), member 13 [Source:HGNC Symbol;Acc:14638]
ENSG00000179869	ABCA13	ENST00000544596	1	5	10.975	-9.975	9.11162	ATP-binding cassette, sub-family A (ABC1), member 13 [Source:HGNC Symbol;Acc:14638]
ENSG00000107331	ABCA2	ENST00000487109	2	6	13.17	-11.17	15.186	ATP-binding cassette, sub-family A (ABC1), member 2 [Source:HGNC Symbol;Acc:32]
ENSG00000107331	ABCA2	ENST00000265662	2	5	10.975	-8.975	18.2232	ATP-binding cassette, sub-family A (ABC1), member 2 [Source:HGNC Symbol;Acc:32]
ENSG00000107331	ABCA2	ENST00000341511	2	5	10.975	-8.975	18.2232	ATP-binding cassette, sub-family A (ABC1), member 2 [Source:HGNC Symbol;Acc:32]
ENSG00000107331	ABCA2	ENST00000371605	2	5	10.975	-8.975	18.2232	ATP-binding cassette, sub-family A (ABC1), member 2 [Source:HGNC Symbol;Acc:32]
ENSG00000107331	ABCA2	ENST00000459850	2	5	10.975	-8.975	18.2232	ATP-binding cassette, sub-family A (ABC1), member 2 [Source:HGNC Symbol;Acc:32]
ENSG00000198691	ABCA4	ENST00000370225	1	6	13.17	-12.17	7.59301	ATP-binding cassette, sub-family A (ABC1), member 4 [Source:HGNC Symbol;Acc:34]
ENSG00000198691	ABCA4	ENST00000535735	1	5	10.975	-9.975	9.11162	ATP-binding cassette, sub-family A (ABC1), member 4 [Source:HGNC Symbol;Acc:34]
ENSG00000064687	ABCA7	ENST00000529442	1	5	10.975	-9.975	9.11162	ATP-binding cassette, sub-family A (ABC1), member 7 [Source:HGNC Symbol;Acc:37]
ENSG00000085563	ABCB1	ENST00000482527	5	10	21.95	-16.95	22.779	ATP-binding cassette, sub-family B (MDR/TAP), member 1 [Source:HGNC Symbol;Acc:40]
ENSG00000004846	ABCB5	ENST00000443026	5	20	43.9	-38.9	11.3895	ATP-binding cassette, sub-family B (MDR/TAP), member 5 [Source:HGNC Symbol;Acc:46]
ENSG00000197150	ABCB8	ENST00000466514	6	15	32.925	-26.925	18.2232	ATP-binding cassette, sub-family B (MDR/TAP), member 8 [Source:HGNC Symbol;Acc:49]
ENSG00000197150	ABCB8	ENST00000482309	6	14	30.73	-24.73	19.5249	ATP-binding cassette, sub-family B (MDR/TAP), member 8 [Source:HGNC Symbol;Acc:49]
ENSG00000197150	ABCB8	ENST00000542328	6	14	30.73	-24.73	19.5249	ATP-binding cassette, sub-family B (MDR/TAP), member 8 [Source:HGNC Symbol;Acc:49]
ENSG00000197150	ABCB8	ENST00000297504	7	14	30.73	-23.73	22.779	ATP-binding cassette, sub-family B (MDR/TAP), member 8 [Source:HGNC Symbol;Acc:49]
ENSG00000197150	ABCB8	ENST00000498578	6	13	28.535	-22.535	21.0268	ATP-binding cassette, sub-family B (MDR/TAP), member 8 [Source:HGNC Symbol;Acc:49]
ENSG00000197150	ABCB8	ENST00000477092	5	10	21.95	-16.95	22.779	ATP-binding cassette, sub-family B (MDR/TAP), member 8 [Source:HGNC Symbol;Acc:49]
ENSG00000197150	ABCB8	ENST00000477719	5	10	21.95	-16.95	22.779	ATP-binding cassette, sub-family B (MDR/TAP), member 8 [Source:HGNC Symbol;Acc:49]
ENSG00000197150	ABCB8	ENST00000466956	3	8	17.56	-14.56	17.0843	ATP-binding cassette, sub-family B (MDR/TAP), member 8 [Source:HGNC Symbol;Acc:49]
ENSG00000197150	ABCB8	ENST00000489192	3	7	15.365	-12.365	19.5249	ATP-binding cassette, sub-family B (MDR/TAP), member 8 [Source:HGNC Symbol;Acc:49]
ENSG00000197150	ABCB8	ENST00000488551	1	6	13.17	-12.17	7.59301	ATP-binding cassette, sub-family B (MDR/TAP), member 8 [Source:HGNC Symbol;Acc:49]
ENSG00000197150	ABCB8	ENST00000482899	2	5	10.975	-8.975	18.2232	ATP-binding cassette, sub-family B (MDR/TAP), member 8 [Source:HGNC Symbol;Acc:49]
ENSG00000150967	ABCB9	ENST00000426173	2	6	13.17	-11.17	15.186	ATP-binding cassette, sub-family B (MDR/TAP), member 9 [Source:HGNC Symbol;Acc:50]
ENSG00000140798	ABCC12	ENST00000528693	2	5	10.975	-8.975	18.2232	ATP-binding cassette, sub-family C (CFTR/MRP), member 12 [Source:HGNC Symbol;Acc:14640]
ENSG00000243064	ABCC13	ENST00000481582	4	16	35.12	-31.12	11.3895	ATP-binding cassette, sub-family C (CFTR/MRP), member 13, pseudogene [Source:HGNC Symbol;Acc:16022]
ENSG00000108846	ABCC3	ENST00000285238	1	10	21.95	-20.95	4.55581	ATP-binding cassette, sub-family C (CFTR/MRP), member 3 [Source:HGNC Symbol;Acc:54]
ENSG00000108846	ABCC3	ENST00000502426	1	9	19.755	-18.755	5.06201	ATP-binding cassette, sub-family C (CFTR/MRP), member 3 [Source:HGNC Symbol;Acc:54]
ENSG00000108846	ABCC3	ENST00000505699	1	9	19.755	-18.755	5.06201	ATP-binding cassette, sub-family C (CFTR/MRP), member 3 [Source:HGNC Symbol;Acc:54]
ENSG00000108846	ABCC3	ENST00000571855	1	9	19.755	-18.755	5.06201	ATP-binding cassette, sub-family C (CFTR/MRP), member 3 [Source:HGNC Symbol;Acc:54]
ENSG00000108846	ABCC3	ENST00000515070	1	7	15.365	-14.365	6.5083	ATP-binding cassette, sub-family C (CFTR/MRP), member 3 [Source:HGNC Symbol;Acc:54]
ENSG00000108846	ABCC3	ENST00000427699	1	5	10.975	-9.975	9.11162	ATP-binding cassette, sub-family C (CFTR/MRP), member 3 [Source:HGNC Symbol;Acc:54]
ENSG00000108846	ABCC3	ENST00000503337	1	5	10.975	-9.975	9.11162	ATP-binding cassette, sub-family C (CFTR/MRP), member 3 [Source:HGNC Symbol;Acc:54]
ENSG00000125257	ABCC4	ENST00000536256	4	9	19.755	-15.755	20.248	ATP-binding cassette, sub-family C (CFTR/MRP), member 4 [Source:HGNC Symbol;Acc:55]
ENSG00000125257	ABCC4	ENST00000538287	3	6	13.17	-10.17	22.779	ATP-binding cassette, sub-family C (CFTR/MRP), member 4 [Source:HGNC Symbol;Acc:55]
ENSG00000114770	ABCC5	ENST00000437205	87	175	384.125	-297.125	22.6489	ATP-binding cassette, sub-family C (CFTR/MRP), member 5 [Source:HGNC Symbol;Acc:56]
ENSG00000114770	ABCC5	ENST00000437341	16	35	76.825	-60.825	20.8266	ATP-binding cassette, sub-family C (CFTR/MRP), member 5 [Source:HGNC Symbol;Acc:56]
ENSG00000114770	ABCC5	ENST00000446941	12	28	61.46	-49.46	19.5249	ATP-binding cassette, sub-family C (CFTR/MRP), member 5 [Source:HGNC Symbol;Acc:56]
ENSG00000114770	ABCC5	ENST00000476402	3	11	24.145	-21.145	12.4249	ATP-binding cassette, sub-family C (CFTR/MRP), member 5 [Source:HGNC Symbol;Acc:56]
ENSG00000114770	ABCC5	ENST00000492216	2	10	21.95	-19.95	9.11162	ATP-binding cassette, sub-family C (CFTR/MRP), member 5 [Source:HGNC Symbol;Acc:56]
ENSG00000091262	ABCC6	ENST00000205557	13	35	76.825	-63.825	16.9216	ATP-binding cassette, sub-family C (CFTR/MRP), member 6 [Source:HGNC Symbol;Acc:57]
ENSG00000091262	ABCC6	ENST00000576204	3	27	59.265	-56.265	5.06201	ATP-binding cassette, sub-family C (CFTR/MRP), member 6 [Source:HGNC Symbol;Acc:57]
ENSG00000091262	ABCC6	ENST00000456970	5	16	35.12	-30.12	14.2369	ATP-binding cassette, sub-family C (CFTR/MRP), member 6 [Source:HGNC Symbol;Acc:57]
ENSG00000006071	ABCC8	ENST00000302539	3	21	46.095	-43.095	6.5083	ATP-binding cassette, sub-family C (CFTR/MRP), member 8 [Source:HGNC Symbol;Acc:59]
ENSG00000006071	ABCC8	ENST00000389817	3	21	46.095	-43.095	6.5083	ATP-binding cassette, sub-family C (CFTR/MRP), member 8 [Source:HGNC Symbol;Acc:59]
ENSG00000006071	ABCC8	ENST00000527905	1	16	35.12	-34.12	2.84738	ATP-binding cassette, sub-family C (CFTR/MRP), member 8 [Source:HGNC Symbol;Acc:59]
ENSG00000006071	ABCC8	ENST00000532728	1	12	26.34	-25.34	3.79651	ATP-binding cassette, sub-family C (CFTR/MRP), member 8 [Source:HGNC Symbol;Acc:59]
ENSG00000006071	ABCC8	ENST00000525022	1	9	19.755	-18.755	5.06201	ATP-binding cassette, sub-family C (CFTR/MRP), member 8 [Source:HGNC Symbol;Acc:59]
ENSG00000006071	ABCC8	ENST00000526037	1	8	17.56	-16.56	5.69476	ATP-binding cassette, sub-family C (CFTR/MRP), member 8 [Source:HGNC Symbol;Acc:59]
ENSG00000006071	ABCC8	ENST00000531642	1	8	17.56	-16.56	5.69476	ATP-binding cassette, sub-family C (CFTR/MRP), member 8 [Source:HGNC Symbol;Acc:59]
ENSG00000006071	ABCC8	ENST00000528202	1	6	13.17	-12.17	7.59301	ATP-binding cassette, sub-family C (CFTR/MRP), member 8 [Source:HGNC Symbol;Acc:59]
ENSG00000006071	ABCC8	ENST00000526168	1	5	10.975	-9.975	9.11162	ATP-binding cassette, sub-family C (CFTR/MRP), member 8 [Source:HGNC Symbol;Acc:59]
ENSG00000138075	ABCG5	ENST00000486512	2	9	19.755	-17.755	10.124	ATP-binding cassette, sub-family G (WHITE), member 5 [Source:HGNC Symbol;Acc:13886]
ENSG00000138075	ABCG5	ENST00000543989	2	9	19.755	-17.755	10.124	ATP-binding cassette, sub-family G (WHITE), member 5 [Source:HGNC Symbol;Acc:13886]
ENSG00000138075	ABCG5	ENST00000260645	1	6	13.17	-12.17	7.59301	ATP-binding cassette, sub-family G (WHITE), member 5 [Source:HGNC Symbol;Acc:13886]
ENSG00000143921	ABCG8	ENST00000272286	1	5	10.975	-9.975	9.11162	ATP-binding cassette, sub-family G (WHITE), member 8 [Source:HGNC Symbol;Acc:13887]
ENSG00000131969	ABHD12B	ENST00000337334	2	10	21.95	-19.95	9.11162	abhydrolase domain containing 12B [Source:HGNC Symbol;Acc:19837]
ENSG00000131969	ABHD12B	ENST00000353130	2	10	21.95	-19.95	9.11162	abhydrolase domain containing 12B [Source:HGNC Symbol;Acc:19837]
ENSG00000131969	ABHD12B	ENST00000382029	2	10	21.95	-19.95	9.11162	abhydrolase domain containing 12B [Source:HGNC Symbol;Acc:19837]
ENSG00000131969	ABHD12B	ENST00000395752	2	10	21.95	-19.95	9.11162	abhydrolase domain containing 12B [Source:HGNC Symbol;Acc:19837]
ENSG00000131969	ABHD12B	ENST00000554241	1	7	15.365	-14.365	6.5083	abhydrolase domain containing 12B [Source:HGNC Symbol;Acc:19837]
ENSG00000131969	ABHD12B	ENST00000556857	2	6	13.17	-11.17	15.186	abhydrolase domain containing 12B [Source:HGNC Symbol;Acc:19837]
ENSG00000131969	ABHD12B	ENST00000557345	2	6	13.17	-11.17	15.186	abhydrolase domain containing 12B [Source:HGNC Symbol;Acc:19837]
ENSG00000114779	ABHD14B	ENST00000473912	3	10	21.95	-18.95	13.6674	abhydrolase domain containing 14B [Source:HGNC Symbol;Acc:28235]
ENSG00000158201	ABHD3	ENST00000580981	12	39	85.605	-73.605	14.0179	abhydrolase domain containing 3 [Source:HGNC Symbol;Acc:18718]
ENSG00000158201	ABHD3	ENST00000289119	13	39	85.605	-72.605	15.186	abhydrolase domain containing 3 [Source:HGNC Symbol;Acc:18718]
ENSG00000158201	ABHD3	ENST00000578270	11	34	74.63	-63.63	14.7394	abhydrolase domain containing 3 [Source:HGNC Symbol;Acc:18718]
ENSG00000158201	ABHD3	ENST00000577564	2	16	35.12	-33.12	5.69476	abhydrolase domain containing 3 [Source:HGNC Symbol;Acc:18718]
ENSG00000158201	ABHD3	ENST00000579982	3	8	17.56	-14.56	17.0843	abhydrolase domain containing 3 [Source:HGNC Symbol;Acc:18718]
ENSG00000163686	ABHD6	ENST00000485900	3	8	17.56	-14.56	17.0843	abhydrolase domain containing 6 [Source:HGNC Symbol;Acc:21398]
ENSG00000163686	ABHD6	ENST00000480457	1	6	13.17	-12.17	7.59301	abhydrolase domain containing 6 [Source:HGNC Symbol;Acc:21398]
ENSG00000138443	ABI2	ENST00000425253	2	5	10.975	-8.975	18.2232	abl-interactor 2 [Source:HGNC Symbol;Acc:24011]
ENSG00000143322	ABL2	ENST00000504324	3	8	17.56	-14.56	17.0843	v-abl Abelson murine leukemia viral oncogene homolog 2 [Source:HGNC Symbol;Acc:77]
ENSG00000143322	ABL2	ENST00000509520	3	7	15.365	-12.365	19.5249	v-abl Abelson murine leukemia viral oncogene homolog 2 [Source:HGNC Symbol;Acc:77]
ENSG00000173210	ABLIM3	ENST00000506113	189	381	836.295	-647.295	22.5997	actin binding LIM protein family, member 3 [Source:HGNC Symbol;Acc:29132]
ENSG00000173210	ABLIM3	ENST00000326685	182	380	834.1	-652.1	21.8199	actin binding LIM protein family, member 3 [Source:HGNC Symbol;Acc:29132]
ENSG00000173210	ABLIM3	ENST00000309868	183	379	831.905	-648.905	21.9977	actin binding LIM protein family, member 3 [Source:HGNC Symbol;Acc:29132]
ENSG00000173210	ABLIM3	ENST00000515171	184	371	814.345	-630.345	22.5948	actin binding LIM protein family, member 3 [Source:HGNC Symbol;Acc:29132]
ENSG00000173210	ABLIM3	ENST00000504238	113	246	539.97	-426.97	20.9271	actin binding LIM protein family, member 3 [Source:HGNC Symbol;Acc:29132]
ENSG00000173210	ABLIM3	ENST00000356541	31	93	204.135	-173.135	15.186	actin binding LIM protein family, member 3 [Source:HGNC Symbol;Acc:29132]
ENSG00000173210	ABLIM3	ENST00000508983	34	83	182.185	-148.185	18.6623	actin binding LIM protein family, member 3 [Source:HGNC Symbol;Acc:29132]
ENSG00000173210	ABLIM3	ENST00000517451	21	47	103.165	-82.165	20.3557	actin binding LIM protein family, member 3 [Source:HGNC Symbol;Acc:29132]
ENSG00000173210	ABLIM3	ENST00000514212	4	15	32.925	-28.925	12.1488	actin binding LIM protein family, member 3 [Source:HGNC Symbol;Acc:29132]
ENSG00000173210	ABLIM3	ENST00000519549	2	10	21.95	-19.95	9.11162	actin binding LIM protein family, member 3 [Source:HGNC Symbol;Acc:29132]
ENSG00000225929	AC000036.4	ENST00000449652	1	6	13.17	-12.17	7.59301
ENSG00000233471	AC000094.3	ENST00000446618	1	12	26.34	-25.34	3.79651
ENSG00000236105	AC000110.1	ENST00000431957	4	8	17.56	-13.56	22.779
ENSG00000224981	AC000367.1	ENST00000452711	2	6	13.17	-11.17	15.186
ENSG00000234695	AC002076.10	ENST00000435257	2	5	10.975	-8.975	18.2232
ENSG00000213483	AC002076.9	ENST00000394438	1	8	17.56	-16.56	5.69476
ENSG00000213483	AC002076.9	ENST00000445374	1	8	17.56	-16.56	5.69476
ENSG00000239791	AC002310.7	ENST00000486926	5	16	35.12	-30.12	14.2369
ENSG00000230941	AC002386.1	ENST00000436714	1	12	26.34	-25.34	3.79651
ENSG00000236197	AC002429.5	ENST00000417881	1	14	30.73	-29.73	3.25415
ENSG00000187905	AC002472.13	ENST00000342608	2	14	30.73	-28.73	6.5083	Leucine-rich repeat-containing protein LOC400891 [Source:UniProtKB/Swiss-Prot;Acc:Q6ZQY2]
ENSG00000187905	AC002472.13	ENST00000497328	2	14	30.73	-28.73	6.5083	Leucine-rich repeat-containing protein LOC400891 [Source:UniProtKB/Swiss-Prot;Acc:Q6ZQY2]
ENSG00000187905	AC002472.13	ENST00000473769	2	9	19.755	-17.755	10.124	Leucine-rich repeat-containing protein LOC400891 [Source:UniProtKB/Swiss-Prot;Acc:Q6ZQY2]
ENSG00000187905	AC002472.13	ENST00000543388	2	9	19.755	-17.755	10.124	Leucine-rich repeat-containing protein LOC400891 [Source:UniProtKB/Swiss-Prot;Acc:Q6ZQY2]
ENSG00000238033	AC002480.2	ENST00000414116	1	7	15.365	-14.365	6.5083
ENSG00000232949	AC002480.4	ENST00000439823	1	6	13.17	-12.17	7.59301
ENSG00000205786	AC002511.4	ENST00000536898	4	11	24.145	-20.145	16.5666	Uncharacterized protein; cDNA FLJ46220 fis, clone TESTI4013774 [Source:UniProtKB/TrEMBL;Acc:Q6ZRN6]
ENSG00000259810	AC002519.5	ENST00000570073	2	17	37.315	-35.315	5.35977
ENSG00000261922	AC002519.8	ENST00000574845	2	14	30.73	-28.73	6.5083
ENSG00000233979	AC002553.4	ENST00000453217	1	7	15.365	-14.365	6.5083
ENSG00000223561	AC003090.1	ENST00000423689	2	6	13.17	-11.17	15.186
ENSG00000236938	AC003092.2	ENST00000411946	1	6	13.17	-12.17	7.59301
ENSG00000227968	AC004014.4	ENST00000458451	1	12	26.34	-25.34	3.79651
ENSG00000245384	AC004053.1	ENST00000500179	1	6	13.17	-12.17	7.59301
ENSG00000184616	AC004166.6	ENST00000333385	29	65	142.675	-113.675	20.3259
ENSG00000234477	AC004231.2	ENST00000418393	1	5	10.975	-9.975	9.11162
ENSG00000005189	AC004381.6	ENST00000564274	3	8	17.56	-14.56	17.0843	Putative RNA exonuclease NEF-sp [Source:UniProtKB/Swiss-Prot;Acc:Q96IC2]
ENSG00000005189	AC004381.6	ENST00000261377	4	8	17.56	-13.56	22.779	Putative RNA exonuclease NEF-sp [Source:UniProtKB/Swiss-Prot;Acc:Q96IC2]
ENSG00000005189	AC004381.6	ENST00000564687	4	8	17.56	-13.56	22.779	Putative RNA exonuclease NEF-sp [Source:UniProtKB/Swiss-Prot;Acc:Q96IC2]
ENSG00000005189	AC004381.6	ENST00000566993	4	8	17.56	-13.56	22.779	Putative RNA exonuclease NEF-sp [Source:UniProtKB/Swiss-Prot;Acc:Q96IC2]
ENSG00000005189	AC004381.6	ENST00000561474	1	5	10.975	-9.975	9.11162	Putative RNA exonuclease NEF-sp [Source:UniProtKB/Swiss-Prot;Acc:Q96IC2]
ENSG00000214870	AC004540.5	ENST00000418758	5	24	52.68	-47.68	9.49127
ENSG00000237560	AC004562.1	ENST00000455460	1	8	17.56	-16.56	5.69476
ENSG00000237560	AC004562.1	ENST00000420427	1	6	13.17	-12.17	7.59301
ENSG00000228680	AC004692.4	ENST00000458590	2	5	10.975	-8.975	18.2232
ENSG00000228554	AC004837.5	ENST00000435766	2	8	17.56	-15.56	11.3895
ENSG00000231419	AC004863.6	ENST00000438049	1	5	10.975	-9.975	9.11162
ENSG00000224804	AC004878.2	ENST00000430941	2	6	13.17	-11.17	15.186
ENSG00000205508	AC004878.5	ENST00000443263	12	27	59.265	-47.265	20.248
ENSG00000205506	AC004878.6	ENST00000398408	12	53	116.335	-104.335	10.315
ENSG00000205506	AC004878.6	ENST00000429058	12	25	54.875	-42.875	21.8679
ENSG00000249595	AC004878.7	ENST00000458474	1	7	15.365	-14.365	6.5083
ENSG00000225443	AC004938.5	ENST00000438468	1	6	13.17	-12.17	7.59301
ENSG00000222024	AC004945.1	ENST00000416738	2	7	15.365	-13.365	13.0166
ENSG00000228434	AC004951.6	ENST00000447643	6	53	116.335	-110.335	5.15752
ENSG00000185040	AC004980.11	ENST00000338590	2	6	13.17	-11.17	15.186
ENSG00000230305	AC004980.9	ENST00000447046	2	7	15.365	-13.365	13.0166
ENSG00000203446	AC004988.1	ENST00000415237	1	8	17.56	-16.56	5.69476
ENSG00000227038	AC005077.12	ENST00000434037	2	12	26.34	-24.34	7.59301
ENSG00000248431	AC005150.1	ENST00000512831	1	5	10.975	-9.975	9.11162
ENSG00000196295	AC005154.6	ENST00000581794	15	34	74.63	-59.63	20.0992
ENSG00000196295	AC005154.6	ENST00000434399	10	20	43.9	-33.9	22.779
ENSG00000196295	AC005154.6	ENST00000582549	3	9	19.755	-16.755	15.186
ENSG00000196295	AC005154.6	ENST00000583664	4	9	19.755	-15.755	20.248
ENSG00000196295	AC005154.6	ENST00000578572	2	7	15.365	-13.365	13.0166
ENSG00000236352	AC005220.3	ENST00000450473	2	6	13.17	-11.17	15.186
ENSG00000236653	AC005235.1	ENST00000456248	1	8	17.56	-16.56	5.69476
ENSG00000170468	AC005280.1	ENST00000304061	4	13	28.535	-24.535	14.0179
ENSG00000248493	AC005351.1	ENST00000511152	1	11	24.145	-23.145	4.14164
ENSG00000198305	AC005488.13	ENST00000448019	26	76	166.82	-140.82	15.5857
ENSG00000198305	AC005488.13	ENST00000359797	29	74	162.43	-133.43	17.8538
ENSG00000198305	AC005488.13	ENST00000446266	21	71	155.845	-134.845	13.4749
ENSG00000258559	AC005519.4	ENST00000554532	9	22	48.29	-39.29	18.6374
ENSG00000225703	AC005522.7	ENST00000434531	3	9	19.755	-16.755	15.186
ENSG00000228649	AC005682.5	ENST00000415611	2	5	10.975	-8.975	18.2232
ENSG00000226279	AC005682.7	ENST00000413498	3	10	21.95	-18.95	13.6674
ENSG00000235664	AC005682.8	ENST00000421730	1	7	15.365	-14.365	6.5083
ENSG00000196138	AC005831.1	ENST00000358444	2	15	32.925	-30.925	6.07441
ENSG00000205505	AC006014.10	ENST00000438562	12	25	54.875	-42.875	21.8679
ENSG00000178430	AC006111.1	ENST00000323601	5	14	30.73	-25.73	16.2707
ENSG00000170858	AC006293.3	ENST00000413439	1	6	13.17	-12.17	7.59301
ENSG00000236213	AC006369.2	ENST00000419425	3	8	17.56	-14.56	17.0843
ENSG00000214998	AC006465.4	ENST00000399411	3	6	13.17	-10.17	22.779
ENSG00000224058	AC006509.7	ENST00000420788	2	6	13.17	-11.17	15.186
ENSG00000250456	AC006552.1	ENST00000508484	1	6	13.17	-12.17	7.59301
ENSG00000235859	AC006978.6	ENST00000496846	27	55	120.725	-93.725	22.3649
ENSG00000235859	AC006978.6	ENST00000541071	13	29	63.655	-50.655	20.4226
ENSG00000231063	AC006994.1	ENST00000438212	1	10	21.95	-20.95	4.55581
ENSG00000229917	AC007014.1	ENST00000425129	7	14	30.73	-23.73	22.779
ENSG00000229127	AC007038.7	ENST00000452057	9	18	39.51	-30.51	22.779
ENSG00000233723	AC007092.1	ENST00000427421	1	8	17.56	-16.56	5.69476
ENSG00000231172	AC007099.1	ENST00000451622	1	9	19.755	-18.755	5.06201
ENSG00000250497	AC007126.1	ENST00000508202	2	22	48.29	-46.29	4.14164
ENSG00000222030	AC007131.1	ENST00000409590	2	12	26.34	-24.34	7.59301
ENSG00000237166	AC007163.3	ENST00000452787	1	9	19.755	-18.755	5.06201
ENSG00000226230	AC007237.2	ENST00000442074	1	7	15.365	-14.365	6.5083
ENSG00000213090	AC007256.5	ENST00000392253	2	5	10.975	-8.975	18.2232
ENSG00000213981	AC007277.3	ENST00000428156	1	7	15.365	-14.365	6.5083
ENSG00000230344	AC007308.1	ENST00000535339	1	5	10.975	-9.975	9.11162	Uncharacterized protein [Source:UniProtKB/TrEMBL;Acc:F5GWD5]
ENSG00000229725	AC007322.1	ENST00000414540	1	5	10.975	-9.975	9.11162
ENSG00000180672	AC007362.1	ENST00000315950	4	16	35.12	-31.12	11.3895
ENSG00000162947	AC007364.1	ENST00000295052	1	5	10.975	-9.975	9.11162
ENSG00000233694	AC007365.1	ENST00000417695	1	6	13.17	-12.17	7.59301
ENSG00000233694	AC007365.1	ENST00000445738	1	6	13.17	-12.17	7.59301
ENSG00000223929	AC007381.2	ENST00000453476	4	9	19.755	-15.755	20.248
ENSG00000237638	AC007386.2	ENST00000449259	1	10	21.95	-20.95	4.55581
ENSG00000237979	AC007389.1	ENST00000454674	1	9	19.755	-18.755	5.06201
ENSG00000214533	AC007389.4	ENST00000398525	1	8	17.56	-16.56	5.69476
ENSG00000234350	AC007405.4	ENST00000442456	1	14	30.73	-29.73	3.25415
ENSG00000226506	AC007463.2	ENST00000416534	1	5	10.975	-9.975	9.11162
ENSG00000235321	AC007556.3	ENST00000432133	2	7	15.365	-13.365	13.0166
ENSG00000203648	AC007618.3	ENST00000366455	1	5	10.975	-9.975	9.11162
ENSG00000231918	AC007682.1	ENST00000440698	1	6	13.17	-12.17	7.59301
ENSG00000188280	AC007731.1	ENST00000434783	1	7	15.365	-14.365	6.5083
ENSG00000250868	AC007742.7	ENST00000354494	1	5	10.975	-9.975	9.11162
ENSG00000226205	AC007790.4	ENST00000439081	1	6	13.17	-12.17	7.59301
ENSG00000234485	AC007881.5	ENST00000503990	1	7	15.365	-14.365	6.5083
ENSG00000224891	AC007899.3	ENST00000412776	2	5	10.975	-8.975	18.2232
ENSG00000266311	AC007952.4	ENST00000476856	1	5	10.975	-9.975	9.11162
ENSG00000228157	AC007952.5	ENST00000574724	8	36	79.02	-71.02	10.124	Uncharacterized protein ENSP00000382042 [Source:UniProtKB/Swiss-Prot;Acc:A8MWP6]
ENSG00000234061	AC007969.4	ENST00000441891	1	6	13.17	-12.17	7.59301
ENSG00000260907	AC008088.4	ENST00000563569	2	6	13.17	-11.17	15.186
ENSG00000161103	AC008103.5	ENST00000412938	9	27	59.265	-50.265	15.186
ENSG00000182356	AC008132.13	ENST00000427789	1	9	19.755	-18.755	5.06201	Uncharacterized protein [Source:UniProtKB/TrEMBL;Acc:E2QRI0]
ENSG00000182356	AC008132.13	ENST00000342005	1	5	10.975	-9.975	9.11162	Uncharacterized protein [Source:UniProtKB/TrEMBL;Acc:E2QRI0]
ENSG00000237510	AC008268.2	ENST00000417140	1	6	13.17	-12.17	7.59301
ENSG00000237510	AC008268.2	ENST00000458519	1	6	13.17	-12.17	7.59301
ENSG00000228909	AC008281.1	ENST00000438659	1	5	10.975	-9.975	9.11162
ENSG00000204823	AC008676.1	ENST00000377571	4	27	59.265	-55.265	6.74935	Uncharacterized protein [Source:UniProtKB/TrEMBL;Acc:E7EMH7]
ENSG00000249738	AC008697.1	ENST00000515337	1	6	13.17	-12.17	7.59301
ENSG00000266894	AC008734.1	ENST00000441155	1	7	15.365	-14.365	6.5083	Mucin-16 [Source:UniProtKB/TrEMBL;Acc:H7C2Z7]
ENSG00000196927	AC009093.1	ENST00000355407	1	8	17.56	-16.56	5.69476
ENSG00000261404	AC009120.4	ENST00000568137	1	5	10.975	-9.975	9.11162
ENSG00000259972	AC009120.6	ENST00000561921	2	7	15.365	-13.365	13.0166
ENSG00000261690	AC009133.12	ENST00000564980	1	5	10.975	-9.975	9.11162
ENSG00000261690	AC009133.12	ENST00000569809	1	5	10.975	-9.975	9.11162
ENSG00000224675	AC009227.2	ENST00000434635	1	11	24.145	-23.145	4.14164
ENSG00000205054	AC009236.1	ENST00000454673	1	7	15.365	-14.365	6.5083
ENSG00000229689	AC009237.1	ENST00000442128	1	16	35.12	-34.12	2.84738
ENSG00000234352	AC009264.1	ENST00000439694	2	5	10.975	-8.975	18.2232
ENSG00000232337	AC009313.2	ENST00000417893	1	9	19.755	-18.755	5.06201
ENSG00000183470	AC009365.3	ENST00000332558	1	10	21.95	-20.95	4.55581
ENSG00000224071	AC009474.1	ENST00000455096	8	16	35.12	-27.12	22.779
ENSG00000235716	AC009487.7	ENST00000435568	1	7	15.365	-14.365	6.5083
ENSG00000236681	AC009498.2	ENST00000427921	2	9	19.755	-17.755	10.124
ENSG00000234162	AC009505.4	ENST00000413151	1	5	10.975	-9.975	9.11162
ENSG00000243416	AC009518.4	ENST00000452219	1	6	13.17	-12.17	7.59301
ENSG00000176824	AC009951.1	ENST00000314501	18	36	79.02	-61.02	22.779
ENSG00000232625	AC009974.11	ENST00000456160	1	5	10.975	-9.975	9.11162
ENSG00000234597	AC010096.1	ENST00000443897	1	5	10.975	-9.975	9.11162
ENSG00000227989	AC010141.8	ENST00000411585	1	5	10.975	-9.975	9.11162
ENSG00000235726	AC010148.1	ENST00000413842	3	14	30.73	-27.73	9.76245
ENSG00000249249	AC010226.4	ENST00000515570	8	16	35.12	-27.12	22.779
ENSG00000235253	AC010240.2	ENST00000445363	2	5	10.975	-8.975	18.2232
ENSG00000256121	AC010296.1	ENST00000542571	3	8	17.56	-14.56	17.0843
ENSG00000206082	AC010507.5	ENST00000450789	3	6	13.17	-10.17	22.779
ENSG00000228414	AC010733.4	ENST00000452343	2	15	32.925	-30.925	6.07441
ENSG00000237013	AC010987.6	ENST00000457448	1	5	10.975	-9.975	9.11162
ENSG00000233487	AC011322.1	ENST00000456555	1	6	13.17	-12.17	7.59301
ENSG00000253311	AC011343.1	ENST00000522627	4	9	19.755	-15.755	20.248
ENSG00000197830	AC011385.1	ENST00000357294	2	12	26.34	-24.34	7.59301
ENSG00000220693	AC011498.1	ENST00000403568	1	8	17.56	-16.56	5.69476
ENSG00000223579	AC011718.2	ENST00000577456	1	7	15.365	-14.365	6.5083
ENSG00000223579	AC011718.2	ENST00000414550	1	5	10.975	-9.975	9.11162
ENSG00000231980	AC011899.10	ENST00000436489	1	6	13.17	-12.17	7.59301
ENSG00000172332	AC012005.2	ENST00000338706	1	7	15.365	-14.365	6.5083
ENSG00000172332	AC012005.2	ENST00000423852	1	7	15.365	-14.365	6.5083
ENSG00000227047	AC012065.4	ENST00000441870	1	9	19.755	-18.755	5.06201
ENSG00000234327	AC012146.7	ENST00000413077	3	15	32.925	-29.925	9.11162
ENSG00000233863	AC012215.1	ENST00000437887	4	12	26.34	-22.34	15.186	Uncharacterized protein [Source:UniProtKB/TrEMBL;Acc:Q7Z2V2]
ENSG00000226686	AC012309.5	ENST00000438770	1	5	10.975	-9.975	9.11162
ENSG00000232098	AC012313.1	ENST00000444227	4	10	21.95	-17.95	18.2232	Hepatocellular carcinoma-associated antigen HCA25a; Uncharacterized protein [Source:UniProtKB/TrEMBL;Acc:Q8NHH4]
ENSG00000228898	AC012365.3	ENST00000431831	1	6	13.17	-12.17	7.59301
ENSG00000203363	AC012454.4	ENST00000443948	1	9	19.755	-18.755	5.06201
ENSG00000232520	AC012507.3	ENST00000434807	1	5	10.975	-9.975	9.11162
ENSG00000237525	AC012668.2	ENST00000417485	1	9	19.755	-18.755	5.06201
ENSG00000235721	AC013268.3	ENST00000262716	1	6	13.17	-12.17	7.59301
ENSG00000204588	AC013268.5	ENST00000336905	2	21	46.095	-44.095	4.33887
ENSG00000204588	AC013268.5	ENST00000419296	1	8	17.56	-16.56	5.69476
ENSG00000186148	AC013271.3	ENST00000425917	2	5	10.975	-8.975	18.2232
ENSG00000228784	AC013400.2	ENST00000433669	1	26	57.07	-56.07	1.75223
ENSG00000228784	AC013400.2	ENST00000438692	1	25	54.875	-53.875	1.82232
ENSG00000228784	AC013400.2	ENST00000449086	1	6	13.17	-12.17	7.59301
ENSG00000235597	AC013402.2	ENST00000451400	1	14	30.73	-29.73	3.25415
ENSG00000235597	AC013402.2	ENST00000429464	1	8	17.56	-16.56	5.69476
ENSG00000235597	AC013402.2	ENST00000447380	1	6	13.17	-12.17	7.59301
ENSG00000229781	AC013444.1	ENST00000428909	1	10	21.95	-20.95	4.55581
ENSG00000205215	AC015818.3	ENST00000582261	5	29	63.655	-58.655	7.85484
ENSG00000205215	AC015818.3	ENST00000451704	1	12	26.34	-25.34	3.79651
ENSG00000236088	AC015842.1	ENST00000423323	5	12	26.34	-21.34	18.9825
ENSG00000227790	AC015922.5	ENST00000421102	1	5	10.975	-9.975	9.11162
ENSG00000237057	AC015922.6	ENST00000418821	2	7	15.365	-13.365	13.0166
ENSG00000189223	AC016683.6	ENST00000333145	30	67	147.065	-117.065	20.3991
ENSG00000189223	AC016683.6	ENST00000422956	30	67	147.065	-117.065	20.3991
ENSG00000189223	AC016683.6	ENST00000436293	27	66	144.87	-117.87	18.6374
ENSG00000189223	AC016683.6	ENST00000445745	27	66	144.87	-117.87	18.6374
ENSG00000189223	AC016683.6	ENST00000510859	27	66	144.87	-117.87	18.6374
ENSG00000189223	AC016683.6	ENST00000451179	19	43	94.385	-75.385	20.1303
ENSG00000189223	AC016683.6	ENST00000556070	8	21	46.095	-38.095	17.3555
ENSG00000189223	AC016683.6	ENST00000555766	7	16	35.12	-28.12	19.9317
ENSG00000189223	AC016683.6	ENST00000456685	7	14	30.73	-23.73	22.779
ENSG00000189223	AC016683.6	ENST00000553759	1	7	15.365	-14.365	6.5083
ENSG00000226548	AC016722.3	ENST00000453936	1	12	26.34	-25.34	3.79651
ENSG00000203415	AC016734.1	ENST00000366235	1	5	10.975	-9.975	9.11162
ENSG00000238091	AC016745.1	ENST00000440617	2	13	28.535	-26.535	7.00894	HDCMB45P; Uncharacterized protein [Source:UniProtKB/TrEMBL;Acc:Q9P1R7]
ENSG00000226072	AC016772.4	ENST00000444170	1	6	13.17	-12.17	7.59301
ENSG00000233559	AC016831.7	ENST00000447430	7	19	41.705	-34.705	16.7846
ENSG00000234624	AC016894.1	ENST00000444364	2	9	19.755	-17.755	10.124
ENSG00000237843	AC016903.2	ENST00000456384	1	5	10.975	-9.975	9.11162
ENSG00000233862	AC016907.3	ENST00000455424	1	12	26.34	-25.34	3.79651
ENSG00000225744	AC017002.4	ENST00000426124	2	10	21.95	-19.95	9.11162
ENSG00000228486	AC017099.3	ENST00000458149	1	8	17.56	-16.56	5.69476
ENSG00000228486	AC017099.3	ENST00000451384	4	8	17.56	-13.56	22.779
ENSG00000228486	AC017099.3	ENST00000445382	1	5	10.975	-9.975	9.11162
ENSG00000233538	AC017104.2	ENST00000370380	1	9	19.755	-18.755	5.06201	Uncharacterized protein [Source:UniProtKB/TrEMBL;Acc:A6NML0]
ENSG00000231453	AC018470.4	ENST00000420866	1	7	15.365	-14.365	6.5083
ENSG00000231453	AC018470.4	ENST00000436820	1	7	15.365	-14.365	6.5083
ENSG00000227544	AC018647.3	ENST00000449644	2	11	24.145	-22.145	8.28329
ENSG00000225284	AC018693.6	ENST00000442829	2	10	21.95	-19.95	9.11162
ENSG00000230407	AC018717.2	ENST00000457712	1	6	13.17	-12.17	7.59301
ENSG00000170092	AC018720.10	ENST00000450699	9	23	50.485	-41.485	17.8271
ENSG00000170092	AC018720.10	ENST00000455862	2	13	28.535	-26.535	7.00894
ENSG00000167765	AC018755.11	ENST00000301439	2	9	19.755	-17.755	10.124	HCG2008157; Uncharacterized protein; cDNA FLJ30403 fis, clone BRACE2008480 [Source:UniProtKB/TrEMBL;Acc:Q96NP5]
ENSG00000180178	AC018865.8	ENST00000449170	4	12	26.34	-22.34	15.186
ENSG00000180178	AC018865.8	ENST00000325390	1	7	15.365	-14.365	6.5083
ENSG00000180178	AC018865.8	ENST00000456785	2	6	13.17	-11.17	15.186
ENSG00000224826	AC019109.1	ENST00000401725	2	9	19.755	-17.755	10.124
ENSG00000234423	AC019118.2	ENST00000457478	1	8	17.56	-16.56	5.69476
ENSG00000231896	AC019185.4	ENST00000424628	1	5	10.975	-9.975	9.11162
ENSG00000226629	AC019349.2	ENST00000456403	1	7	15.365	-14.365	6.5083
ENSG00000232901	AC022007.4	ENST00000417973	1	7	15.365	-14.365	6.5083
ENSG00000206567	AC022007.5	ENST00000383808	4	8	17.56	-13.56	22.779
ENSG00000206567	AC022007.5	ENST00000420091	4	8	17.56	-13.56	22.779
ENSG00000213132	AC022498.1	ENST00000392468	1	33	72.435	-71.435	1.38055	Uncharacterized protein [Source:UniProtKB/TrEMBL;Acc:E7EQ38]
ENSG00000197604	AC022532.1	ENST00000420338	5	12	26.34	-21.34	18.9825	Uncharacterized protein [Source:UniProtKB/TrEMBL;Acc:F8WBX8]
ENSG00000205312	AC022596.2	ENST00000579946	15	58	127.31	-112.31	11.7823
ENSG00000205312	AC022596.2	ENST00000429445	6	21	46.095	-40.095	13.0166
ENSG00000205312	AC022596.2	ENST00000578037	6	18	39.51	-33.51	15.186
ENSG00000205312	AC022596.2	ENST00000579355	4	13	28.535	-24.535	14.0179
ENSG00000226145	AC022596.6	ENST00000417510	14	29	63.655	-49.655	21.9936
ENSG00000226145	AC022596.6	ENST00000584481	3	26	57.07	-54.07	5.2567
ENSG00000259921	AC022819.3	ENST00000563495	4	24	52.68	-48.68	7.59301
ENSG00000235885	AC023115.3	ENST00000452716	1	5	10.975	-9.975	9.11162
ENSG00000231401	AC023481.1	ENST00000435368	2	10	21.95	-19.95	9.11162
ENSG00000212997	AC023632.1	ENST00000391679	4	14	30.73	-26.73	13.0166	HCG2009141; PRO2397; Uncharacterized protein [Source:UniProtKB/TrEMBL;Acc:Q9H351]
ENSG00000224547	AC023669.2	ENST00000446539	1	9	19.755	-18.755	5.06201
ENSG00000205830	AC024132.1	ENST00000382007	1	22	48.29	-47.29	2.07082
ENSG00000231249	AC024168.2	ENST00000412804	5	11	24.145	-19.145	20.7082
ENSG00000244646	AC024183.3	ENST00000535771	1	5	10.975	-9.975	9.11162
ENSG00000180081	AC024563.1	ENST00000442497	4	20	43.9	-39.9	9.11162	Zinc finger protein ENSP00000375192 [Source:UniProtKB/Swiss-Prot;Acc:Q8WTZ3]
ENSG00000204533	AC024580.1	ENST00000376271	1	7	15.365	-14.365	6.5083	Uncharacterized protein [Source:UniProtKB/TrEMBL;Acc:H7BYB4]
ENSG00000253744	AC025442.3	ENST00000521596	13	30	65.85	-52.85	19.7418
ENSG00000260784	AC026150.6	ENST00000564693	2	9	19.755	-17.755	10.124
ENSG00000260693	AC026150.8	ENST00000562992	6	12	26.34	-20.34	22.779
ENSG00000178115	AC026150.9	ENST00000333156	1	6	13.17	-12.17	7.59301	Putative golgin subfamily A member 6-like protein 11 [Source:UniProtKB/Swiss-Prot;Acc:A6NCC3]
ENSG00000178115	AC026150.9	ENST00000565941	1	6	13.17	-12.17	7.59301	Putative golgin subfamily A member 6-like protein 11 [Source:UniProtKB/Swiss-Prot;Acc:A6NCC3]
ENSG00000224647	AC026954.6	ENST00000429771	2	5	10.975	-8.975	18.2232
ENSG00000260005	AC027601.1	ENST00000575922	2	5	10.975	-8.975	18.2232
ENSG00000230572	AC027612.3	ENST00000445955	2	20	43.9	-41.9	4.55581
ENSG00000230572	AC027612.3	ENST00000436174	1	11	24.145	-23.145	4.14164
ENSG00000223703	AC027612.4	ENST00000445234	2	6	13.17	-11.17	15.186
ENSG00000180385	AC034193.5	ENST00000326237	4	22	48.29	-44.29	8.28329
ENSG00000180385	AC034193.5	ENST00000430621	1	8	17.56	-16.56	5.69476
ENSG00000180385	AC034193.5	ENST00000424904	1	5	10.975	-9.975	9.11162
ENSG00000180385	AC034193.5	ENST00000440568	1	5	10.975	-9.975	9.11162
ENSG00000233006	AC034220.3	ENST00000417795	7	17	37.315	-30.315	18.7592
ENSG00000196193	AC034229.1	ENST00000358163	1	7	15.365	-14.365	6.5083
ENSG00000188388	AC044860.1	ENST00000507199	3	13	28.535	-25.535	10.5134
ENSG00000188388	AC044860.1	ENST00000344219	3	12	26.34	-23.34	11.3895
ENSG00000233058	AC046143.7	ENST00000448892	1	21	46.095	-45.095	2.16943
ENSG00000214899	AC055811.1	ENST00000255403	1	8	17.56	-16.56	5.69476	Uncharacterized protein [Source:UniProtKB/TrEMBL;Acc:E7EM54]
ENSG00000226380	AC058791.1	ENST00000432045	3	13	28.535	-25.535	10.5134
ENSG00000226380	AC058791.1	ENST00000447307	1	5	10.975	-9.975	9.11162
ENSG00000171101	AC063977.1	ENST00000305812	4	10	21.95	-17.95	18.2232	Uncharacterized protein; cDNA FLJ56974, moderately similar to Myeloid cell surface antigen CD33 [Source:UniProtKB/TrEMBL;Acc:B4DW22]
ENSG00000171101	AC063977.1	ENST00000341811	4	10	21.95	-17.95	18.2232	Uncharacterized protein; cDNA FLJ56974, moderately similar to Myeloid cell surface antigen CD33 [Source:UniProtKB/TrEMBL;Acc:B4DW22]
ENSG00000234919	AC064834.3	ENST00000432711	1	6	13.17	-12.17	7.59301
ENSG00000238111	AC066692.3	ENST00000421721	1	6	13.17	-12.17	7.59301
ENSG00000236451	AC067956.1	ENST00000414512	1	7	15.365	-14.365	6.5083
ENSG00000228389	AC068039.4	ENST00000416361	1	8	17.56	-16.56	5.69476
ENSG00000224881	AC068279.3	ENST00000444323	2	11	24.145	-22.145	8.28329
ENSG00000250638	AC068499.6	ENST00000515410	2	7	15.365	-13.365	13.0166
ENSG00000214432	AC068831.10	ENST00000557804	1	6	13.17	-12.17	7.59301
ENSG00000258725	AC068831.8	ENST00000554388	3	9	19.755	-16.755	15.186
ENSG00000242086	AC069513.3	ENST00000445707	32	66	144.87	-112.87	22.0888
ENSG00000242086	AC069513.3	ENST00000431767	13	30	65.85	-52.85	19.7418
ENSG00000242086	AC069513.3	ENST00000417704	4	17	37.315	-33.315	10.7195
ENSG00000242086	AC069513.3	ENST00000420851	7	17	37.315	-30.315	18.7592
ENSG00000242086	AC069513.3	ENST00000438608	3	15	32.925	-29.925	9.11162
ENSG00000242086	AC069513.3	ENST00000424730	3	14	30.73	-27.73	9.76245
ENSG00000242086	AC069513.3	ENST00000451216	3	12	26.34	-23.34	11.3895
ENSG00000242086	AC069513.3	ENST00000420459	4	10	21.95	-17.95	18.2232
ENSG00000242086	AC069513.3	ENST00000451228	4	10	21.95	-17.95	18.2232
ENSG00000242086	AC069513.3	ENST00000432194	3	9	19.755	-16.755	15.186
ENSG00000242086	AC069513.3	ENST00000432601	3	7	15.365	-12.365	19.5249
ENSG00000242086	AC069513.3	ENST00000455807	1	5	10.975	-9.975	9.11162
ENSG00000224450	AC073135.6	ENST00000437428	1	6	13.17	-12.17	7.59301
ENSG00000226008	AC073135.7	ENST00000439401	1	10	21.95	-20.95	4.55581
ENSG00000228262	AC073218.2	ENST00000423663	1	8	17.56	-16.56	5.69476
ENSG00000225187	AC073283.7	ENST00000421759	1	7	15.365	-14.365	6.5083
ENSG00000236343	AC073310.3	ENST00000423683	1	7	15.365	-14.365	6.5083
ENSG00000230192	AC073387.2	ENST00000453261	1	9	19.755	-18.755	5.06201
ENSG00000229209	AC073987.1	ENST00000422683	1	7	15.365	-14.365	6.5083
ENSG00000226674	AC074093.1	ENST00000445791	12	24	52.68	-40.68	22.779
ENSG00000226674	AC074093.1	ENST00000451774	6	12	26.34	-20.34	22.779
ENSG00000226674	AC074093.1	ENST00000420472	2	5	10.975	-8.975	18.2232
ENSG00000213963	AC074286.1	ENST00000443132	1	5	10.975	-9.975	9.11162
ENSG00000225889	AC074289.1	ENST00000436950	2	6	13.17	-11.17	15.186
ENSG00000204929	AC074391.1	ENST00000377977	1	9	19.755	-18.755	5.06201
ENSG00000204929	AC074391.1	ENST00000536804	1	5	10.975	-9.975	9.11162
ENSG00000183657	AC078953.1	ENST00000331659	1	24	52.68	-51.68	1.89825
ENSG00000234119	AC079248.1	ENST00000427568	1	30	65.85	-64.85	1.5186
ENSG00000182329	AC079354.1	ENST00000469462	4	11	24.145	-20.145	16.5666	Protein FLJ39061 [Source:UniProtKB/TrEMBL;Acc:E7EP55]
ENSG00000182329	AC079354.1	ENST00000295844	1	7	15.365	-14.365	6.5083	Protein FLJ39061 [Source:UniProtKB/TrEMBL;Acc:E7EP55]
ENSG00000182329	AC079354.1	ENST00000541917	1	7	15.365	-14.365	6.5083	Protein FLJ39061 [Source:UniProtKB/TrEMBL;Acc:E7EP55]
ENSG00000182329	AC079354.1	ENST00000459709	1	5	10.975	-9.975	9.11162	Protein FLJ39061 [Source:UniProtKB/TrEMBL;Acc:E7EP55]
ENSG00000182329	AC079354.1	ENST00000498697	1	5	10.975	-9.975	9.11162	Protein FLJ39061 [Source:UniProtKB/TrEMBL;Acc:E7EP55]
ENSG00000222035	AC079354.3	ENST00000409819	2	11	24.145	-22.145	8.28329
ENSG00000204460	AC079586.1	ENST00000375987	28	143	313.885	-285.885	8.92046
ENSG00000196096	AC079610.2	ENST00000360083	2	5	10.975	-8.975	18.2232
ENSG00000225449	AC079776.7	ENST00000412425	2	12	26.34	-24.34	7.59301
ENSG00000227061	AC079779.7	ENST00000437798	2	10	21.95	-19.95	9.11162
ENSG00000230773	AC079807.4	ENST00000447571	1	6	13.17	-12.17	7.59301
ENSG00000213964	AC083855.4	ENST00000437690	1	5	10.975	-9.975	9.11162
ENSG00000223500	AC083862.6	ENST00000427378	1	6	13.17	-12.17	7.59301
ENSG00000237059	AC083863.7	ENST00000434504	1	14	30.73	-29.73	3.25415
ENSG00000253190	AC084082.3	ENST00000517961	1	6	13.17	-12.17	7.59301
ENSG00000196737	AC087392.1	ENST00000358446	1	7	15.365	-14.365	6.5083
ENSG00000227110	AC087859.1	ENST00000441861	1	7	15.365	-14.365	6.5083
ENSG00000233796	AC089999.1	ENST00000417436	5	11	24.145	-19.145	20.7082
ENSG00000224002	AC090099.2	ENST00000413843	2	9	19.755	-17.755	10.124
ENSG00000248731	AC090103.1	ENST00000401453	2	15	32.925	-30.925	6.07441
ENSG00000237222	AC090505.6	ENST00000423318	1	8	17.56	-16.56	5.69476
ENSG00000250404	AC090587.2	ENST00000507938	2	34	74.63	-72.63	2.67989
ENSG00000224082	AC090955.4	ENST00000426903	1	8	17.56	-16.56	5.69476
ENSG00000205783	AC091435.1	ENST00000381778	1	19	41.705	-40.705	2.39779	Uncharacterized protein; cDNA FLJ26336 fis, clone HRT02842 [Source:UniProtKB/TrEMBL;Acc:Q6ZP83]
ENSG00000224039	AC091493.1	ENST00000419017	4	16	35.12	-31.12	11.3895
ENSG00000215196	AC091878.1	ENST00000399760	4	10	21.95	-17.95	18.2232
ENSG00000213993	AC092067.1	ENST00000397190	3	16	35.12	-32.12	8.54214	Uncharacterized protein [Source:UniProtKB/TrEMBL;Acc:E7ETL1]
ENSG00000224061	AC092106.1	ENST00000436597	1	6	13.17	-12.17	7.59301
ENSG00000223777	AC092162.2	ENST00000432828	1	8	17.56	-16.56	5.69476
ENSG00000213971	AC092329.1	ENST00000397094	2	15	32.925	-30.925	6.07441	HCG2000535; Uncharacterized protein; cDNA FLJ32177 fis, clone PLACE6001294 [Source:UniProtKB/TrEMBL;Acc:Q96ML8]
ENSG00000235493	AC092415.1	ENST00000356047	2	5	10.975	-8.975	18.2232
ENSG00000232658	AC092638.1	ENST00000411966	2	5	10.975	-8.975	18.2232
ENSG00000232164	AC092669.3	ENST00000428647	1	5	10.975	-9.975	9.11162
ENSG00000222000	AC092675.3	ENST00000409490	1	5	10.975	-9.975	9.11162	Uncharacterized protein [Source:UniProtKB/TrEMBL;Acc:B8ZZY5]
ENSG00000222000	AC092675.3	ENST00000467398	2	5	10.975	-8.975	18.2232	Uncharacterized protein [Source:UniProtKB/TrEMBL;Acc:B8ZZY5]
ENSG00000203691	AC092811.1	ENST00000366845	1	6	13.17	-12.17	7.59301
ENSG00000237887	AC092839.1	ENST00000395315	3	9	19.755	-16.755	15.186
ENSG00000213358	AC092933.4	ENST00000393644	1	7	15.365	-14.365	6.5083
ENSG00000226025	AC093063.1	ENST00000455832	13	30	65.85	-52.85	19.7418
ENSG00000226025	AC093063.1	ENST00000412609	13	28	61.46	-48.46	21.152
ENSG00000231578	AC093171.1	ENST00000445199	1	5	10.975	-9.975	9.11162
ENSG00000235257	AC093415.2	ENST00000439246	1	15	32.925	-31.925	3.03721
ENSG00000235482	AC093415.4	ENST00000442539	1	12	26.34	-25.34	3.79651
ENSG00000220804	AC093642.5	ENST00000442213	1	5	10.975	-9.975	9.11162
ENSG00000220804	AC093642.5	ENST00000453598	1	5	10.975	-9.975	9.11162
ENSG00000189093	AC093668.1	ENST00000379336	22	44	96.58	-74.58	22.779	Uncharacterized protein [Source:UniProtKB/TrEMBL;Acc:C9JMR9]
ENSG00000223522	AC093690.1	ENST00000418963	2	5	10.975	-8.975	18.2232
ENSG00000220256	AC093802.1	ENST00000407524	1	8	17.56	-16.56	5.69476	Uncharacterized protein [Source:UniProtKB/TrEMBL;Acc:B5MD18]
ENSG00000152117	AC093838.4	ENST00000426369	1	6	13.17	-12.17	7.59301
ENSG00000152117	AC093838.4	ENST00000538598	1	6	13.17	-12.17	7.59301
ENSG00000224559	AC093838.7	ENST00000437608	1	8	17.56	-16.56	5.69476
ENSG00000226856	AC093901.1	ENST00000414886	1	7	15.365	-14.365	6.5083
ENSG00000236732	AC094019.4	ENST00000434678	1	7	15.365	-14.365	6.5083
ENSG00000228872	AC096664.2	ENST00000393996	2	8	17.56	-15.56	11.3895
ENSG00000237055	AC097374.3	ENST00000448024	2	6	13.17	-11.17	15.186
ENSG00000224019	AC097500.1	ENST00000419877	2	5	10.975	-8.975	18.2232
ENSG00000236172	AC097517.2	ENST00000431336	1	5	10.975	-9.975	9.11162
ENSG00000232953	AC097635.2	ENST00000439846	1	6	13.17	-12.17	7.59301
ENSG00000232766	AC098614.3	ENST00000438957	1	5	10.975	-9.975	9.11162
ENSG00000226125	AC098823.3	ENST00000415174	2	13	28.535	-26.535	7.00894
ENSG00000224074	AC098971.2	ENST00000436123	1	9	19.755	-18.755	5.06201
ENSG00000224074	AC098971.2	ENST00000432505	1	5	10.975	-9.975	9.11162
ENSG00000229243	AC098973.1	ENST00000432163	4	16	35.12	-31.12	11.3895
ENSG00000188897	AC099489.1	ENST00000344649	1	6	13.17	-12.17	7.59301	Uncharacterized protein [Source:UniProtKB/TrEMBL;Acc:I3L099]
ENSG00000230709	AC104024.1	ENST00000428142	1	8	17.56	-16.56	5.69476
ENSG00000213115	AC104131.1	ENST00000392363	1	10	21.95	-20.95	4.55581
ENSG00000225420	AC104134.2	ENST00000413234	7	17	37.315	-30.315	18.7592
ENSG00000204792	AC104135.3	ENST00000377469	4	20	43.9	-39.9	9.11162
ENSG00000230087	AC104389.31	ENST00000450768	2	8	17.56	-15.56	11.3895
ENSG00000224503	AC104438.1	ENST00000451073	1	8	17.56	-16.56	5.69476
ENSG00000228884	AC104634.2	ENST00000412728	1	5	10.975	-9.975	9.11162
ENSG00000236307	AC104651.1	ENST00000446998	1	6	13.17	-12.17	7.59301
ENSG00000230282	AC104697.1	ENST00000451721	1	5	10.975	-9.975	9.11162
ENSG00000232084	AC104782.3	ENST00000452354	2	9	19.755	-17.755	10.124
ENSG00000205233	AC105052.1	ENST00000542270	21	53	116.335	-95.335	18.0513	Uncharacterized protein [Source:UniProtKB/TrEMBL;Acc:C9JMR9]
ENSG00000227007	AC105253.1	ENST00000448901	10	22	48.29	-38.29	20.7082
ENSG00000226340	AC105402.3	ENST00000413336	1	8	17.56	-16.56	5.69476
ENSG00000236007	AC105921.5	ENST00000451639	2	5	10.975	-8.975	18.2232
ENSG00000203647	AC106827.1	ENST00000366454	1	6	13.17	-12.17	7.59301
ENSG00000250111	AC107982.4	ENST00000507171	9	27	59.265	-50.265	15.186
ENSG00000177822	AC108142.1	ENST00000507869	1	12	26.34	-25.34	3.79651
ENSG00000233488	AC108463.3	ENST00000371162	4	16	35.12	-31.12	11.3895	Uncharacterized protein [Source:UniProtKB/TrEMBL;Acc:C9JEA1]
ENSG00000244675	AC108676.1	ENST00000455557	1	14	30.73	-29.73	3.25415
ENSG00000259192	AC109631.1	ENST00000559695	4	18	39.51	-35.51	10.124
ENSG00000233307	AC109815.2	ENST00000443436	1	5	10.975	-9.975	9.11162
ENSG00000233438	AC109829.1	ENST00000447166	1	5	10.975	-9.975	9.11162	Uncharacterized protein [Source:UniProtKB/TrEMBL;Acc:C9JG08]
ENSG00000226789	AC110926.4	ENST00000412499	1	25	54.875	-53.875	1.82232
ENSG00000180913	AC111177.1	ENST00000316517	1	5	10.975	-9.975	9.11162	HCG2044188; Seven transmembrane helix receptor; Uncharacterized protein [Source:UniProtKB/TrEMBL;Acc:Q8NH77]
ENSG00000232724	AC111186.1	ENST00000455685	1	5	10.975	-9.975	9.11162
ENSG00000213605	AC111200.2	ENST00000358778	1	5	10.975	-9.975	9.11162
ENSG00000230650	AC112229.1	ENST00000421567	1	8	17.56	-16.56	5.69476
ENSG00000175772	AC112229.7	ENST00000448359	6	25	54.875	-48.875	10.9339
ENSG00000175772	AC112229.7	ENST00000436665	6	24	52.68	-46.68	11.3895
ENSG00000237326	AC113608.1	ENST00000448379	1	5	10.975	-9.975	9.11162
ENSG00000234047	AC113612.1	ENST00000424815	6	19	41.705	-35.705	14.3868
ENSG00000236280	AC114737.3	ENST00000421583	1	5	10.975	-9.975	9.11162
ENSG00000239498	AC114765.1	ENST00000432993	1	6	13.17	-12.17	7.59301
ENSG00000235881	AC114776.3	ENST00000414159	2	13	28.535	-26.535	7.00894
ENSG00000235403	AC114808.3	ENST00000437132	1	8	17.56	-16.56	5.69476
ENSG00000233991	AC116050.1	ENST00000443031	1	9	19.755	-18.755	5.06201
ENSG00000234290	AC116366.6	ENST00000443093	6	30	65.85	-59.85	9.11162
ENSG00000235153	AC120045.3	ENST00000453651	1	8	17.56	-16.56	5.69476	Uncharacterized protein; cDNA FLJ52611 [Source:UniProtKB/TrEMBL;Acc:B4DXX6]
ENSG00000197815	AC122129.1	ENST00000354746	3	10	21.95	-18.95	13.6674
ENSG00000226155	AC124944.3	ENST00000448113	1	8	17.56	-16.56	5.69476
ENSG00000235731	AC124997.1	ENST00000422117	1	8	17.56	-16.56	5.69476
ENSG00000224791	AC125238.4	ENST00000415349	1	6	13.17	-12.17	7.59301
ENSG00000224080	AC126118.1	ENST00000416536	1	5	10.975	-9.975	9.11162
ENSG00000213671	AC126365.4	ENST00000395519	1	12	26.34	-25.34	3.79651
ENSG00000230732	AC127904.2	ENST00000432047	1	5	10.975	-9.975	9.11162
ENSG00000184906	AC129778.2	ENST00000454768	4	14	30.73	-26.73	13.0166
ENSG00000230455	AC129778.3	ENST00000416720	3	11	24.145	-21.145	12.4249
ENSG00000236289	AC130710.1	ENST00000426539	1	5	10.975	-9.975	9.11162
ENSG00000203504	AC131571.2	ENST00000366319	1	10	21.95	-20.95	4.55581
ENSG00000240801	AC132217.4	ENST00000430034	56	183	401.685	-345.685	13.9413
ENSG00000222019	AC133919.6	ENST00000517889	6	12	26.34	-20.34	22.779	Uncharacterized protein; cDNA FLJ52651 [Source:UniProtKB/TrEMBL;Acc:B7Z8Y8]
ENSG00000261487	AC135048.13	ENST00000562642	2	9	19.755	-17.755	10.124
ENSG00000198150	AC135178.1	ENST00000535173	10	33	72.435	-62.435	13.8055	HCG1985372; Uncharacterized protein; cDNA FLJ37541 fis, clone BRCAN2026340 [Source:UniProtKB/TrEMBL;Acc:Q8N1U9]
ENSG00000235296	AC137723.5	ENST00000415556	2	5	10.975	-8.975	18.2232
ENSG00000260923	AC137934.1	ENST00000568418	12	27	59.265	-47.265	20.248
ENSG00000260923	AC137934.1	ENST00000569162	4	10	21.95	-17.95	18.2232
ENSG00000260923	AC137934.1	ENST00000568739	4	9	19.755	-15.755	20.248
ENSG00000250765	AC138035.1	ENST00000509192	3	23	50.485	-47.485	5.94236	Uncharacterized protein [Source:UniProtKB/TrEMBL;Acc:D6R9T1]
ENSG00000238035	AC138035.2	ENST00000456544	2	18	39.51	-37.51	5.06201	Uncharacterized protein [Source:UniProtKB/TrEMBL;Acc:C9J4L2]
ENSG00000238035	AC138035.2	ENST00000544678	5	12	26.34	-21.34	18.9825	Uncharacterized protein [Source:UniProtKB/TrEMBL;Acc:C9J4L2]
ENSG00000238035	AC138035.2	ENST00000438516	1	7	15.365	-14.365	6.5083	Uncharacterized protein [Source:UniProtKB/TrEMBL;Acc:C9J4L2]
ENSG00000205509	AC138783.11	ENST00000455489	9	26	57.07	-48.07	15.7701
ENSG00000183889	AC138969.4	ENST00000535961	8	16	35.12	-27.12	22.779	NPIP-like protein 1 [Source:UniProtKB/Swiss-Prot;Acc:Q86VD5]
ENSG00000262094	AC139099.5	ENST00000574098	2	10	21.95	-19.95	9.11162
ENSG00000262094	AC139099.5	ENST00000570366	2	9	19.755	-17.755	10.124
ENSG00000262094	AC139099.5	ENST00000573737	2	8	17.56	-15.56	11.3895
ENSG00000262094	AC139099.5	ENST00000575205	2	6	13.17	-11.17	15.186
ENSG00000233812	AC139426.2	ENST00000435655	1	6	13.17	-12.17	7.59301	Uncharacterized protein; cDNA FLJ52611 [Source:UniProtKB/TrEMBL;Acc:B4DXX6]
ENSG00000224652	AC139666.1	ENST00000457079	1	6	13.17	-12.17	7.59301
ENSG00000259553	AC140725.4	ENST00000561145	1	13	28.535	-27.535	3.50447
ENSG00000259553	AC140725.4	ENST00000559045	1	9	19.755	-18.755	5.06201
ENSG00000253896	AC144568.2	ENST00000518652	1	7	15.365	-14.365	6.5083	Uncharacterized protein [Source:UniProtKB/TrEMBL;Acc:E9PI43]
ENSG00000253896	AC144568.2	ENST00000522481	1	7	15.365	-14.365	6.5083	Uncharacterized protein [Source:UniProtKB/TrEMBL;Acc:E9PI43]
ENSG00000230606	AC159540.1	ENST00000431244	3	9	19.755	-16.755	15.186
ENSG00000237474	AC233263.3	ENST00000413262	7	14	30.73	-23.73	22.779
ENSG00000060971	ACAA1	ENST00000418880	3	6	13.17	-10.17	22.779	acetyl-CoA acyltransferase 1 [Source:HGNC Symbol;Acc:82]
ENSG00000132142	ACACA	ENST00000451642	1	11	24.145	-23.145	4.14164	acetyl-CoA carboxylase alpha [Source:HGNC Symbol;Acc:84]
ENSG00000132142	ACACA	ENST00000456066	3	8	17.56	-14.56	17.0843	acetyl-CoA carboxylase alpha [Source:HGNC Symbol;Acc:84]
ENSG00000132142	ACACA	ENST00000413318	1	6	13.17	-12.17	7.59301	acetyl-CoA carboxylase alpha [Source:HGNC Symbol;Acc:84]
ENSG00000132142	ACACA	ENST00000416895	1	6	13.17	-12.17	7.59301	acetyl-CoA carboxylase alpha [Source:HGNC Symbol;Acc:84]
ENSG00000076555	ACACB	ENST00000544726	1	9	19.755	-18.755	5.06201	acetyl-CoA carboxylase beta [Source:HGNC Symbol;Acc:85]
ENSG00000076555	ACACB	ENST00000536440	4	8	17.56	-13.56	22.779	acetyl-CoA carboxylase beta [Source:HGNC Symbol;Acc:85]
ENSG00000076555	ACACB	ENST00000539864	3	7	15.365	-12.365	19.5249	acetyl-CoA carboxylase beta [Source:HGNC Symbol;Acc:85]
ENSG00000076555	ACACB	ENST00000546328	1	5	10.975	-9.975	9.11162	acetyl-CoA carboxylase beta [Source:HGNC Symbol;Acc:85]
ENSG00000111271	ACAD10	ENST00000511915	7	18	39.51	-32.51	17.717	acyl-CoA dehydrogenase family, member 10 [Source:HGNC Symbol;Acc:21597]
ENSG00000111271	ACAD10	ENST00000514615	8	16	35.12	-27.12	22.779	acyl-CoA dehydrogenase family, member 10 [Source:HGNC Symbol;Acc:21597]
ENSG00000111271	ACAD10	ENST00000552965	5	14	30.73	-25.73	16.2707	acyl-CoA dehydrogenase family, member 10 [Source:HGNC Symbol;Acc:21597]
ENSG00000111271	ACAD10	ENST00000547491	3	9	19.755	-16.755	15.186	acyl-CoA dehydrogenase family, member 10 [Source:HGNC Symbol;Acc:21597]
ENSG00000240303	ACAD11	ENST00000489991	8	20	43.9	-35.9	18.2232	acyl-CoA dehydrogenase family, member 11 [Source:HGNC Symbol;Acc:30211]
ENSG00000240303	ACAD11	ENST00000510100	4	11	24.145	-20.145	16.5666	acyl-CoA dehydrogenase family, member 11 [Source:HGNC Symbol;Acc:30211]
ENSG00000240303	ACAD11	ENST00000507705	4	9	19.755	-15.755	20.248	acyl-CoA dehydrogenase family, member 11 [Source:HGNC Symbol;Acc:30211]
ENSG00000240303	ACAD11	ENST00000477604	3	8	17.56	-14.56	17.0843	acyl-CoA dehydrogenase family, member 11 [Source:HGNC Symbol;Acc:30211]
ENSG00000115361	ACADL	ENST00000482502	13	27	59.265	-46.265	21.9354	acyl-CoA dehydrogenase, long chain [Source:HGNC Symbol;Acc:88]
ENSG00000157766	ACAN	ENST00000558207	1	7	15.365	-14.365	6.5083	aggrecan [Source:HGNC Symbol;Acc:319]
ENSG00000157766	ACAN	ENST00000352105	2	7	15.365	-13.365	13.0166	aggrecan [Source:HGNC Symbol;Acc:319]
ENSG00000157766	ACAN	ENST00000439576	2	7	15.365	-13.365	13.0166	aggrecan [Source:HGNC Symbol;Acc:319]
ENSG00000157766	ACAN	ENST00000559004	2	7	15.365	-13.365	13.0166	aggrecan [Source:HGNC Symbol;Acc:319]
ENSG00000157766	ACAN	ENST00000561243	2	7	15.365	-13.365	13.0166	aggrecan [Source:HGNC Symbol;Acc:319]
ENSG00000072818	ACAP1	ENST00000570439	15	43	94.385	-79.385	15.8924	ArfGAP with coiled-coil, ankyrin repeat and PH domains 1 [Source:HGNC Symbol;Acc:16467]
ENSG00000072818	ACAP1	ENST00000158762	8	20	43.9	-35.9	18.2232	ArfGAP with coiled-coil, ankyrin repeat and PH domains 1 [Source:HGNC Symbol;Acc:16467]
ENSG00000114331	ACAP2	ENST00000480906	1	19	41.705	-40.705	2.39779	ArfGAP with coiled-coil, ankyrin repeat and PH domains 2 [Source:HGNC Symbol;Acc:16469]
ENSG00000114331	ACAP2	ENST00000447662	1	5	10.975	-9.975	9.11162	ArfGAP with coiled-coil, ankyrin repeat and PH domains 2 [Source:HGNC Symbol;Acc:16469]
ENSG00000131584	ACAP3	ENST00000492936	3	12	26.34	-23.34	11.3895	ArfGAP with coiled-coil, ankyrin repeat and PH domains 3 [Source:HGNC Symbol;Acc:16754]
ENSG00000131584	ACAP3	ENST00000353662	3	11	24.145	-21.145	12.4249	ArfGAP with coiled-coil, ankyrin repeat and PH domains 3 [Source:HGNC Symbol;Acc:16754]
ENSG00000131584	ACAP3	ENST00000354700	3	11	24.145	-21.145	12.4249	ArfGAP with coiled-coil, ankyrin repeat and PH domains 3 [Source:HGNC Symbol;Acc:16754]
ENSG00000131584	ACAP3	ENST00000467278	1	9	19.755	-18.755	5.06201	ArfGAP with coiled-coil, ankyrin repeat and PH domains 3 [Source:HGNC Symbol;Acc:16754]
ENSG00000205126	ACCSL	ENST00000378832	1	6	13.17	-12.17	7.59301	1-aminocyclopropane-1-carboxylate synthase homolog (Arabidopsis)(non-functional)-like [Source:HGNC Symbol;Acc:34391]
ENSG00000205126	ACCSL	ENST00000527145	1	6	13.17	-12.17	7.59301	1-aminocyclopropane-1-carboxylate synthase homolog (Arabidopsis)(non-functional)-like [Source:HGNC Symbol;Acc:34391]
ENSG00000102977	ACD	ENST00000219251	9	21	46.095	-37.095	19.5249	adrenocortical dysplasia homolog (mouse) [Source:HGNC Symbol;Acc:25070]
ENSG00000102977	ACD	ENST00000393919	9	21	46.095	-37.095	19.5249	adrenocortical dysplasia homolog (mouse) [Source:HGNC Symbol;Acc:25070]
ENSG00000177076	ACER2	ENST00000340967	1	6	13.17	-12.17	7.59301	alkaline ceramidase 2 [Source:HGNC Symbol;Acc:23675]
ENSG00000078124	ACER3	ENST00000525861	6	17	37.315	-31.315	16.0793	alkaline ceramidase 3 [Source:HGNC Symbol;Acc:16066]
ENSG00000078124	ACER3	ENST00000531352	8	17	37.315	-29.315	21.4391	alkaline ceramidase 3 [Source:HGNC Symbol;Acc:16066]
ENSG00000078124	ACER3	ENST00000531461	2	11	24.145	-22.145	8.28329	alkaline ceramidase 3 [Source:HGNC Symbol;Acc:16066]
ENSG00000078124	ACER3	ENST00000538157	2	10	21.95	-19.95	9.11162	alkaline ceramidase 3 [Source:HGNC Symbol;Acc:16066]
ENSG00000078124	ACER3	ENST00000526597	2	8	17.56	-15.56	11.3895	alkaline ceramidase 3 [Source:HGNC Symbol;Acc:16066]
ENSG00000078124	ACER3	ENST00000533873	1	5	10.975	-9.975	9.11162	alkaline ceramidase 3 [Source:HGNC Symbol;Acc:16066]
ENSG00000100813	ACIN1	ENST00000554680	2	6	13.17	-11.17	15.186	apoptotic chromatin condensation inducer 1 [Source:HGNC Symbol;Acc:17066]
ENSG00000100813	ACIN1	ENST00000554708	2	6	13.17	-11.17	15.186	apoptotic chromatin condensation inducer 1 [Source:HGNC Symbol;Acc:17066]
ENSG00000100813	ACIN1	ENST00000556052	3	6	13.17	-10.17	22.779	apoptotic chromatin condensation inducer 1 [Source:HGNC Symbol;Acc:17066]
ENSG00000100813	ACIN1	ENST00000555478	2	5	10.975	-8.975	18.2232	apoptotic chromatin condensation inducer 1 [Source:HGNC Symbol;Acc:17066]
ENSG00000100813	ACIN1	ENST00000555807	2	5	10.975	-8.975	18.2232	apoptotic chromatin condensation inducer 1 [Source:HGNC Symbol;Acc:17066]
ENSG00000100813	ACIN1	ENST00000557039	2	5	10.975	-8.975	18.2232	apoptotic chromatin condensation inducer 1 [Source:HGNC Symbol;Acc:17066]
ENSG00000177465	ACOT4	ENST00000326303	2	8	17.56	-15.56	11.3895	acyl-CoA thioesterase 4 [Source:HGNC Symbol;Acc:19748]
ENSG00000168306	ACOX2	ENST00000474098	6	15	32.925	-26.925	18.2232	acyl-CoA oxidase 2, branched chain [Source:HGNC Symbol;Acc:120]
ENSG00000087008	ACOX3	ENST00000514423	3	7	15.365	-12.365	19.5249	acyl-CoA oxidase 3, pristanoyl [Source:HGNC Symbol;Acc:121]
ENSG00000087008	ACOX3	ENST00000512411	1	6	13.17	-12.17	7.59301	acyl-CoA oxidase 3, pristanoyl [Source:HGNC Symbol;Acc:121]
ENSG00000087008	ACOX3	ENST00000515797	1	6	13.17	-12.17	7.59301	acyl-CoA oxidase 3, pristanoyl [Source:HGNC Symbol;Acc:121]
ENSG00000153093	ACOXL	ENST00000340561	2	6	13.17	-11.17	15.186	acyl-CoA oxidase-like [Source:HGNC Symbol;Acc:25621]
ENSG00000167107	ACSF2	ENST00000513544	7	14	30.73	-23.73	22.779	acyl-CoA synthetase family member 2 [Source:HGNC Symbol;Acc:26101]
ENSG00000164398	ACSL6	ENST00000379264	6	41	89.995	-83.995	6.66704	acyl-CoA synthetase long-chain family member 6 [Source:HGNC Symbol;Acc:16496]
ENSG00000164398	ACSL6	ENST00000379272	4	32	70.24	-66.24	5.69476	acyl-CoA synthetase long-chain family member 6 [Source:HGNC Symbol;Acc:16496]
ENSG00000164398	ACSL6	ENST00000357096	4	31	68.045	-64.045	5.87846	acyl-CoA synthetase long-chain family member 6 [Source:HGNC Symbol;Acc:16496]
ENSG00000164398	ACSL6	ENST00000493861	5	16	35.12	-30.12	14.2369	acyl-CoA synthetase long-chain family member 6 [Source:HGNC Symbol;Acc:16496]
ENSG00000164398	ACSL6	ENST00000296869	3	14	30.73	-27.73	9.76245	acyl-CoA synthetase long-chain family member 6 [Source:HGNC Symbol;Acc:16496]
ENSG00000164398	ACSL6	ENST00000379240	3	14	30.73	-27.73	9.76245	acyl-CoA synthetase long-chain family member 6 [Source:HGNC Symbol;Acc:16496]
ENSG00000164398	ACSL6	ENST00000379244	3	14	30.73	-27.73	9.76245	acyl-CoA synthetase long-chain family member 6 [Source:HGNC Symbol;Acc:16496]
ENSG00000164398	ACSL6	ENST00000379246	3	14	30.73	-27.73	9.76245	acyl-CoA synthetase long-chain family member 6 [Source:HGNC Symbol;Acc:16496]
ENSG00000164398	ACSL6	ENST00000544770	3	14	30.73	-27.73	9.76245	acyl-CoA synthetase long-chain family member 6 [Source:HGNC Symbol;Acc:16496]
ENSG00000164398	ACSL6	ENST00000379255	3	13	28.535	-25.535	10.5134	acyl-CoA synthetase long-chain family member 6 [Source:HGNC Symbol;Acc:16496]
ENSG00000164398	ACSL6	ENST00000431707	3	12	26.34	-23.34	11.3895	acyl-CoA synthetase long-chain family member 6 [Source:HGNC Symbol;Acc:16496]
ENSG00000164398	ACSL6	ENST00000543479	3	12	26.34	-23.34	11.3895	acyl-CoA synthetase long-chain family member 6 [Source:HGNC Symbol;Acc:16496]
ENSG00000164398	ACSL6	ENST00000379249	1	9	19.755	-18.755	5.06201	acyl-CoA synthetase long-chain family member 6 [Source:HGNC Symbol;Acc:16496]
ENSG00000164398	ACSL6	ENST00000413683	1	9	19.755	-18.755	5.06201	acyl-CoA synthetase long-chain family member 6 [Source:HGNC Symbol;Acc:16496]
ENSG00000164398	ACSL6	ENST00000484870	1	9	19.755	-18.755	5.06201	acyl-CoA synthetase long-chain family member 6 [Source:HGNC Symbol;Acc:16496]
ENSG00000166743	ACSM1	ENST00000219151	2	5	10.975	-8.975	18.2232	acyl-CoA synthetase medium-chain family member 1 [Source:HGNC Symbol;Acc:18049]
ENSG00000166743	ACSM1	ENST00000307493	2	5	10.975	-8.975	18.2232	acyl-CoA synthetase medium-chain family member 1 [Source:HGNC Symbol;Acc:18049]
ENSG00000166743	ACSM1	ENST00000519745	2	5	10.975	-8.975	18.2232	acyl-CoA synthetase medium-chain family member 1 [Source:HGNC Symbol;Acc:18049]
ENSG00000166743	ACSM1	ENST00000520010	2	5	10.975	-8.975	18.2232	acyl-CoA synthetase medium-chain family member 1 [Source:HGNC Symbol;Acc:18049]
ENSG00000183747	ACSM2A	ENST00000576101	1	9	19.755	-18.755	5.06201	acyl-CoA synthetase medium-chain family member 2A [Source:HGNC Symbol;Acc:32017]
ENSG00000066813	ACSM2B	ENST00000569131	1	16	35.12	-34.12	2.84738	acyl-CoA synthetase medium-chain family member 2B [Source:HGNC Symbol;Acc:30931]
ENSG00000066813	ACSM2B	ENST00000564849	1	8	17.56	-16.56	5.69476	acyl-CoA synthetase medium-chain family member 2B [Source:HGNC Symbol;Acc:30931]
ENSG00000005187	ACSM3	ENST00000501740	1	5	10.975	-9.975	9.11162	acyl-CoA synthetase medium-chain family member 3 [Source:HGNC Symbol;Acc:10522]
ENSG00000005187	ACSM3	ENST00000561584	1	5	10.975	-9.975	9.11162	acyl-CoA synthetase medium-chain family member 3 [Source:HGNC Symbol;Acc:10522]
ENSG00000111058	ACSS3	ENST00000551745	1	5	10.975	-9.975	9.11162	acyl-CoA synthetase short-chain family member 3 [Source:HGNC Symbol;Acc:24723]
ENSG00000169067	ACTBL2	ENST00000423391	1	18	39.51	-38.51	2.531	actin, beta-like 2 [Source:HGNC Symbol;Acc:17780]
ENSG00000229145	ACTBP1	ENST00000417985	3	10	21.95	-18.95	13.6674	actin, beta pseudogene 1 [Source:HGNC Symbol;Acc:134]
ENSG00000220267	ACTBP8	ENST00000403258	8	22	48.29	-40.29	16.5666	actin, beta pseudogene 8 [Source:HGNC Symbol;Acc:141]
ENSG00000178631	ACTG1P1	ENST00000415794	10	33	72.435	-62.435	13.8055	actin, gamma 1 pseudogene 1 [Source:HGNC Symbol;Acc:146]
ENSG00000213493	ACTN4P1	ENST00000514175	2	6	13.17	-11.17	15.186	actinin, alpha 4 pseudogene 1 [Source:HGNC Symbol;Acc:44028]
ENSG00000133627	ACTR3B	ENST00000479402	5	37	81.215	-76.215	6.1565	ARP3 actin-related protein 3 homolog B (yeast) [Source:HGNC Symbol;Acc:17256]
ENSG00000133627	ACTR3B	ENST00000256001	2	20	43.9	-41.9	4.55581	ARP3 actin-related protein 3 homolog B (yeast) [Source:HGNC Symbol;Acc:17256]
ENSG00000133627	ACTR3B	ENST00000397282	2	18	39.51	-37.51	5.06201	ARP3 actin-related protein 3 homolog B (yeast) [Source:HGNC Symbol;Acc:17256]
ENSG00000133627	ACTR3B	ENST00000377776	2	17	37.315	-35.315	5.35977	ARP3 actin-related protein 3 homolog B (yeast) [Source:HGNC Symbol;Acc:17256]
ENSG00000133627	ACTR3B	ENST00000537264	2	17	37.315	-35.315	5.35977	ARP3 actin-related protein 3 homolog B (yeast) [Source:HGNC Symbol;Acc:17256]
ENSG00000133627	ACTR3B	ENST00000468919	1	7	15.365	-14.365	6.5083	ARP3 actin-related protein 3 homolog B (yeast) [Source:HGNC Symbol;Acc:17256]
ENSG00000249283	ACTR3BP4	ENST00000503033	1	6	13.17	-12.17	7.59301	ARP3 actin-related protein 3 homolog B (yeast) pseudogene 4 [Source:HGNC Symbol;Acc:38681]
ENSG00000249283	ACTR3BP4	ENST00000541553	1	5	10.975	-9.975	9.11162	ARP3 actin-related protein 3 homolog B (yeast) pseudogene 4 [Source:HGNC Symbol;Acc:38681]
ENSG00000227264	ACTR3BP5	ENST00000541147	1	10	21.95	-20.95	4.55581	ARP3 actin-related protein 3 homolog B (yeast) pseudogene 5 [Source:HGNC Symbol;Acc:38682]
ENSG00000227264	ACTR3BP5	ENST00000448440	1	6	13.17	-12.17	7.59301	ARP3 actin-related protein 3 homolog B (yeast) pseudogene 5 [Source:HGNC Symbol;Acc:38682]
ENSG00000226444	ACTR3BP6	ENST00000421366	2	6	13.17	-11.17	15.186	ARP3 actin-related protein 3 homolog B (yeast) pseudogene 6 [Source:HGNC Symbol;Acc:38683]
ENSG00000101442	ACTR5	ENST00000243903	7	17	37.315	-30.315	18.7592	ARP5 actin-related protein 5 homolog (yeast) [Source:HGNC Symbol;Acc:14671]
ENSG00000123612	ACVR1C	ENST00000335450	1	5	10.975	-9.975	9.11162	activin A receptor, type IC [Source:HGNC Symbol;Acc:18123]
ENSG00000123612	ACVR1C	ENST00000348328	1	5	10.975	-9.975	9.11162	activin A receptor, type IC [Source:HGNC Symbol;Acc:18123]
ENSG00000123612	ACVR1C	ENST00000409680	1	5	10.975	-9.975	9.11162	activin A receptor, type IC [Source:HGNC Symbol;Acc:18123]
ENSG00000196839	ADA	ENST00000536076	2	5	10.975	-8.975	18.2232	adenosine deaminase [Source:HGNC Symbol;Acc:186]
ENSG00000148848	ADAM12	ENST00000368679	1	10	21.95	-20.95	4.55581	ADAM metallopeptidase domain 12 [Source:HGNC Symbol;Acc:190]
ENSG00000226469	ADAM1B	ENST00000454683	1	5	10.975	-9.975	9.11162	ADAM metallopeptidase domain 1B, pseudogene [Source:HGNC Symbol;Acc:44366]
ENSG00000259158	ADAM20P1	ENST00000556964	2	11	24.145	-22.145	8.28329	ADAM metallopeptidase domain 20 pseudogene 1 [Source:HGNC Symbol;Acc:20102]
ENSG00000008277	ADAM22	ENST00000439864	2	12	26.34	-24.34	7.59301	ADAM metallopeptidase domain 22 [Source:HGNC Symbol;Acc:201]
ENSG00000008277	ADAM22	ENST00000315984	1	7	15.365	-14.365	6.5083	ADAM metallopeptidase domain 22 [Source:HGNC Symbol;Acc:201]
ENSG00000008277	ADAM22	ENST00000265727	1	5	10.975	-9.975	9.11162	ADAM metallopeptidase domain 22 [Source:HGNC Symbol;Acc:201]
ENSG00000008277	ADAM22	ENST00000398201	1	5	10.975	-9.975	9.11162	ADAM metallopeptidase domain 22 [Source:HGNC Symbol;Acc:201]
ENSG00000008277	ADAM22	ENST00000398203	1	5	10.975	-9.975	9.11162	ADAM metallopeptidase domain 22 [Source:HGNC Symbol;Acc:201]
ENSG00000114948	ADAM23	ENST00000374415	2	5	10.975	-8.975	18.2232	ADAM metallopeptidase domain 23 [Source:HGNC Symbol;Acc:202]
ENSG00000042980	ADAM28	ENST00000518326	2	7	15.365	-13.365	13.0166	ADAM metallopeptidase domain 28 [Source:HGNC Symbol;Acc:206]
ENSG00000042980	ADAM28	ENST00000397649	3	7	15.365	-12.365	19.5249	ADAM metallopeptidase domain 28 [Source:HGNC Symbol;Acc:206]
ENSG00000042980	ADAM28	ENST00000520448	3	7	15.365	-12.365	19.5249	ADAM metallopeptidase domain 28 [Source:HGNC Symbol;Acc:206]
ENSG00000042980	ADAM28	ENST00000518737	1	6	13.17	-12.17	7.59301	ADAM metallopeptidase domain 28 [Source:HGNC Symbol;Acc:206]
ENSG00000042980	ADAM28	ENST00000521629	2	6	13.17	-11.17	15.186	ADAM metallopeptidase domain 28 [Source:HGNC Symbol;Acc:206]
ENSG00000168594	ADAM29	ENST00000507652	5	13	28.535	-23.535	17.5223	ADAM metallopeptidase domain 29 [Source:HGNC Symbol;Acc:207]
ENSG00000197140	ADAM32	ENST00000520691	1	11	24.145	-23.145	4.14164	ADAM metallopeptidase domain 32 [Source:HGNC Symbol;Acc:15479]
ENSG00000197140	ADAM32	ENST00000379907	1	7	15.365	-14.365	6.5083	ADAM metallopeptidase domain 32 [Source:HGNC Symbol;Acc:15479]
ENSG00000197140	ADAM32	ENST00000437682	1	7	15.365	-14.365	6.5083	ADAM metallopeptidase domain 32 [Source:HGNC Symbol;Acc:15479]
ENSG00000197140	ADAM32	ENST00000519315	1	7	15.365	-14.365	6.5083	ADAM metallopeptidase domain 32 [Source:HGNC Symbol;Acc:15479]
ENSG00000197140	ADAM32	ENST00000518259	1	6	13.17	-12.17	7.59301	ADAM metallopeptidase domain 32 [Source:HGNC Symbol;Acc:15479]
ENSG00000142303	ADAMTS10	ENST00000270328	1	7	15.365	-14.365	6.5083	ADAM metallopeptidase with thrombospondin type 1 motif, 10 [Source:HGNC Symbol;Acc:13201]
ENSG00000151388	ADAMTS12	ENST00000504830	6	18	39.51	-33.51	15.186	ADAM metallopeptidase with thrombospondin type 1 motif, 12 [Source:HGNC Symbol;Acc:14605]
ENSG00000151388	ADAMTS12	ENST00000352040	1	5	10.975	-9.975	9.11162	ADAM metallopeptidase with thrombospondin type 1 motif, 12 [Source:HGNC Symbol;Acc:14605]
ENSG00000151388	ADAMTS12	ENST00000504582	1	5	10.975	-9.975	9.11162	ADAM metallopeptidase with thrombospondin type 1 motif, 12 [Source:HGNC Symbol;Acc:14605]
ENSG00000140873	ADAMTS18	ENST00000282849	4	11	24.145	-20.145	16.5666	ADAM metallopeptidase with thrombospondin type 1 motif, 18 [Source:HGNC Symbol;Acc:17110]
ENSG00000140873	ADAMTS18	ENST00000449265	2	5	10.975	-8.975	18.2232	ADAM metallopeptidase with thrombospondin type 1 motif, 18 [Source:HGNC Symbol;Acc:17110]
ENSG00000173157	ADAMTS20	ENST00000389420	4	8	17.56	-13.56	22.779	ADAM metallopeptidase with thrombospondin type 1 motif, 20 [Source:HGNC Symbol;Acc:17178]
ENSG00000156140	ADAMTS3	ENST00000286657	3	26	57.07	-54.07	5.2567	ADAM metallopeptidase with thrombospondin type 1 motif, 3 [Source:HGNC Symbol;Acc:219]
ENSG00000156140	ADAMTS3	ENST00000505193	2	7	15.365	-13.365	13.0166	ADAM metallopeptidase with thrombospondin type 1 motif, 3 [Source:HGNC Symbol;Acc:219]
ENSG00000049192	ADAMTS6	ENST00000381055	7	15	32.925	-25.925	21.2604	ADAM metallopeptidase with thrombospondin type 1 motif, 6 [Source:HGNC Symbol;Acc:222]
ENSG00000049192	ADAMTS6	ENST00000381052	3	10	21.95	-18.95	13.6674	ADAM metallopeptidase with thrombospondin type 1 motif, 6 [Source:HGNC Symbol;Acc:222]
ENSG00000049192	ADAMTS6	ENST00000536360	4	10	21.95	-17.95	18.2232	ADAM metallopeptidase with thrombospondin type 1 motif, 6 [Source:HGNC Symbol;Acc:222]
ENSG00000049192	ADAMTS6	ENST00000464680	1	7	15.365	-14.365	6.5083	ADAM metallopeptidase with thrombospondin type 1 motif, 6 [Source:HGNC Symbol;Acc:222]
ENSG00000049192	ADAMTS6	ENST00000470597	1	7	15.365	-14.365	6.5083	ADAM metallopeptidase with thrombospondin type 1 motif, 6 [Source:HGNC Symbol;Acc:222]
ENSG00000134917	ADAMTS8	ENST00000257359	2	5	10.975	-8.975	18.2232	ADAM metallopeptidase with thrombospondin type 1 motif, 8 [Source:HGNC Symbol;Acc:224]
ENSG00000134917	ADAMTS8	ENST00000531752	2	5	10.975	-8.975	18.2232	ADAM metallopeptidase with thrombospondin type 1 motif, 8 [Source:HGNC Symbol;Acc:224]
ENSG00000163638	ADAMTS9	ENST00000482490	3	22	48.29	-45.29	6.21247	ADAM metallopeptidase with thrombospondin type 1 motif, 9 [Source:HGNC Symbol;Acc:13202]
ENSG00000163638	ADAMTS9	ENST00000475557	1	17	37.315	-36.315	2.67989	ADAM metallopeptidase with thrombospondin type 1 motif, 9 [Source:HGNC Symbol;Acc:13202]
ENSG00000163638	ADAMTS9	ENST00000481060	5	13	28.535	-23.535	17.5223	ADAM metallopeptidase with thrombospondin type 1 motif, 9 [Source:HGNC Symbol;Acc:13202]
ENSG00000163638	ADAMTS9	ENST00000467257	3	8	17.56	-14.56	17.0843	ADAM metallopeptidase with thrombospondin type 1 motif, 9 [Source:HGNC Symbol;Acc:13202]
ENSG00000241158	ADAMTS9-AS1	ENST00000492209	1	6	13.17	-12.17	7.59301	ADAMTS9 antisense RNA 1 [Source:HGNC Symbol;Acc:40625]
ENSG00000241158	ADAMTS9-AS1	ENST00000480831	2	6	13.17	-11.17	15.186	ADAMTS9 antisense RNA 1 [Source:HGNC Symbol;Acc:40625]
ENSG00000241158	ADAMTS9-AS1	ENST00000470447	1	5	10.975	-9.975	9.11162	ADAMTS9 antisense RNA 1 [Source:HGNC Symbol;Acc:40625]
ENSG00000241684	ADAMTS9-AS2	ENST00000474768	11	28	61.46	-50.46	17.8978	ADAMTS9 antisense RNA 2 [Source:HGNC Symbol;Acc:42435]
ENSG00000241684	ADAMTS9-AS2	ENST00000460833	13	27	59.265	-46.265	21.9354	ADAMTS9 antisense RNA 2 [Source:HGNC Symbol;Acc:42435]
ENSG00000197859	ADAMTSL2	ENST00000393060	2	9	19.755	-17.755	10.124	ADAMTS-like 2 [Source:HGNC Symbol;Acc:14631]
ENSG00000197859	ADAMTSL2	ENST00000393061	2	9	19.755	-17.755	10.124	ADAMTS-like 2 [Source:HGNC Symbol;Acc:14631]
ENSG00000197859	ADAMTSL2	ENST00000354484	3	9	19.755	-16.755	15.186	ADAMTS-like 2 [Source:HGNC Symbol;Acc:14631]
ENSG00000185761	ADAMTSL5	ENST00000395467	3	6	13.17	-10.17	22.779	ADAMTS-like 5 [Source:HGNC Symbol;Acc:27912]
ENSG00000160710	ADAR	ENST00000463920	16	44	96.58	-80.58	16.5666	adenosine deaminase, RNA-specific [Source:HGNC Symbol;Acc:225]
ENSG00000160710	ADAR	ENST00000471068	3	8	17.56	-14.56	17.0843	adenosine deaminase, RNA-specific [Source:HGNC Symbol;Acc:225]
ENSG00000160710	ADAR	ENST00000526905	2	6	13.17	-11.17	15.186	adenosine deaminase, RNA-specific [Source:HGNC Symbol;Acc:225]
ENSG00000160710	ADAR	ENST00000494866	1	5	10.975	-9.975	9.11162	adenosine deaminase, RNA-specific [Source:HGNC Symbol;Acc:225]
ENSG00000197381	ADARB1	ENST00000460734	2	5	10.975	-8.975	18.2232	adenosine deaminase, RNA-specific, B1 [Source:HGNC Symbol;Acc:226]
ENSG00000142920	ADC	ENST00000484656	11	27	59.265	-48.265	18.5607	arginine decarboxylase [Source:HGNC Symbol;Acc:29957]
ENSG00000142920	ADC	ENST00000478204	4	25	54.875	-50.875	7.28929	arginine decarboxylase [Source:HGNC Symbol;Acc:29957]
ENSG00000142920	ADC	ENST00000481886	4	17	37.315	-33.315	10.7195	arginine decarboxylase [Source:HGNC Symbol;Acc:29957]
ENSG00000142920	ADC	ENST00000373443	6	17	37.315	-31.315	16.0793	arginine decarboxylase [Source:HGNC Symbol;Acc:29957]
ENSG00000142920	ADC	ENST00000398167	6	17	37.315	-31.315	16.0793	arginine decarboxylase [Source:HGNC Symbol;Acc:29957]
ENSG00000142920	ADC	ENST00000373441	3	15	32.925	-29.925	9.11162	arginine decarboxylase [Source:HGNC Symbol;Acc:29957]
ENSG00000142920	ADC	ENST00000294517	5	15	32.925	-27.925	15.186	arginine decarboxylase [Source:HGNC Symbol;Acc:29957]
ENSG00000142920	ADC	ENST00000471119	4	14	30.73	-26.73	13.0166	arginine decarboxylase [Source:HGNC Symbol;Acc:29957]
ENSG00000142920	ADC	ENST00000373440	2	5	10.975	-8.975	18.2232	arginine decarboxylase [Source:HGNC Symbol;Acc:29957]
ENSG00000142920	ADC	ENST00000462920	2	5	10.975	-8.975	18.2232	arginine decarboxylase [Source:HGNC Symbol;Acc:29957]
ENSG00000142920	ADC	ENST00000492420	2	5	10.975	-8.975	18.2232	arginine decarboxylase [Source:HGNC Symbol;Acc:29957]
ENSG00000142920	ADC	ENST00000497710	2	5	10.975	-8.975	18.2232	arginine decarboxylase [Source:HGNC Symbol;Acc:29957]
ENSG00000143199	ADCY10	ENST00000545172	1	5	10.975	-9.975	9.11162	adenylate cyclase 10 (soluble) [Source:HGNC Symbol;Acc:21285]
ENSG00000161912	ADCY10P1	ENST00000567255	2	19	41.705	-39.705	4.79559	adenylate cyclase 10 (soluble) pseudogene 1 [Source:HGNC Symbol;Acc:44143]
ENSG00000161912	ADCY10P1	ENST00000457653	2	7	15.365	-13.365	13.0166	adenylate cyclase 10 (soluble) pseudogene 1 [Source:HGNC Symbol;Acc:44143]
ENSG00000129467	ADCY4	ENST00000396747	7	15	32.925	-25.925	21.2604	adenylate cyclase 4 [Source:HGNC Symbol;Acc:235]
ENSG00000129467	ADCY4	ENST00000554936	2	12	26.34	-24.34	7.59301	adenylate cyclase 4 [Source:HGNC Symbol;Acc:235]
ENSG00000141433	ADCYAP1	ENST00000579794	1	10	21.95	-20.95	4.55581	adenylate cyclase activating polypeptide 1 (pituitary) [Source:HGNC Symbol;Acc:241]
ENSG00000087274	ADD1	ENST00000503062	3	12	26.34	-23.34	11.3895	adducin 1 (alpha) [Source:HGNC Symbol;Acc:243]
ENSG00000118492	ADGB	ENST00000493950	4	12	26.34	-22.34	15.186	androglobin [Source:HGNC Symbol;Acc:21212]
ENSG00000118492	ADGB	ENST00000367493	2	6	13.17	-11.17	15.186	androglobin [Source:HGNC Symbol;Acc:21212]
ENSG00000118492	ADGB	ENST00000397944	2	6	13.17	-11.17	15.186	androglobin [Source:HGNC Symbol;Acc:21212]
ENSG00000172955	ADH6	ENST00000394897	2	6	13.17	-11.17	15.186	alcohol dehydrogenase 6 (class V) [Source:HGNC Symbol;Acc:255]
ENSG00000006831	ADIPOR2	ENST00000544470	1	9	19.755	-18.755	5.06201	adiponectin receptor 2 [Source:HGNC Symbol;Acc:24041]
ENSG00000148926	ADM	ENST00000278175	40	81	177.795	-137.795	22.4978	adrenomedullin [Source:HGNC Symbol;Acc:259]
ENSG00000148926	ADM	ENST00000525063	19	40	87.8	-68.8	21.6401	adrenomedullin [Source:HGNC Symbol;Acc:259]
ENSG00000148926	ADM	ENST00000524948	16	34	74.63	-58.63	21.4391	adrenomedullin [Source:HGNC Symbol;Acc:259]
ENSG00000148926	ADM	ENST00000526492	15	33	72.435	-57.435	20.7082	adrenomedullin [Source:HGNC Symbol;Acc:259]
ENSG00000101126	ADNP	ENST00000534467	2	6	13.17	-11.17	15.186	activity-dependent neuroprotector homeobox [Source:HGNC Symbol;Acc:15766]
ENSG00000159322	ADPGK	ENST00000456471	4	9	19.755	-15.755	20.248	ADP-dependent glucokinase [Source:HGNC Symbol;Acc:25250]
ENSG00000159322	ADPGK	ENST00000563907	3	8	17.56	-14.56	17.0843	ADP-dependent glucokinase [Source:HGNC Symbol;Acc:25250]
ENSG00000159322	ADPGK	ENST00000569517	3	7	15.365	-12.365	19.5249	ADP-dependent glucokinase [Source:HGNC Symbol;Acc:25250]
ENSG00000171873	ADRA1D	ENST00000379453	1	8	17.56	-16.56	5.69476	adrenoceptor alpha 1D [Source:HGNC Symbol;Acc:280]
ENSG00000188778	ADRB3	ENST00000345060	1	7	15.365	-14.365	6.5083	adrenoceptor beta 3 [Source:HGNC Symbol;Acc:288]
ENSG00000173020	ADRBK1	ENST00000524899	2	6	13.17	-11.17	15.186	adrenergic, beta, receptor kinase 1 [Source:HGNC Symbol;Acc:289]
ENSG00000100077	ADRBK2	ENST00000324198	3	10	21.95	-18.95	13.6674	adrenergic, beta, receptor kinase 2 [Source:HGNC Symbol;Acc:290]
ENSG00000111863	ADTRP	ENST00000414691	2	7	15.365	-13.365	13.0166	androgen-dependent TFPI-regulating protein [Source:HGNC Symbol;Acc:21214]
ENSG00000111863	ADTRP	ENST00000513651	1	6	13.17	-12.17	7.59301	androgen-dependent TFPI-regulating protein [Source:HGNC Symbol;Acc:21214]
ENSG00000111863	ADTRP	ENST00000514824	2	6	13.17	-11.17	15.186	androgen-dependent TFPI-regulating protein [Source:HGNC Symbol;Acc:21214]
ENSG00000139154	AEBP2	ENST00000398731	1	7	15.365	-14.365	6.5083	AE binding protein 2 [Source:HGNC Symbol;Acc:24051]
ENSG00000234703	AF015262.2	ENST00000455028	2	6	13.17	-11.17	15.186
ENSG00000205622	AF064858.6	ENST00000380931	1	12	26.34	-25.34	3.79651
ENSG00000205622	AF064858.6	ENST00000544859	1	12	26.34	-25.34	3.79651
ENSG00000235888	AF064858.8	ENST00000417335	1	7	15.365	-14.365	6.5083
ENSG00000235012	AF121897.4	ENST00000411867	1	8	17.56	-16.56	5.69476
ENSG00000256895	AF127577.1	ENST00000544664	1	5	10.975	-9.975	9.11162
ENSG00000235609	AF127936.7	ENST00000412426	3	6	13.17	-10.17	22.779
ENSG00000254936	AF131215.3	ENST00000500944	3	15	32.925	-29.925	9.11162
ENSG00000254936	AF131215.3	ENST00000526648	3	15	32.925	-29.925	9.11162
ENSG00000254556	AF131215.4	ENST00000531549	1	13	28.535	-27.535	3.50447
ENSG00000255020	AF131216.5	ENST00000525867	1	5	10.975	-9.975	9.11162
ENSG00000246477	AF131216.6	ENST00000498997	13	31	68.045	-55.045	19.105
ENSG00000184596	AF207550.1	ENST00000330085	2	7	15.365	-13.365	13.0166
ENSG00000230233	AF240627.2	ENST00000416002	2	6	13.17	-11.17	15.186
ENSG00000232370	AF241726.2	ENST00000317902	1	7	15.365	-14.365	6.5083
ENSG00000233007	AF241726.4	ENST00000428234	1	8	17.56	-16.56	5.69476
ENSG00000157510	AFAP1L1	ENST00000455574	4	9	19.755	-15.755	20.248	actin filament associated protein 1-like 1 [Source:HGNC Symbol;Acc:26714]
ENSG00000155966	AFF2	ENST00000342251	2	6	13.17	-11.17	15.186	AF4/FMR2 family, member 2 [Source:HGNC Symbol;Acc:3776]
ENSG00000144218	AFF3	ENST00000409579	3	9	19.755	-16.755	15.186	AF4/FMR2 family, member 3 [Source:HGNC Symbol;Acc:6473]
ENSG00000144218	AFF3	ENST00000409236	3	7	15.365	-12.365	19.5249	AF4/FMR2 family, member 3 [Source:HGNC Symbol;Acc:6473]
ENSG00000072364	AFF4	ENST00000378595	21	49	107.555	-86.555	19.5249	AF4/FMR2 family, member 4 [Source:HGNC Symbol;Acc:17869]
ENSG00000072364	AFF4	ENST00000478588	3	15	32.925	-29.925	9.11162	AF4/FMR2 family, member 4 [Source:HGNC Symbol;Acc:17869]
ENSG00000072364	AFF4	ENST00000477369	4	10	21.95	-17.95	18.2232	AF4/FMR2 family, member 4 [Source:HGNC Symbol;Acc:17869]
ENSG00000223959	AFG3L1P	ENST00000423742	8	16	35.12	-27.12	22.779	AFG3 ATPase family gene 3-like 1 (S. cerevisiae), pseudogene [Source:HGNC Symbol;Acc:314]
ENSG00000223959	AFG3L1P	ENST00000355531	3	7	15.365	-12.365	19.5249	AFG3 ATPase family gene 3-like 1 (S. cerevisiae), pseudogene [Source:HGNC Symbol;Acc:314]
ENSG00000223959	AFG3L1P	ENST00000454997	1	6	13.17	-12.17	7.59301	AFG3 ATPase family gene 3-like 1 (S. cerevisiae), pseudogene [Source:HGNC Symbol;Acc:314]
ENSG00000188234	AGAP4	ENST00000495243	2	8	17.56	-15.56	11.3895	ArfGAP with GTPase domain, ankyrin repeat and PH domain 4 [Source:HGNC Symbol;Acc:23459]
ENSG00000188234	AGAP4	ENST00000490752	1	5	10.975	-9.975	9.11162	ArfGAP with GTPase domain, ankyrin repeat and PH domain 4 [Source:HGNC Symbol;Acc:23459]
ENSG00000174194	AGAP8	ENST00000479304	7	15	32.925	-25.925	21.2604	ArfGAP with GTPase domain, ankyrin repeat and PH domain 8 [Source:HGNC Symbol;Acc:23464]
ENSG00000165923	AGBL2	ENST00000528244	4	8	17.56	-13.56	22.779	ATP/GTP binding protein-like 2 [Source:HGNC Symbol;Acc:26296]
ENSG00000146856	AGBL3	ENST00000359383	5	11	24.145	-19.145	20.7082	ATP/GTP binding protein-like 3 [Source:HGNC Symbol;Acc:27981]
ENSG00000146856	AGBL3	ENST00000435976	2	6	13.17	-11.17	15.186	ATP/GTP binding protein-like 3 [Source:HGNC Symbol;Acc:27981]
ENSG00000146856	AGBL3	ENST00000455283	2	5	10.975	-8.975	18.2232	ATP/GTP binding protein-like 3 [Source:HGNC Symbol;Acc:27981]
ENSG00000106351	AGFG2	ENST00000477022	2	9	19.755	-17.755	10.124	ArfGAP with FG repeats 2 [Source:HGNC Symbol;Acc:5177]
ENSG00000106351	AGFG2	ENST00000430857	1	5	10.975	-9.975	9.11162	ArfGAP with FG repeats 2 [Source:HGNC Symbol;Acc:5177]
ENSG00000169692	AGPAT2	ENST00000371694	2	10	21.95	-19.95	9.11162	1-acylglycerol-3-phosphate O-acyltransferase 2 (lysophosphatidic acid acyltransferase, beta) [Source:HGNC Symbol;Acc:325]
ENSG00000169692	AGPAT2	ENST00000371696	2	10	21.95	-19.95	9.11162	1-acylglycerol-3-phosphate O-acyltransferase 2 (lysophosphatidic acid acyltransferase, beta) [Source:HGNC Symbol;Acc:325]
ENSG00000169692	AGPAT2	ENST00000538402	1	7	15.365	-14.365	6.5083	1-acylglycerol-3-phosphate O-acyltransferase 2 (lysophosphatidic acid acyltransferase, beta) [Source:HGNC Symbol;Acc:325]
ENSG00000188266	AGPHD1	ENST00000566289	12	25	54.875	-42.875	21.8679	aminoglycoside phosphotransferase domain containing 1 [Source:HGNC Symbol;Acc:34403]
ENSG00000188157	AGRN	ENST00000379370	7	19	41.705	-34.705	16.7846	agrin [Source:HGNC Symbol;Acc:329]
ENSG00000188157	AGRN	ENST00000479707	4	8	17.56	-13.56	22.779	agrin [Source:HGNC Symbol;Acc:329]
ENSG00000159723	AGRP	ENST00000290953	2	5	10.975	-8.975	18.2232	agouti related protein homolog (mouse) [Source:HGNC Symbol;Acc:330]
ENSG00000158467	AHCYL2	ENST00000474594	4	9	19.755	-15.755	20.248	adenosylhomocysteinase-like 2 [Source:HGNC Symbol;Acc:22204]
ENSG00000158467	AHCYL2	ENST00000490911	3	8	17.56	-14.56	17.0843	adenosylhomocysteinase-like 2 [Source:HGNC Symbol;Acc:22204]
ENSG00000135541	AHI1	ENST00000367799	4	13	28.535	-24.535	14.0179	Abelson helper integration site 1 [Source:HGNC Symbol;Acc:21575]
ENSG00000135541	AHI1	ENST00000529865	1	5	10.975	-9.975	9.11162	Abelson helper integration site 1 [Source:HGNC Symbol;Acc:21575]
ENSG00000173209	AHSA2	ENST00000471542	15	31	68.045	-53.045	22.0442	AHA1, activator of heat shock 90kDa protein ATPase homolog 2 (yeast) [Source:HGNC Symbol;Acc:20437]
ENSG00000173209	AHSA2	ENST00000484217	10	21	46.095	-36.095	21.6943	AHA1, activator of heat shock 90kDa protein ATPase homolog 2 (yeast) [Source:HGNC Symbol;Acc:20437]
ENSG00000173209	AHSA2	ENST00000493628	5	10	21.95	-16.95	22.779	AHA1, activator of heat shock 90kDa protein ATPase homolog 2 (yeast) [Source:HGNC Symbol;Acc:20437]
ENSG00000173209	AHSA2	ENST00000493310	3	9	19.755	-16.755	15.186	AHA1, activator of heat shock 90kDa protein ATPase homolog 2 (yeast) [Source:HGNC Symbol;Acc:20437]
ENSG00000173209	AHSA2	ENST00000491217	4	8	17.56	-13.56	22.779	AHA1, activator of heat shock 90kDa protein ATPase homolog 2 (yeast) [Source:HGNC Symbol;Acc:20437]
ENSG00000145192	AHSG	ENST00000478441	1	6	13.17	-12.17	7.59301	alpha-2-HS-glycoprotein [Source:HGNC Symbol;Acc:349]
ENSG00000112297	AIM1	ENST00000535438	2	6	13.17	-11.17	15.186	absent in melanoma 1 [Source:HGNC Symbol;Acc:356]
ENSG00000112297	AIM1	ENST00000487681	1	5	10.975	-9.975	9.11162	absent in melanoma 1 [Source:HGNC Symbol;Acc:356]
ENSG00000176092	AIM1L	ENST00000308182	1	6	13.17	-12.17	7.59301	absent in melanoma 1-like [Source:HGNC Symbol;Acc:17295]
ENSG00000176092	AIM1L	ENST00000527815	1	6	13.17	-12.17	7.59301	absent in melanoma 1-like [Source:HGNC Symbol;Acc:17295]
ENSG00000234187	AIMP1P1	ENST00000418670	1	5	10.975	-9.975	9.11162	aminoacyl tRNA synthetase complex-interacting multifunctional protein 1 pseudogene 1 [Source:HGNC Symbol;Acc:16543]
ENSG00000129221	AIPL1	ENST00000250087	1	7	15.365	-14.365	6.5083	aryl hydrocarbon receptor interacting protein-like 1 [Source:HGNC Symbol;Acc:359]
ENSG00000129221	AIPL1	ENST00000381128	1	7	15.365	-14.365	6.5083	aryl hydrocarbon receptor interacting protein-like 1 [Source:HGNC Symbol;Acc:359]
ENSG00000129221	AIPL1	ENST00000381129	1	7	15.365	-14.365	6.5083	aryl hydrocarbon receptor interacting protein-like 1 [Source:HGNC Symbol;Acc:359]
ENSG00000129221	AIPL1	ENST00000574506	1	5	10.975	-9.975	9.11162	aryl hydrocarbon receptor interacting protein-like 1 [Source:HGNC Symbol;Acc:359]
ENSG00000004455	AK2	ENST00000551979	122	262	575.09	-453.09	21.2141	adenylate kinase 2 [Source:HGNC Symbol;Acc:362]
ENSG00000162433	AK4	ENST00000327299	41	82	179.99	-138.99	22.779	adenylate kinase 4 [Source:HGNC Symbol;Acc:363]
ENSG00000162433	AK4	ENST00000546702	8	19	41.705	-33.705	19.1824	adenylate kinase 4 [Source:HGNC Symbol;Acc:363]
ENSG00000162433	AK4	ENST00000474968	3	7	15.365	-12.365	19.5249	adenylate kinase 4 [Source:HGNC Symbol;Acc:363]
ENSG00000162433	AK4	ENST00000479060	3	7	15.365	-12.365	19.5249	adenylate kinase 4 [Source:HGNC Symbol;Acc:363]
ENSG00000233381	AK4P3	ENST00000418260	1	5	10.975	-9.975	9.11162	adenylate kinase 4 pseudogene 3 [Source:HGNC Symbol;Acc:21596]
ENSG00000233381	AK4P3	ENST00000438686	1	5	10.975	-9.975	9.11162	adenylate kinase 4 pseudogene 3 [Source:HGNC Symbol;Acc:21596]
ENSG00000154027	AK5	ENST00000344720	3	9	19.755	-16.755	15.186	adenylate kinase 5 [Source:HGNC Symbol;Acc:365]
ENSG00000154027	AK5	ENST00000354567	3	8	17.56	-14.56	17.0843	adenylate kinase 5 [Source:HGNC Symbol;Acc:365]
ENSG00000154027	AK5	ENST00000469394	1	5	10.975	-9.975	9.11162	adenylate kinase 5 [Source:HGNC Symbol;Acc:365]
ENSG00000140057	AK7	ENST00000267584	2	17	37.315	-35.315	5.35977	adenylate kinase 7 [Source:HGNC Symbol;Acc:20091]
ENSG00000140057	AK7	ENST00000554706	1	5	10.975	-9.975	9.11162	adenylate kinase 7 [Source:HGNC Symbol;Acc:20091]
ENSG00000170776	AKAP13	ENST00000560302	5	24	52.68	-47.68	9.49127	A kinase (PRKA) anchor protein 13 [Source:HGNC Symbol;Acc:371]
ENSG00000170776	AKAP13	ENST00000560571	1	5	10.975	-9.975	9.11162	A kinase (PRKA) anchor protein 13 [Source:HGNC Symbol;Acc:371]
ENSG00000151320	AKAP6	ENST00000557708	5	11	24.145	-19.145	20.7082	A kinase (PRKA) anchor protein 6 [Source:HGNC Symbol;Acc:376]
ENSG00000174574	AKIRIN1	ENST00000372984	7	20	43.9	-36.9	15.9453	akirin 1 [Source:HGNC Symbol;Acc:25744]
ENSG00000174574	AKIRIN1	ENST00000446189	9	20	43.9	-34.9	20.5011	akirin 1 [Source:HGNC Symbol;Acc:25744]
ENSG00000174574	AKIRIN1	ENST00000531822	6	15	32.925	-26.925	18.2232	akirin 1 [Source:HGNC Symbol;Acc:25744]
ENSG00000174574	AKIRIN1	ENST00000529075	2	6	13.17	-11.17	15.186	akirin 1 [Source:HGNC Symbol;Acc:25744]
ENSG00000162641	AKNAD1	ENST00000357393	3	14	30.73	-27.73	9.76245	AKNA domain containing 1 [Source:HGNC Symbol;Acc:28398]
ENSG00000151632	AKR1C2	ENST00000460124	353	798	1751.61	-1398.61	20.1529	aldo-keto reductase family 1, member C2 (dihydrodiol dehydrogenase 2; bile acid binding protein; 3-alpha hydroxysteroid dehydrogenase, type III) [Source:HGNC Symbol;Acc:385]
ENSG00000151632	AKR1C2	ENST00000380753	356	776	1703.32	-1347.32	20.9004	aldo-keto reductase family 1, member C2 (dihydrodiol dehydrogenase 2; bile acid binding protein; 3-alpha hydroxysteroid dehydrogenase, type III) [Source:HGNC Symbol;Acc:385]
ENSG00000151632	AKR1C2	ENST00000407674	343	774	1698.93	-1355.93	20.1892	aldo-keto reductase family 1, member C2 (dihydrodiol dehydrogenase 2; bile acid binding protein; 3-alpha hydroxysteroid dehydrogenase, type III) [Source:HGNC Symbol;Acc:385]
ENSG00000151632	AKR1C2	ENST00000421196	311	686	1505.77	-1194.77	20.6539	aldo-keto reductase family 1, member C2 (dihydrodiol dehydrogenase 2; bile acid binding protein; 3-alpha hydroxysteroid dehydrogenase, type III) [Source:HGNC Symbol;Acc:385]
ENSG00000151632	AKR1C2	ENST00000455190	130	304	667.28	-537.28	19.4821	aldo-keto reductase family 1, member C2 (dihydrodiol dehydrogenase 2; bile acid binding protein; 3-alpha hydroxysteroid dehydrogenase, type III) [Source:HGNC Symbol;Acc:385]
ENSG00000196139	AKR1C3	ENST00000380554	209	427	937.265	-728.265	22.2989	aldo-keto reductase family 1, member C3 (3-alpha hydroxysteroid dehydrogenase, type II) [Source:HGNC Symbol;Acc:386]
ENSG00000196139	AKR1C3	ENST00000480697	70	163	357.785	-287.785	19.5648	aldo-keto reductase family 1, member C3 (3-alpha hydroxysteroid dehydrogenase, type II) [Source:HGNC Symbol;Acc:386]
ENSG00000053371	AKR7A2	ENST00000489286	10	28	61.46	-51.46	16.2707	aldo-keto reductase family 7, member A2 (aflatoxin aldehyde reductase) [Source:HGNC Symbol;Acc:389]
ENSG00000053371	AKR7A2	ENST00000481966	3	14	30.73	-27.73	9.76245	aldo-keto reductase family 7, member A2 (aflatoxin aldehyde reductase) [Source:HGNC Symbol;Acc:389]
ENSG00000053371	AKR7A2	ENST00000492217	1	6	13.17	-12.17	7.59301	aldo-keto reductase family 7, member A2 (aflatoxin aldehyde reductase) [Source:HGNC Symbol;Acc:389]
ENSG00000142208	AKT1	ENST00000554848	2	5	10.975	-8.975	18.2232	v-akt murine thymoma viral oncogene homolog 1 [Source:HGNC Symbol;Acc:391]
ENSG00000105221	AKT2	ENST00000486647	2	5	10.975	-8.975	18.2232	v-akt murine thymoma viral oncogene homolog 2 [Source:HGNC Symbol;Acc:392]
ENSG00000117020	AKT3	ENST00000336199	3	8	17.56	-14.56	17.0843	v-akt murine thymoma viral oncogene homolog 3 (protein kinase B, gamma) [Source:HGNC Symbol;Acc:393]
ENSG00000117020	AKT3	ENST00000366540	3	8	17.56	-14.56	17.0843	v-akt murine thymoma viral oncogene homolog 3 (protein kinase B, gamma) [Source:HGNC Symbol;Acc:393]
ENSG00000257034	AL021707.2	ENST00000544928	7	19	41.705	-34.705	16.7846
ENSG00000217340	AL023807.2	ENST00000398387	8	22	48.29	-40.29	16.5666	Uncharacterized protein; cDNA FLJ27422 fis, clone WMC08087 [Source:UniProtKB/TrEMBL;Acc:Q6ZNN6]
ENSG00000232079	AL035610.1	ENST00000423808	5	10	21.95	-16.95	22.779
ENSG00000236532	AL035610.2	ENST00000453420	2	20	43.9	-41.9	4.55581
ENSG00000266568	AL049610.1	ENST00000578838	4	20	43.9	-39.9	9.11162
ENSG00000236674	AL049636.1	ENST00000455736	2	28	61.46	-59.46	3.25415
ENSG00000225398	AL078621.5	ENST00000421970	2	5	10.975	-8.975	18.2232
ENSG00000203863	AL079342.1	ENST00000369474	4	18	39.51	-35.51	10.124	Uncharacterized protein; cDNA FLJ27030 fis, clone SLV07741 [Source:UniProtKB/TrEMBL;Acc:Q6ZNW3]
ENSG00000244676	AL109761.5	ENST00000428689	1	5	10.975	-9.975	9.11162
ENSG00000235785	AL109767.1	ENST00000429450	1	7	15.365	-14.365	6.5083
ENSG00000196960	AL117340.1	ENST00000359888	2	6	13.17	-11.17	15.186	Putative UPF0607 protein FLJ37424 [Source:UniProtKB/Swiss-Prot;Acc:Q8N9G6]
ENSG00000232018	AL132709.8	ENST00000442197	1	5	10.975	-9.975	9.11162
ENSG00000212673	AL136115.1	ENST00000391369	10	25	54.875	-44.875	18.2232	HCG2032337; PRO1848; Protein 100507229 [Source:UniProtKB/TrEMBL;Acc:Q9UHT5]
ENSG00000212743	AL137145.1	ENST00000391437	1	12	26.34	-25.34	3.79651
ENSG00000237847	AL137798.1	ENST00000434336	1	12	26.34	-25.34	3.79651	UPF0627 protein ENSP00000341061/ENSP00000339743 [Source:UniProtKB/Swiss-Prot;Acc:A6NEA5]
ENSG00000145965	AL138831.1	ENST00000356722	2	5	10.975	-8.975	18.2232
ENSG00000196333	AL158821.1	ENST00000358740	2	6	13.17	-11.17	15.186
ENSG00000228537	AL353608.1	ENST00000417734	2	12	26.34	-24.34	7.59301	HDCMB45P; Uncharacterized protein [Source:UniProtKB/TrEMBL;Acc:Q9P1R7]
ENSG00000203276	AL353898.2	ENST00000327057	1	13	28.535	-27.535	3.50447
ENSG00000205266	AL353997.3	ENST00000445433	5	25	54.875	-49.875	9.11162
ENSG00000205266	AL353997.3	ENST00000444070	6	25	54.875	-48.875	10.9339
ENSG00000205266	AL353997.3	ENST00000583394	1	12	26.34	-25.34	3.79651
ENSG00000240279	AL353997.4	ENST00000332088	4	10	21.95	-17.95	18.2232
ENSG00000215428	AL354898.1	ENST00000277491	1	8	17.56	-16.56	5.69476
ENSG00000176082	AL357153.1	ENST00000320746	2	10	21.95	-19.95	9.11162
ENSG00000230806	AL358175.1	ENST00000437515	2	12	26.34	-24.34	7.59301
ENSG00000204038	AL359195.1	ENST00000356374	2	11	24.145	-22.145	8.28329	Uncharacterized protein; cDNA FLJ46261 fis, clone TESTI4025062 [Source:UniProtKB/TrEMBL;Acc:Q6ZRL6]
ENSG00000258664	AL359853.2	ENST00000553856	2	6	13.17	-11.17	15.186	interferon alpha responsive protein isoform a [Source:RefSeq peptide;Acc:NP_071742]
ENSG00000203286	AL365202.1	ENST00000366116	1	5	10.975	-9.975	9.11162	Uncharacterized protein [Source:UniProtKB/TrEMBL;Acc:H7BYV5]
ENSG00000234614	AL450992.2	ENST00000434182	1	6	13.17	-12.17	7.59301
ENSG00000227552	AL583842.1	ENST00000445662	1	6	13.17	-12.17	7.59301
ENSG00000233798	AL583842.2	ENST00000415979	1	8	17.56	-16.56	5.69476
ENSG00000203849	AL583842.6	ENST00000369381	11	33	72.435	-61.435	15.186
ENSG00000256239	AL589642.1	ENST00000541085	1	5	10.975	-9.975	9.11162
ENSG00000225210	AL589743.1	ENST00000551881	37	88	193.16	-156.16	19.1551
ENSG00000225210	AL589743.1	ENST00000547779	19	40	87.8	-68.8	21.6401
ENSG00000225210	AL589743.1	ENST00000548475	13	29	63.655	-50.655	20.4226
ENSG00000228294	AL589743.2	ENST00000550512	3	9	19.755	-16.755	15.186
ENSG00000256731	AL591069.1	ENST00000541740	7	17	37.315	-30.315	18.7592
ENSG00000203284	AL591516.1	ENST00000366114	1	6	13.17	-12.17	7.59301
ENSG00000213167	AL591516.4	ENST00000392674	1	5	10.975	-9.975	9.11162
ENSG00000236943	AL592284.1	ENST00000429496	4	12	26.34	-22.34	15.186
ENSG00000236943	AL592284.1	ENST00000454100	1	9	19.755	-18.755	5.06201
ENSG00000236943	AL592284.1	ENST00000443242	2	9	19.755	-17.755	10.124
ENSG00000236943	AL592284.1	ENST00000444499	1	8	17.56	-16.56	5.69476
ENSG00000236943	AL592284.1	ENST00000421955	1	6	13.17	-12.17	7.59301
ENSG00000236943	AL592284.1	ENST00000428309	1	6	13.17	-12.17	7.59301
ENSG00000236943	AL592284.1	ENST00000456620	1	6	13.17	-12.17	7.59301
ENSG00000229663	AL672296.1	ENST00000427780	2	5	10.975	-8.975	18.2232
ENSG00000236029	AL953854.2	ENST00000414020	1	6	13.17	-12.17	7.59301	Novel protein similar to contactin associated protein-like 3 (CNTNAP3) [Source:UniProtKB/TrEMBL;Acc:Q4VWZ7]
ENSG00000148218	ALAD	ENST00000445750	1	6	13.17	-12.17	7.59301	aminolevulinate dehydratase [Source:HGNC Symbol;Acc:395]
ENSG00000163631	ALB	ENST00000295897	1	5	10.975	-9.975	9.11162	albumin [Source:HGNC Symbol;Acc:399]
ENSG00000163631	ALB	ENST00000486939	2	5	10.975	-8.975	18.2232	albumin [Source:HGNC Symbol;Acc:399]
ENSG00000170017	ALCAM	ENST00000470756	1	6	13.17	-12.17	7.59301	activated leukocyte cell adhesion molecule [Source:HGNC Symbol;Acc:400]
ENSG00000161618	ALDH16A1	ENST00000293350	5	14	30.73	-25.73	16.2707	aldehyde dehydrogenase 16 family, member A1 [Source:HGNC Symbol;Acc:28114]
ENSG00000161618	ALDH16A1	ENST00000455361	5	14	30.73	-25.73	16.2707	aldehyde dehydrogenase 16 family, member A1 [Source:HGNC Symbol;Acc:28114]
ENSG00000246022	ALDH1L1-AS2	ENST00000502278	3	7	15.365	-12.365	19.5249	ALDH1L1 antisense RNA 2 [Source:HGNC Symbol;Acc:42446]
ENSG00000136010	ALDH1L2	ENST00000552270	2	12	26.34	-24.34	7.59301	aldehyde dehydrogenase 1 family, member L2 [Source:HGNC Symbol;Acc:26777]
ENSG00000136010	ALDH1L2	ENST00000424857	2	8	17.56	-15.56	11.3895	aldehyde dehydrogenase 1 family, member L2 [Source:HGNC Symbol;Acc:26777]
ENSG00000149925	ALDOA	ENST00000562240	3	12	26.34	-23.34	11.3895	aldolase A, fructose-bisphosphate [Source:HGNC Symbol;Acc:414]
ENSG00000149925	ALDOA	ENST00000575627	4	8	17.56	-13.56	22.779	aldolase A, fructose-bisphosphate [Source:HGNC Symbol;Acc:414]
ENSG00000109107	ALDOC	ENST00000578590	2	6	13.17	-11.17	15.186	aldolase C, fructose-bisphosphate [Source:HGNC Symbol;Acc:418]
ENSG00000139133	ALG10	ENST00000541178	1	19	41.705	-40.705	2.39779	asparagine-linked glycosylation 10, alpha-1,2-glucosyltransferase homolog (S. pombe) [Source:HGNC Symbol;Acc:23162]
ENSG00000139133	ALG10	ENST00000538927	1	10	21.95	-20.95	4.55581	asparagine-linked glycosylation 10, alpha-1,2-glucosyltransferase homolog (S. pombe) [Source:HGNC Symbol;Acc:23162]
ENSG00000088035	ALG6	ENST00000487136	5	12	26.34	-21.34	18.9825	asparagine-linked glycosylation 6, alpha-1,3-glucosyltransferase homolog (S. cerevisiae) [Source:HGNC Symbol;Acc:23157]
ENSG00000171094	ALK	ENST00000389048	2	7	15.365	-13.365	13.0166	anaplastic lymphoma receptor tyrosine kinase [Source:HGNC Symbol;Acc:427]
ENSG00000116127	ALMS1	ENST00000484298	10	27	59.265	-49.265	16.8734	Alstrom syndrome 1 [Source:HGNC Symbol;Acc:428]
ENSG00000116127	ALMS1	ENST00000423048	8	16	35.12	-27.12	22.779	Alstrom syndrome 1 [Source:HGNC Symbol;Acc:428]
ENSG00000073331	ALPK1	ENST00000458497	14	32	70.24	-56.24	19.9317	alpha-kinase 1 [Source:HGNC Symbol;Acc:20917]
ENSG00000073331	ALPK1	ENST00000504745	12	27	59.265	-47.265	20.248	alpha-kinase 1 [Source:HGNC Symbol;Acc:20917]
ENSG00000073331	ALPK1	ENST00000504176	4	20	43.9	-39.9	9.11162	alpha-kinase 1 [Source:HGNC Symbol;Acc:20917]
ENSG00000073331	ALPK1	ENST00000509722	4	20	43.9	-39.9	9.11162	alpha-kinase 1 [Source:HGNC Symbol;Acc:20917]
ENSG00000073331	ALPK1	ENST00000515106	1	6	13.17	-12.17	7.59301	alpha-kinase 1 [Source:HGNC Symbol;Acc:20917]
ENSG00000155754	ALS2CR11	ENST00000286195	1	8	17.56	-16.56	5.69476	amyotrophic lateral sclerosis 2 (juvenile) chromosome region, candidate 11 [Source:HGNC Symbol;Acc:14438]
ENSG00000155754	ALS2CR11	ENST00000439802	1	7	15.365	-14.365	6.5083	amyotrophic lateral sclerosis 2 (juvenile) chromosome region, candidate 11 [Source:HGNC Symbol;Acc:14438]
ENSG00000138380	ALS2CR8	ENST00000444724	1	10	21.95	-20.95	4.55581	amyotrophic lateral sclerosis 2 (juvenile) chromosome region, candidate 8 [Source:HGNC Symbol;Acc:14435]
ENSG00000138380	ALS2CR8	ENST00000434998	1	8	17.56	-16.56	5.69476	amyotrophic lateral sclerosis 2 (juvenile) chromosome region, candidate 8 [Source:HGNC Symbol;Acc:14435]
ENSG00000138380	ALS2CR8	ENST00000427712	1	6	13.17	-12.17	7.59301	amyotrophic lateral sclerosis 2 (juvenile) chromosome region, candidate 8 [Source:HGNC Symbol;Acc:14435]
ENSG00000138380	ALS2CR8	ENST00000456821	1	6	13.17	-12.17	7.59301	amyotrophic lateral sclerosis 2 (juvenile) chromosome region, candidate 8 [Source:HGNC Symbol;Acc:14435]
ENSG00000138380	ALS2CR8	ENST00000457031	1	6	13.17	-12.17	7.59301	amyotrophic lateral sclerosis 2 (juvenile) chromosome region, candidate 8 [Source:HGNC Symbol;Acc:14435]
ENSG00000138380	ALS2CR8	ENST00000471271	1	6	13.17	-12.17	7.59301	amyotrophic lateral sclerosis 2 (juvenile) chromosome region, candidate 8 [Source:HGNC Symbol;Acc:14435]
ENSG00000138380	ALS2CR8	ENST00000422368	3	6	13.17	-10.17	22.779	amyotrophic lateral sclerosis 2 (juvenile) chromosome region, candidate 8 [Source:HGNC Symbol;Acc:14435]
ENSG00000138380	ALS2CR8	ENST00000414490	1	5	10.975	-9.975	9.11162	amyotrophic lateral sclerosis 2 (juvenile) chromosome region, candidate 8 [Source:HGNC Symbol;Acc:14435]
ENSG00000138380	ALS2CR8	ENST00000447539	1	5	10.975	-9.975	9.11162	amyotrophic lateral sclerosis 2 (juvenile) chromosome region, candidate 8 [Source:HGNC Symbol;Acc:14435]
ENSG00000156150	ALX3	ENST00000369792	2	9	19.755	-17.755	10.124	ALX homeobox 3 [Source:HGNC Symbol;Acc:449]
ENSG00000160593	AMICA1	ENST00000534294	13	28	61.46	-48.46	21.152	adhesion molecule, interacts with CXADR antigen 1 [Source:HGNC Symbol;Acc:19084]
ENSG00000101935	AMMECR1	ENST00000372057	5	28	61.46	-56.46	8.13537	Alport syndrome, mental retardation, midface hypoplasia and elliptocytosis chromosomal region gene 1 [Source:HGNC Symbol;Acc:467]
ENSG00000101935	AMMECR1	ENST00000372059	5	28	61.46	-56.46	8.13537	Alport syndrome, mental retardation, midface hypoplasia and elliptocytosis chromosomal region gene 1 [Source:HGNC Symbol;Acc:467]
ENSG00000233273	AMMECR1LP1	ENST00000415152	5	19	41.705	-36.705	11.989	AMME chromosomal region gene 1-like pseudogene 1 [Source:HGNC Symbol;Acc:39809]
ENSG00000126016	AMOT	ENST00000462114	1	5	10.975	-9.975	9.11162	angiomotin [Source:HGNC Symbol;Acc:17810]
ENSG00000116337	AMPD2	ENST00000526301	3	7	15.365	-12.365	19.5249	adenosine monophosphate deaminase 2 [Source:HGNC Symbol;Acc:469]
ENSG00000133805	AMPD3	ENST00000295663	4	20	43.9	-39.9	9.11162	adenosine monophosphate deaminase 3 [Source:HGNC Symbol;Acc:470]
ENSG00000133805	AMPD3	ENST00000532966	4	16	35.12	-31.12	11.3895	adenosine monophosphate deaminase 3 [Source:HGNC Symbol;Acc:470]
ENSG00000133805	AMPD3	ENST00000527261	5	16	35.12	-30.12	14.2369	adenosine monophosphate deaminase 3 [Source:HGNC Symbol;Acc:470]
ENSG00000133805	AMPD3	ENST00000527369	3	12	26.34	-23.34	11.3895	adenosine monophosphate deaminase 3 [Source:HGNC Symbol;Acc:470]
ENSG00000145020	AMT	ENST00000427987	33	66	144.87	-111.87	22.779	aminomethyltransferase [Source:HGNC Symbol;Acc:473]
ENSG00000145020	AMT	ENST00000399379	13	32	70.24	-57.24	18.508	aminomethyltransferase [Source:HGNC Symbol;Acc:473]
ENSG00000145020	AMT	ENST00000546031	13	32	70.24	-57.24	18.508	aminomethyltransferase [Source:HGNC Symbol;Acc:473]
ENSG00000145020	AMT	ENST00000430521	6	23	50.485	-44.485	11.8847	aminomethyltransferase [Source:HGNC Symbol;Acc:473]
ENSG00000145020	AMT	ENST00000487589	8	20	43.9	-35.9	18.2232	aminomethyltransferase [Source:HGNC Symbol;Acc:473]
ENSG00000145020	AMT	ENST00000473163	4	16	35.12	-31.12	11.3895	aminomethyltransferase [Source:HGNC Symbol;Acc:473]
ENSG00000145020	AMT	ENST00000485108	5	14	30.73	-25.73	16.2707	aminomethyltransferase [Source:HGNC Symbol;Acc:473]
ENSG00000145020	AMT	ENST00000491800	3	11	24.145	-21.145	12.4249	aminomethyltransferase [Source:HGNC Symbol;Acc:473]
ENSG00000145020	AMT	ENST00000461210	3	10	21.95	-18.95	13.6674	aminomethyltransferase [Source:HGNC Symbol;Acc:473]
ENSG00000145020	AMT	ENST00000462048	2	8	17.56	-15.56	11.3895	aminomethyltransferase [Source:HGNC Symbol;Acc:473]
ENSG00000145020	AMT	ENST00000476828	1	7	15.365	-14.365	6.5083	aminomethyltransferase [Source:HGNC Symbol;Acc:473]
ENSG00000174876	AMY1B	ENST00000446703	8	30	65.85	-57.85	12.1488	amylase, alpha 1B (salivary) [Source:HGNC Symbol;Acc:475]
ENSG00000053900	ANAPC4	ENST00000505991	3	10	21.95	-18.95	13.6674	anaphase promoting complex subunit 4 [Source:HGNC Symbol;Acc:19990]
ENSG00000053900	ANAPC4	ENST00000505080	2	9	19.755	-17.755	10.124	anaphase promoting complex subunit 4 [Source:HGNC Symbol;Acc:19990]
ENSG00000053900	ANAPC4	ENST00000503805	4	8	17.56	-13.56	22.779	anaphase promoting complex subunit 4 [Source:HGNC Symbol;Acc:19990]
ENSG00000053900	ANAPC4	ENST00000507809	2	5	10.975	-8.975	18.2232	anaphase promoting complex subunit 4 [Source:HGNC Symbol;Acc:19990]
ENSG00000091879	ANGPT2	ENST00000523120	47	94	206.33	-159.33	22.779	angiopoietin 2 [Source:HGNC Symbol;Acc:485]
ENSG00000091879	ANGPT2	ENST00000338312	31	65	142.675	-111.675	21.7277	angiopoietin 2 [Source:HGNC Symbol;Acc:485]
ENSG00000171819	ANGPTL7	ENST00000476934	4	10	21.95	-17.95	18.2232	angiopoietin-like 7 [Source:HGNC Symbol;Acc:24078]
ENSG00000166839	ANKDD1A	ENST00000491145	3	6	13.17	-10.17	22.779	ankyrin repeat and death domain containing 1A [Source:HGNC Symbol;Acc:28002]
ENSG00000153930	ANKFN1	ENST00000318698	2	22	48.29	-46.29	4.14164	ankyrin-repeat and fibronectin type III domain containing 1 [Source:HGNC Symbol;Acc:26766]
ENSG00000153930	ANKFN1	ENST00000566473	1	19	41.705	-40.705	2.39779	ankyrin-repeat and fibronectin type III domain containing 1 [Source:HGNC Symbol;Acc:26766]
ENSG00000153930	ANKFN1	ENST00000575594	1	12	26.34	-25.34	3.79651	ankyrin-repeat and fibronectin type III domain containing 1 [Source:HGNC Symbol;Acc:26766]
ENSG00000131503	ANKHD1	ENST00000465435	2	9	19.755	-17.755	10.124	ankyrin repeat and KH domain containing 1 [Source:HGNC Symbol;Acc:24714]
ENSG00000001629	ANKIB1	ENST00000465883	3	9	19.755	-16.755	15.186	ankyrin repeat and IBR domain containing 1 [Source:HGNC Symbol;Acc:22215]
ENSG00000176915	ANKLE2	ENST00000337516	4	8	17.56	-13.56	22.779	ankyrin repeat and LEM domain containing 2 [Source:HGNC Symbol;Acc:29101]
ENSG00000176915	ANKLE2	ENST00000545623	1	7	15.365	-14.365	6.5083	ankyrin repeat and LEM domain containing 2 [Source:HGNC Symbol;Acc:29101]
ENSG00000144504	ANKMY1	ENST00000272972	3	7	15.365	-12.365	19.5249	ankyrin repeat and MYND domain containing 1 [Source:HGNC Symbol;Acc:20987]
ENSG00000144504	ANKMY1	ENST00000361678	3	7	15.365	-12.365	19.5249	ankyrin repeat and MYND domain containing 1 [Source:HGNC Symbol;Acc:20987]
ENSG00000144504	ANKMY1	ENST00000373320	3	7	15.365	-12.365	19.5249	ankyrin repeat and MYND domain containing 1 [Source:HGNC Symbol;Acc:20987]
ENSG00000144504	ANKMY1	ENST00000391987	3	7	15.365	-12.365	19.5249	ankyrin repeat and MYND domain containing 1 [Source:HGNC Symbol;Acc:20987]
ENSG00000144504	ANKMY1	ENST00000401804	3	7	15.365	-12.365	19.5249	ankyrin repeat and MYND domain containing 1 [Source:HGNC Symbol;Acc:20987]
ENSG00000144504	ANKMY1	ENST00000403283	3	7	15.365	-12.365	19.5249	ankyrin repeat and MYND domain containing 1 [Source:HGNC Symbol;Acc:20987]
ENSG00000144504	ANKMY1	ENST00000373318	3	6	13.17	-10.17	22.779	ankyrin repeat and MYND domain containing 1 [Source:HGNC Symbol;Acc:20987]
ENSG00000144504	ANKMY1	ENST00000405523	3	6	13.17	-10.17	22.779	ankyrin repeat and MYND domain containing 1 [Source:HGNC Symbol;Acc:20987]
ENSG00000144504	ANKMY1	ENST00000536462	3	6	13.17	-10.17	22.779	ankyrin repeat and MYND domain containing 1 [Source:HGNC Symbol;Acc:20987]
ENSG00000148677	ANKRD1	ENST00000371697	23	1735	3808.32	-3785.32	0.60394	ankyrin repeat domain 1 (cardiac muscle) [Source:HGNC Symbol;Acc:15819]
ENSG00000229152	ANKRD10-IT1	ENST00000426991	4	11	24.145	-20.145	16.5666	ANKRD10 intronic transcript 1 (non-protein coding) [Source:HGNC Symbol;Acc:39891]
ENSG00000076513	ANKRD13A	ENST00000549826	1	7	15.365	-14.365	6.5083	ankyrin repeat domain 13A [Source:HGNC Symbol;Acc:21268]
ENSG00000076513	ANKRD13A	ENST00000546476	3	7	15.365	-12.365	19.5249	ankyrin repeat domain 13A [Source:HGNC Symbol;Acc:21268]
ENSG00000198720	ANKRD13B	ENST00000394859	1	10	21.95	-20.95	4.55581	ankyrin repeat domain 13B [Source:HGNC Symbol;Acc:26363]
ENSG00000198720	ANKRD13B	ENST00000488766	1	9	19.755	-18.755	5.06201	ankyrin repeat domain 13B [Source:HGNC Symbol;Acc:26363]
ENSG00000198720	ANKRD13B	ENST00000487527	1	8	17.56	-16.56	5.69476	ankyrin repeat domain 13B [Source:HGNC Symbol;Acc:26363]
ENSG00000198720	ANKRD13B	ENST00000493506	1	7	15.365	-14.365	6.5083	ankyrin repeat domain 13B [Source:HGNC Symbol;Acc:26363]
ENSG00000134461	ANKRD16	ENST00000380094	6	12	26.34	-20.34	22.779	ankyrin repeat domain 16 [Source:HGNC Symbol;Acc:23471]
ENSG00000159712	ANKRD18CP	ENST00000354752	1	5	10.975	-9.975	9.11162	ankyrin repeat domain 18C, pseudogene [Source:HGNC Symbol;Acc:43601]
ENSG00000196774	ANKRD20A1	ENST00000377477	8	39	85.605	-77.605	9.34525	ankyrin repeat domain 20 family, member A1 [Source:HGNC Symbol;Acc:23665]
ENSG00000226695	ANKRD20A10P	ENST00000457591	2	5	10.975	-8.975	18.2232	ankyrin repeat domain 20 family, member A10, pseudogene [Source:HGNC Symbol;Acc:39707]
ENSG00000215559	ANKRD20A11P	ENST00000451663	3	8	17.56	-14.56	17.0843	ankyrin repeat domain 20 family, member A11, pseudogene [Source:HGNC Symbol;Acc:42024]
ENSG00000242676	ANKRD20A12P	ENST00000416817	7	19	41.705	-34.705	16.7846	ankyrin repeat domain 20 family, member A12, pseudogene [Source:HGNC Symbol;Acc:43603]
ENSG00000232745	ANKRD20A14P	ENST00000457776	11	34	74.63	-63.63	14.7394	ankyrin repeat domain 20 family, member A14, pseudogene [Source:HGNC Symbol;Acc:43605]
ENSG00000251056	ANKRD20A17P	ENST00000511745	4	16	35.12	-31.12	11.3895	ankyrin repeat domain 20 family, member A17, pseudogene [Source:HGNC Symbol;Acc:43608]
ENSG00000183148	ANKRD20A2	ENST00000377601	9	36	79.02	-70.02	11.3895	ankyrin repeat domain 20 family, member A2 [Source:HGNC Symbol;Acc:31979]
ENSG00000183148	ANKRD20A2	ENST00000477139	1	9	19.755	-18.755	5.06201	ankyrin repeat domain 20 family, member A2 [Source:HGNC Symbol;Acc:31979]
ENSG00000132498	ANKRD20A3	ENST00000254835	8	37	81.215	-73.215	9.8504	ankyrin repeat domain 20 family, member A3 [Source:HGNC Symbol;Acc:31981]
ENSG00000132498	ANKRD20A3	ENST00000344538	1	12	26.34	-25.34	3.79651	ankyrin repeat domain 20 family, member A3 [Source:HGNC Symbol;Acc:31981]
ENSG00000132498	ANKRD20A3	ENST00000473324	1	12	26.34	-25.34	3.79651	ankyrin repeat domain 20 family, member A3 [Source:HGNC Symbol;Acc:31981]
ENSG00000132498	ANKRD20A3	ENST00000485255	1	8	17.56	-16.56	5.69476	ankyrin repeat domain 20 family, member A3 [Source:HGNC Symbol;Acc:31981]
ENSG00000132498	ANKRD20A3	ENST00000492311	1	8	17.56	-16.56	5.69476	ankyrin repeat domain 20 family, member A3 [Source:HGNC Symbol;Acc:31981]
ENSG00000132498	ANKRD20A3	ENST00000417703	1	5	10.975	-9.975	9.11162	ankyrin repeat domain 20 family, member A3 [Source:HGNC Symbol;Acc:31981]
ENSG00000172014	ANKRD20A4	ENST00000357336	7	25	54.875	-47.875	12.7563	ankyrin repeat domain 20 family, member A4 [Source:HGNC Symbol;Acc:31982]
ENSG00000186481	ANKRD20A5P	ENST00000581935	10	34	74.63	-64.63	13.3994	ankyrin repeat domain 20 family, member A5, pseudogene [Source:HGNC Symbol;Acc:33833]
ENSG00000186481	ANKRD20A5P	ENST00000399814	10	29	63.655	-53.655	15.7097	ankyrin repeat domain 20 family, member A5, pseudogene [Source:HGNC Symbol;Acc:33833]
ENSG00000186481	ANKRD20A5P	ENST00000431648	2	11	24.145	-22.145	8.28329	ankyrin repeat domain 20 family, member A5, pseudogene [Source:HGNC Symbol;Acc:33833]
ENSG00000186481	ANKRD20A5P	ENST00000427989	2	6	13.17	-11.17	15.186	ankyrin repeat domain 20 family, member A5, pseudogene [Source:HGNC Symbol;Acc:33833]
ENSG00000186481	ANKRD20A5P	ENST00000581363	1	5	10.975	-9.975	9.11162	ankyrin repeat domain 20 family, member A5, pseudogene [Source:HGNC Symbol;Acc:33833]
ENSG00000236816	ANKRD20A7P	ENST00000402318	3	6	13.17	-10.17	22.779	ankyrin repeat domain 20 family, member A7, pseudogene [Source:HGNC Symbol;Acc:31980]
ENSG00000229089	ANKRD20A8P	ENST00000446135	1	13	28.535	-27.535	3.50447	ankyrin repeat domain 20 family, member A8, pseudogene [Source:HGNC Symbol;Acc:23666]
ENSG00000229089	ANKRD20A8P	ENST00000432432	1	12	26.34	-25.34	3.79651	ankyrin repeat domain 20 family, member A8, pseudogene [Source:HGNC Symbol;Acc:23666]
ENSG00000206560	ANKRD28	ENST00000479043	1	5	10.975	-9.975	9.11162	ankyrin repeat domain 28 [Source:HGNC Symbol;Acc:29024]
ENSG00000148513	ANKRD30A	ENST00000475522	1	6	13.17	-12.17	7.59301	ankyrin repeat domain 30A [Source:HGNC Symbol;Acc:17234]
ENSG00000148513	ANKRD30A	ENST00000374660	1	5	10.975	-9.975	9.11162	ankyrin repeat domain 30A [Source:HGNC Symbol;Acc:17234]
ENSG00000163046	ANKRD30BL	ENST00000481691	1	8	17.56	-16.56	5.69476	ankyrin repeat domain 30B-like [Source:HGNC Symbol;Acc:35167]
ENSG00000224309	ANKRD30BP2	ENST00000447861	4	21	46.095	-42.095	8.67773	ankyrin repeat domain 30B pseudogene 2 [Source:HGNC Symbol;Acc:16620]
ENSG00000224309	ANKRD30BP2	ENST00000507941	1	6	13.17	-12.17	7.59301	ankyrin repeat domain 30B pseudogene 2 [Source:HGNC Symbol;Acc:16620]
ENSG00000167612	ANKRD33	ENST00000301190	1	6	13.17	-12.17	7.59301	ankyrin repeat domain 33 [Source:HGNC Symbol;Acc:13788]
ENSG00000167612	ANKRD33	ENST00000548526	1	6	13.17	-12.17	7.59301	ankyrin repeat domain 33 [Source:HGNC Symbol;Acc:13788]
ENSG00000167612	ANKRD33	ENST00000547119	1	5	10.975	-9.975	9.11162	ankyrin repeat domain 33 [Source:HGNC Symbol;Acc:13788]
ENSG00000250841	ANKRD33B-IT1	ENST00000506792	1	5	10.975	-9.975	9.11162	ANKRD33B intronic transcript 1 (non-protein coding) [Source:HGNC Symbol;Acc:41506]
ENSG00000189127	ANKRD34B	ENST00000338682	6	13	28.535	-22.535	21.0268	ankyrin repeat domain 34B [Source:HGNC Symbol;Acc:33736]
ENSG00000135976	ANKRD36	ENST00000420699	33	77	169.015	-136.015	19.5249	ankyrin repeat domain 36 [Source:HGNC Symbol;Acc:24079]
ENSG00000135976	ANKRD36	ENST00000461153	33	77	169.015	-136.015	19.5249	ankyrin repeat domain 36 [Source:HGNC Symbol;Acc:24079]
ENSG00000135976	ANKRD36	ENST00000421946	31	74	162.43	-131.43	19.0851	ankyrin repeat domain 36 [Source:HGNC Symbol;Acc:24079]
ENSG00000135976	ANKRD36	ENST00000452478	1	10	21.95	-20.95	4.55581	ankyrin repeat domain 36 [Source:HGNC Symbol;Acc:24079]
ENSG00000196912	ANKRD36B	ENST00000497329	3	6	13.17	-10.17	22.779	ankyrin repeat domain 36B [Source:HGNC Symbol;Acc:29333]
ENSG00000230006	ANKRD36BP2	ENST00000393525	1	13	28.535	-27.535	3.50447	ankyrin repeat domain 36B pseudogene 2 [Source:HGNC Symbol;Acc:33607]
ENSG00000230006	ANKRD36BP2	ENST00000454490	1	9	19.755	-18.755	5.06201	ankyrin repeat domain 36B pseudogene 2 [Source:HGNC Symbol;Acc:33607]
ENSG00000230006	ANKRD36BP2	ENST00000393515	1	7	15.365	-14.365	6.5083	ankyrin repeat domain 36B pseudogene 2 [Source:HGNC Symbol;Acc:33607]
ENSG00000174501	ANKRD36C	ENST00000528268	2	5	10.975	-8.975	18.2232	ankyrin repeat domain 36C [Source:HGNC Symbol;Acc:32946]
ENSG00000065413	ANKRD44	ENST00000463879	4	16	35.12	-31.12	11.3895	ankyrin repeat domain 44 [Source:HGNC Symbol;Acc:25259]
ENSG00000236977	ANKRD44-IT1	ENST00000428191	1	11	24.145	-23.145	4.14164	ANKRD44 intronic transcript 1 (non-protein coding) [Source:HGNC Symbol;Acc:41477]
ENSG00000183831	ANKRD45	ENST00000367712	4	20	43.9	-39.9	9.11162	ankyrin repeat domain 45 [Source:HGNC Symbol;Acc:24786]
ENSG00000151458	ANKRD50	ENST00000515641	4	12	26.34	-22.34	15.186	ankyrin repeat domain 50 [Source:HGNC Symbol;Acc:29223]
ENSG00000164512	ANKRD55	ENST00000341048	1	14	30.73	-29.73	3.25415	ankyrin repeat domain 55 [Source:HGNC Symbol;Acc:25681]
ENSG00000164512	ANKRD55	ENST00000507283	1	14	30.73	-29.73	3.25415	ankyrin repeat domain 55 [Source:HGNC Symbol;Acc:25681]
ENSG00000164512	ANKRD55	ENST00000434982	1	13	28.535	-27.535	3.50447	ankyrin repeat domain 55 [Source:HGNC Symbol;Acc:25681]
ENSG00000164512	ANKRD55	ENST00000504958	1	13	28.535	-27.535	3.50447	ankyrin repeat domain 55 [Source:HGNC Symbol;Acc:25681]
ENSG00000157999	ANKRD61	ENST00000409061	1	15	32.925	-31.925	3.03721	ankyrin repeat domain 61 [Source:HGNC Symbol;Acc:22467]
ENSG00000181626	ANKRD62	ENST00000314074	1	9	19.755	-18.755	5.06201	ankyrin repeat domain 62 [Source:HGNC Symbol;Acc:35241]
ENSG00000181626	ANKRD62	ENST00000418274	1	9	19.755	-18.755	5.06201	ankyrin repeat domain 62 [Source:HGNC Symbol;Acc:35241]
ENSG00000189295	ANKRD62P1-PARP4P3	ENST00000423580	1	5	10.975	-9.975	9.11162	ANKRD62P1-PARP4P3 readthrough (non-protein coding) [Source:HGNC Symbol;Acc:42393]
ENSG00000156381	ANKRD9	ENST00000560748	4	11	24.145	-20.145	16.5666	ankyrin repeat domain 9 [Source:HGNC Symbol;Acc:20096]
ENSG00000185046	ANKS1B	ENST00000549493	7	17	37.315	-30.315	18.7592	ankyrin repeat and sterile alpha motif domain containing 1B [Source:HGNC Symbol;Acc:24600]
ENSG00000185046	ANKS1B	ENST00000550693	7	17	37.315	-30.315	18.7592	ankyrin repeat and sterile alpha motif domain containing 1B [Source:HGNC Symbol;Acc:24600]
ENSG00000185046	ANKS1B	ENST00000552245	1	16	35.12	-34.12	2.84738	ankyrin repeat and sterile alpha motif domain containing 1B [Source:HGNC Symbol;Acc:24600]
ENSG00000185046	ANKS1B	ENST00000549025	7	16	35.12	-28.12	19.9317	ankyrin repeat and sterile alpha motif domain containing 1B [Source:HGNC Symbol;Acc:24600]
ENSG00000185046	ANKS1B	ENST00000547010	3	6	13.17	-10.17	22.779	ankyrin repeat and sterile alpha motif domain containing 1B [Source:HGNC Symbol;Acc:24600]
ENSG00000185046	ANKS1B	ENST00000555119	1	5	10.975	-9.975	9.11162	ankyrin repeat and sterile alpha motif domain containing 1B [Source:HGNC Symbol;Acc:24600]
ENSG00000185046	ANKS1B	ENST00000546960	2	5	10.975	-8.975	18.2232	ankyrin repeat and sterile alpha motif domain containing 1B [Source:HGNC Symbol;Acc:24600]
ENSG00000168096	ANKS3	ENST00000450067	1	6	13.17	-12.17	7.59301	ankyrin repeat and sterile alpha motif domain containing 3 [Source:HGNC Symbol;Acc:29422]
ENSG00000175311	ANKS4B	ENST00000311620	1	31	68.045	-67.045	1.46962	ankyrin repeat and sterile alpha motif domain containing 4B [Source:HGNC Symbol;Acc:26795]
ENSG00000163516	ANKZF1	ENST00000490526	11	24	52.68	-41.68	20.8808	ankyrin repeat and zinc finger domain containing 1 [Source:HGNC Symbol;Acc:25527]
ENSG00000163516	ANKZF1	ENST00000494886	5	18	39.51	-34.51	12.655	ankyrin repeat and zinc finger domain containing 1 [Source:HGNC Symbol;Acc:25527]
ENSG00000011426	ANLN	ENST00000265748	3	11	24.145	-21.145	12.4249	anillin, actin binding protein [Source:HGNC Symbol;Acc:14082]
ENSG00000011426	ANLN	ENST00000396068	3	11	24.145	-21.145	12.4249	anillin, actin binding protein [Source:HGNC Symbol;Acc:14082]
ENSG00000011426	ANLN	ENST00000491782	1	6	13.17	-12.17	7.59301	anillin, actin binding protein [Source:HGNC Symbol;Acc:14082]
ENSG00000131620	ANO1	ENST00000316296	2	6	13.17	-11.17	15.186	anoctamin 1, calcium activated chloride channel [Source:HGNC Symbol;Acc:21625]
ENSG00000131620	ANO1	ENST00000531300	1	5	10.975	-9.975	9.11162	anoctamin 1, calcium activated chloride channel [Source:HGNC Symbol;Acc:21625]
ENSG00000160746	ANO10	ENST00000456438	7	14	30.73	-23.73	22.779	anoctamin 10 [Source:HGNC Symbol;Acc:25519]
ENSG00000254417	ANO1-AS2	ENST00000531347	1	6	13.17	-12.17	7.59301	ANO1 antisense RNA 2 [Source:HGNC Symbol;Acc:33275]
ENSG00000134343	ANO3	ENST00000256737	2	7	15.365	-13.365	13.0166	anoctamin 3 [Source:HGNC Symbol;Acc:14004]
ENSG00000151572	ANO4	ENST00000299222	1	7	15.365	-14.365	6.5083	anoctamin 4 [Source:HGNC Symbol;Acc:23837]
ENSG00000151572	ANO4	ENST00000392977	1	7	15.365	-14.365	6.5083	anoctamin 4 [Source:HGNC Symbol;Acc:23837]
ENSG00000151572	ANO4	ENST00000392979	1	6	13.17	-12.17	7.59301	anoctamin 4 [Source:HGNC Symbol;Acc:23837]
ENSG00000151572	ANO4	ENST00000550015	1	5	10.975	-9.975	9.11162	anoctamin 4 [Source:HGNC Symbol;Acc:23837]
ENSG00000259516	ANP32AP1	ENST00000559548	4	8	17.56	-13.56	22.779	acidic (leucine-rich) nuclear phosphoprotein 32 family, member A pseudogene 1 [Source:HGNC Symbol;Acc:42949]
ENSG00000169604	ANTXR1	ENST00000497197	2	6	13.17	-11.17	15.186	anthrax toxin receptor 1 [Source:HGNC Symbol;Acc:21014]
ENSG00000163297	ANTXR2	ENST00000506286	1	7	15.365	-14.365	6.5083	anthrax toxin receptor 2 [Source:HGNC Symbol;Acc:21732]
ENSG00000122359	ANXA11	ENST00000474545	1	5	10.975	-9.975	9.11162	annexin A11 [Source:HGNC Symbol;Acc:535]
ENSG00000104537	ANXA13	ENST00000523822	4	14	30.73	-26.73	13.0166	annexin A13 [Source:HGNC Symbol;Acc:536]
ENSG00000138772	ANXA3	ENST00000505805	22	61	133.895	-111.895	16.4308	annexin A3 [Source:HGNC Symbol;Acc:541]
ENSG00000138772	ANXA3	ENST00000503776	19	54	118.53	-99.53	16.0297	annexin A3 [Source:HGNC Symbol;Acc:541]
ENSG00000197043	ANXA6	ENST00000519610	4	8	17.56	-13.56	22.779	annexin A6 [Source:HGNC Symbol;Acc:544]
ENSG00000136250	AOAH	ENST00000258749	5	11	24.145	-19.145	20.7082	acyloxyacyl hydrolase (neutrophil) [Source:HGNC Symbol;Acc:548]
ENSG00000136250	AOAH	ENST00000535891	5	11	24.145	-19.145	20.7082	acyloxyacyl hydrolase (neutrophil) [Source:HGNC Symbol;Acc:548]
ENSG00000136250	AOAH	ENST00000538464	1	7	15.365	-14.365	6.5083	acyloxyacyl hydrolase (neutrophil) [Source:HGNC Symbol;Acc:548]
ENSG00000136250	AOAH	ENST00000483864	2	5	10.975	-8.975	18.2232	acyloxyacyl hydrolase (neutrophil) [Source:HGNC Symbol;Acc:548]
ENSG00000131480	AOC2	ENST00000253799	3	6	13.17	-10.17	22.779	amine oxidase, copper containing 2 (retina-specific) [Source:HGNC Symbol;Acc:549]
ENSG00000131480	AOC2	ENST00000452774	3	6	13.17	-10.17	22.779	amine oxidase, copper containing 2 (retina-specific) [Source:HGNC Symbol;Acc:549]
ENSG00000215201	AP000269.1	ENST00000399769	2	5	10.975	-8.975	18.2232
ENSG00000227757	AP000282.2	ENST00000420356	1	6	13.17	-12.17	7.59301
ENSG00000227757	AP000282.2	ENST00000454622	1	6	13.17	-12.17	7.59301
ENSG00000226527	AP000289.6	ENST00000421051	2	16	35.12	-33.12	5.69476
ENSG00000234380	AP000330.8	ENST00000420877	4	12	26.34	-22.34	15.186
ENSG00000178248	AP000345.1	ENST00000320372	1	9	19.755	-18.755	5.06201
ENSG00000178248	AP000345.1	ENST00000539460	1	6	13.17	-12.17	7.59301
ENSG00000211683	AP000346.2	ENST00000390329	3	6	13.17	-10.17	22.779
ENSG00000224832	AP000469.2	ENST00000416218	2	10	21.95	-19.95	9.11162
ENSG00000233997	AP000475.2	ENST00000430060	1	8	17.56	-16.56	5.69476
ENSG00000246889	AP000487.5	ENST00000500185	11	28	61.46	-50.46	17.8978
ENSG00000255453	AP000640.8	ENST00000533323	1	13	28.535	-27.535	3.50447
ENSG00000236119	AP000688.15	ENST00000445464	1	5	10.975	-9.975	9.11162
ENSG00000231324	AP000696.2	ENST00000457669	2	15	32.925	-30.925	6.07441
ENSG00000255537	AP000708.1	ENST00000527818	4	9	19.755	-15.755	20.248
ENSG00000255414	AP000783.2	ENST00000525757	4	11	24.145	-20.145	16.5666
ENSG00000213305	AP000857.1	ENST00000525816	1	5	10.975	-9.975	9.11162
ENSG00000260254	AP000997.2	ENST00000564619	1	6	13.17	-12.17	7.59301
ENSG00000232124	AP001057.1	ENST00000437557	1	6	13.17	-12.17	7.59301
ENSG00000184441	AP001062.7	ENST00000448927	1	8	17.56	-16.56	5.69476
ENSG00000245571	AP001258.4	ENST00000501817	7	20	43.9	-36.9	15.9453
ENSG00000245571	AP001258.4	ENST00000531708	1	10	21.95	-20.95	4.55581
ENSG00000245571	AP001258.4	ENST00000533220	1	8	17.56	-16.56	5.69476
ENSG00000245571	AP001258.4	ENST00000532845	1	7	15.365	-14.365	6.5083
ENSG00000185162	AP001324.1	ENST00000330802	1	9	19.755	-18.755	5.06201
ENSG00000239415	AP001469.9	ENST00000430259	5	10	21.95	-16.95	22.779
ENSG00000235023	AP001626.2	ENST00000424890	1	7	15.365	-14.365	6.5083
ENSG00000172900	AP002387.1	ENST00000331301	1	6	13.17	-12.17	7.59301
ENSG00000237654	AP003025.2	ENST00000414466	1	14	30.73	-29.73	3.25415
ENSG00000181908	AP003774.4	ENST00000316124	2	5	10.975	-8.975	18.2232	HCG1652096, isoform CRA_a; Uncharacterized protein; cDNA FLJ37045 fis, clone BRACE2012185 [Source:UniProtKB/TrEMBL;Acc:Q8N9J4]
ENSG00000228463	AP006222.2	ENST00000424587	17	82	179.99	-162.99	9.44497
ENSG00000255284	AP006621.5	ENST00000530083	2	9	19.755	-17.755	10.124	Uncharacterized protein [Source:UniProtKB/TrEMBL;Acc:E9PR39]
ENSG00000255284	AP006621.5	ENST00000525941	3	6	13.17	-10.17	22.779	Uncharacterized protein [Source:UniProtKB/TrEMBL;Acc:E9PR39]
ENSG00000100280	AP1B1	ENST00000421126	4	13	28.535	-24.535	14.0179	adaptor-related protein complex 1, beta 1 subunit [Source:HGNC Symbol;Acc:554]
ENSG00000213983	AP1G2	ENST00000556152	3	8	17.56	-14.56	17.0843	adaptor-related protein complex 1, gamma 2 subunit [Source:HGNC Symbol;Acc:556]
ENSG00000106367	AP1S1	ENST00000337619	5	13	28.535	-23.535	17.5223	adaptor-related protein complex 1, sigma 1 subunit [Source:HGNC Symbol;Acc:559]
ENSG00000106367	AP1S1	ENST00000443943	3	11	24.145	-21.145	12.4249	adaptor-related protein complex 1, sigma 1 subunit [Source:HGNC Symbol;Acc:559]
ENSG00000106367	AP1S1	ENST00000429457	3	8	17.56	-14.56	17.0843	adaptor-related protein complex 1, sigma 1 subunit [Source:HGNC Symbol;Acc:559]
ENSG00000152056	AP1S3	ENST00000334271	2	10	21.95	-19.95	9.11162	adaptor-related protein complex 1, sigma 3 subunit [Source:HGNC Symbol;Acc:18971]
ENSG00000152056	AP1S3	ENST00000415298	2	10	21.95	-19.95	9.11162	adaptor-related protein complex 1, sigma 3 subunit [Source:HGNC Symbol;Acc:18971]
ENSG00000103723	AP3B2	ENST00000542200	2	17	37.315	-35.315	5.35977	adaptor-related protein complex 3, beta 2 subunit [Source:HGNC Symbol;Acc:567]
ENSG00000103723	AP3B2	ENST00000561455	2	7	15.365	-13.365	13.0166	adaptor-related protein complex 3, beta 2 subunit [Source:HGNC Symbol;Acc:567]
ENSG00000120868	APAF1	ENST00000551964	4	12	26.34	-22.34	15.186	apoptotic peptidase activating factor 1 [Source:HGNC Symbol;Acc:576]
ENSG00000120868	APAF1	ENST00000547045	4	9	19.755	-15.755	20.248	apoptotic peptidase activating factor 1 [Source:HGNC Symbol;Acc:576]
ENSG00000120868	APAF1	ENST00000549007	4	9	19.755	-15.755	20.248	apoptotic peptidase activating factor 1 [Source:HGNC Symbol;Acc:576]
ENSG00000107282	APBA1	ENST00000265381	6	14	30.73	-24.73	19.5249	amyloid beta (A4) precursor protein-binding, family A, member 1 [Source:HGNC Symbol;Acc:578]
ENSG00000077420	APBB1IP	ENST00000356785	4	10	21.95	-17.95	18.2232	amyloid beta (A4) precursor protein-binding, family B, member 1 interacting protein [Source:HGNC Symbol;Acc:17379]
ENSG00000134982	APC	ENST00000505084	4	9	19.755	-15.755	20.248	adenomatous polyposis coli [Source:HGNC Symbol;Acc:583]
ENSG00000231290	APCDD1L-AS1	ENST00000420279	3	7	15.365	-12.365	19.5249	APCDD1L antisense RNA 1 [Source:HGNC Symbol;Acc:27152]
ENSG00000231290	APCDD1L-AS1	ENST00000427140	3	7	15.365	-12.365	19.5249	APCDD1L antisense RNA 1 [Source:HGNC Symbol;Acc:27152]
ENSG00000231290	APCDD1L-AS1	ENST00000445984	3	7	15.365	-12.365	19.5249	APCDD1L antisense RNA 1 [Source:HGNC Symbol;Acc:27152]
ENSG00000231290	APCDD1L-AS1	ENST00000448374	3	7	15.365	-12.365	19.5249	APCDD1L antisense RNA 1 [Source:HGNC Symbol;Acc:27152]
ENSG00000171388	APLN	ENST00000307484	1	23	50.485	-49.485	1.98079	apelin [Source:HGNC Symbol;Acc:16665]
ENSG00000171388	APLN	ENST00000429967	1	18	39.51	-38.51	2.531	apelin [Source:HGNC Symbol;Acc:16665]
ENSG00000100342	APOL1	ENST00000433768	6	12	26.34	-20.34	22.779	apolipoprotein L, 1 [Source:HGNC Symbol;Acc:618]
ENSG00000100342	APOL1	ENST00000431184	5	11	24.145	-19.145	20.7082	apolipoprotein L, 1 [Source:HGNC Symbol;Acc:618]
ENSG00000128335	APOL2	ENST00000454728	13	31	68.045	-55.045	19.105	apolipoprotein L, 2 [Source:HGNC Symbol;Acc:619]
ENSG00000128335	APOL2	ENST00000489186	6	16	35.12	-29.12	17.0843	apolipoprotein L, 2 [Source:HGNC Symbol;Acc:619]
ENSG00000128335	APOL2	ENST00000473549	5	15	32.925	-27.925	15.186	apolipoprotein L, 2 [Source:HGNC Symbol;Acc:619]
ENSG00000128335	APOL2	ENST00000484830	6	15	32.925	-26.925	18.2232	apolipoprotein L, 2 [Source:HGNC Symbol;Acc:619]
ENSG00000186635	ARAP1	ENST00000544958	4	8	17.56	-13.56	22.779	ArfGAP with RhoGAP domain, ankyrin repeat and PH domain 1 [Source:HGNC Symbol;Acc:16925]
ENSG00000186635	ARAP1	ENST00000543868	3	6	13.17	-10.17	22.779	ArfGAP with RhoGAP domain, ankyrin repeat and PH domain 1 [Source:HGNC Symbol;Acc:16925]
ENSG00000047365	ARAP2	ENST00000508066	2	7	15.365	-13.365	13.0166	ArfGAP with RhoGAP domain, ankyrin repeat and PH domain 2 [Source:HGNC Symbol;Acc:16924]
ENSG00000120318	ARAP3	ENST00000513878	4	11	24.145	-20.145	16.5666	ArfGAP with RhoGAP domain, ankyrin repeat and PH domain 3 [Source:HGNC Symbol;Acc:24097]
ENSG00000164144	ARFIP1	ENST00000510831	4	11	24.145	-20.145	16.5666	ADP-ribosylation factor interacting protein 1 [Source:HGNC Symbol;Acc:21496]
ENSG00000198826	ARHGAP11A	ENST00000361627	1	15	32.925	-31.925	3.03721	Rho GTPase activating protein 11A [Source:HGNC Symbol;Acc:15783]
ENSG00000198826	ARHGAP11A	ENST00000543522	1	11	24.145	-23.145	4.14164	Rho GTPase activating protein 11A [Source:HGNC Symbol;Acc:15783]
ENSG00000198826	ARHGAP11A	ENST00000565905	1	11	24.145	-23.145	4.14164	Rho GTPase activating protein 11A [Source:HGNC Symbol;Acc:15783]
ENSG00000198826	ARHGAP11A	ENST00000567348	1	9	19.755	-18.755	5.06201	Rho GTPase activating protein 11A [Source:HGNC Symbol;Acc:15783]
ENSG00000198826	ARHGAP11A	ENST00000564918	1	6	13.17	-12.17	7.59301	Rho GTPase activating protein 11A [Source:HGNC Symbol;Acc:15783]
ENSG00000198826	ARHGAP11A	ENST00000563864	1	5	10.975	-9.975	9.11162	Rho GTPase activating protein 11A [Source:HGNC Symbol;Acc:15783]
ENSG00000187951	ARHGAP11B	ENST00000564902	1	6	13.17	-12.17	7.59301	Rho GTPase activating protein 11B [Source:HGNC Symbol;Acc:15782]
ENSG00000187951	ARHGAP11B	ENST00000566548	1	5	10.975	-9.975	9.11162	Rho GTPase activating protein 11B [Source:HGNC Symbol;Acc:15782]
ENSG00000140750	ARHGAP17	ENST00000455311	2	6	13.17	-11.17	15.186	Rho GTPase activating protein 17 [Source:HGNC Symbol;Acc:18239]
ENSG00000140750	ARHGAP17	ENST00000571575	2	6	13.17	-11.17	15.186	Rho GTPase activating protein 17 [Source:HGNC Symbol;Acc:18239]
ENSG00000140750	ARHGAP17	ENST00000571480	2	5	10.975	-8.975	18.2232	Rho GTPase activating protein 17 [Source:HGNC Symbol;Acc:18239]
ENSG00000140750	ARHGAP17	ENST00000575975	2	5	10.975	-8.975	18.2232	Rho GTPase activating protein 17 [Source:HGNC Symbol;Acc:18239]
ENSG00000137727	ARHGAP20	ENST00000260283	7	15	32.925	-25.925	21.2604	Rho GTPase activating protein 20 [Source:HGNC Symbol;Acc:18357]
ENSG00000137727	ARHGAP20	ENST00000357139	7	15	32.925	-25.925	21.2604	Rho GTPase activating protein 20 [Source:HGNC Symbol;Acc:18357]
ENSG00000137727	ARHGAP20	ENST00000524756	7	15	32.925	-25.925	21.2604	Rho GTPase activating protein 20 [Source:HGNC Symbol;Acc:18357]
ENSG00000137727	ARHGAP20	ENST00000527598	7	15	32.925	-25.925	21.2604	Rho GTPase activating protein 20 [Source:HGNC Symbol;Acc:18357]
ENSG00000137727	ARHGAP20	ENST00000528829	7	15	32.925	-25.925	21.2604	Rho GTPase activating protein 20 [Source:HGNC Symbol;Acc:18357]
ENSG00000137727	ARHGAP20	ENST00000533353	7	15	32.925	-25.925	21.2604	Rho GTPase activating protein 20 [Source:HGNC Symbol;Acc:18357]
ENSG00000137727	ARHGAP20	ENST00000529591	1	10	21.95	-20.95	4.55581	Rho GTPase activating protein 20 [Source:HGNC Symbol;Acc:18357]
ENSG00000138639	ARHGAP24	ENST00000506421	1	6	13.17	-12.17	7.59301	Rho GTPase activating protein 24 [Source:HGNC Symbol;Acc:25361]
ENSG00000145819	ARHGAP26	ENST00000421521	1	8	17.56	-16.56	5.69476	Rho GTPase activating protein 26 [Source:HGNC Symbol;Acc:17073]
ENSG00000145819	ARHGAP26	ENST00000418236	4	8	17.56	-13.56	22.779	Rho GTPase activating protein 26 [Source:HGNC Symbol;Acc:17073]
ENSG00000145819	ARHGAP26	ENST00000425417	1	6	13.17	-12.17	7.59301	Rho GTPase activating protein 26 [Source:HGNC Symbol;Acc:17073]
ENSG00000145819	ARHGAP26	ENST00000461314	1	5	10.975	-9.975	9.11162	Rho GTPase activating protein 26 [Source:HGNC Symbol;Acc:17073]
ENSG00000145819	ARHGAP26	ENST00000469131	1	5	10.975	-9.975	9.11162	Rho GTPase activating protein 26 [Source:HGNC Symbol;Acc:17073]
ENSG00000159314	ARHGAP27	ENST00000579357	1	16	35.12	-34.12	2.84738	Rho GTPase activating protein 27 [Source:HGNC Symbol;Acc:31813]
ENSG00000088756	ARHGAP28	ENST00000262227	2	18	39.51	-37.51	5.06201	Rho GTPase activating protein 28 [Source:HGNC Symbol;Acc:25509]
ENSG00000088756	ARHGAP28	ENST00000579796	2	14	30.73	-28.73	6.5083	Rho GTPase activating protein 28 [Source:HGNC Symbol;Acc:25509]
ENSG00000088756	ARHGAP28	ENST00000400091	1	10	21.95	-20.95	4.55581	Rho GTPase activating protein 28 [Source:HGNC Symbol;Acc:25509]
ENSG00000088756	ARHGAP28	ENST00000532996	1	8	17.56	-16.56	5.69476	Rho GTPase activating protein 28 [Source:HGNC Symbol;Acc:25509]
ENSG00000088756	ARHGAP28	ENST00000418986	1	6	13.17	-12.17	7.59301	Rho GTPase activating protein 28 [Source:HGNC Symbol;Acc:25509]
ENSG00000137962	ARHGAP29	ENST00000546444	1	6	13.17	-12.17	7.59301	Rho GTPase activating protein 29 [Source:HGNC Symbol;Acc:30207]
ENSG00000147256	ARHGAP36	ENST00000276211	10	37	81.215	-71.215	12.313	Rho GTPase activating protein 36 [Source:HGNC Symbol;Acc:26388]
ENSG00000147256	ARHGAP36	ENST00000370922	10	35	76.825	-66.825	13.0166	Rho GTPase activating protein 36 [Source:HGNC Symbol;Acc:26388]
ENSG00000147256	ARHGAP36	ENST00000412432	9	30	65.85	-56.85	13.6674	Rho GTPase activating protein 36 [Source:HGNC Symbol;Acc:26388]
ENSG00000147256	ARHGAP36	ENST00000370921	9	29	63.655	-54.655	14.1387	Rho GTPase activating protein 36 [Source:HGNC Symbol;Acc:26388]
ENSG00000089820	ARHGAP4	ENST00000350060	2	5	10.975	-8.975	18.2232	Rho GTPase activating protein 4 [Source:HGNC Symbol;Acc:674]
ENSG00000089820	ARHGAP4	ENST00000370016	2	5	10.975	-8.975	18.2232	Rho GTPase activating protein 4 [Source:HGNC Symbol;Acc:674]
ENSG00000089820	ARHGAP4	ENST00000370028	2	5	10.975	-8.975	18.2232	Rho GTPase activating protein 4 [Source:HGNC Symbol;Acc:674]
ENSG00000089820	ARHGAP4	ENST00000393721	2	5	10.975	-8.975	18.2232	Rho GTPase activating protein 4 [Source:HGNC Symbol;Acc:674]
ENSG00000089820	ARHGAP4	ENST00000420383	2	5	10.975	-8.975	18.2232	Rho GTPase activating protein 4 [Source:HGNC Symbol;Acc:674]
ENSG00000089820	ARHGAP4	ENST00000466928	2	5	10.975	-8.975	18.2232	Rho GTPase activating protein 4 [Source:HGNC Symbol;Acc:674]
ENSG00000089820	ARHGAP4	ENST00000470209	2	5	10.975	-8.975	18.2232	Rho GTPase activating protein 4 [Source:HGNC Symbol;Acc:674]
ENSG00000089820	ARHGAP4	ENST00000494302	2	5	10.975	-8.975	18.2232	Rho GTPase activating protein 4 [Source:HGNC Symbol;Acc:674]
ENSG00000258233	ARHGAP42P5	ENST00000548856	1	6	13.17	-12.17	7.59301	Rho GTPase activating protein 42 pseudogene 5 [Source:HGNC Symbol;Acc:43942]
ENSG00000006740	ARHGAP44	ENST00000579746	15	89	195.355	-180.355	7.67833	Rho GTPase activating protein 44 [Source:HGNC Symbol;Acc:29096]
ENSG00000006740	ARHGAP44	ENST00000584974	3	15	32.925	-29.925	9.11162	Rho GTPase activating protein 44 [Source:HGNC Symbol;Acc:29096]
ENSG00000006740	ARHGAP44	ENST00000340825	5	10	21.95	-16.95	22.779	Rho GTPase activating protein 44 [Source:HGNC Symbol;Acc:29096]
ENSG00000006740	ARHGAP44	ENST00000379672	5	10	21.95	-16.95	22.779	Rho GTPase activating protein 44 [Source:HGNC Symbol;Acc:29096]
ENSG00000006740	ARHGAP44	ENST00000580768	5	10	21.95	-16.95	22.779	Rho GTPase activating protein 44 [Source:HGNC Symbol;Acc:29096]
ENSG00000006740	ARHGAP44	ENST00000262444	1	5	10.975	-9.975	9.11162	Rho GTPase activating protein 44 [Source:HGNC Symbol;Acc:29096]
ENSG00000006740	ARHGAP44	ENST00000544416	1	5	10.975	-9.975	9.11162	Rho GTPase activating protein 44 [Source:HGNC Symbol;Acc:29096]
ENSG00000141522	ARHGDIA	ENST00000584461	2	11	24.145	-22.145	8.28329	Rho GDP dissociation inhibitor (GDI) alpha [Source:HGNC Symbol;Acc:678]
ENSG00000076928	ARHGEF1	ENST00000337665	3	6	13.17	-10.17	22.779	Rho guanine nucleotide exchange factor (GEF) 1 [Source:HGNC Symbol;Acc:681]
ENSG00000076928	ARHGEF1	ENST00000354532	3	6	13.17	-10.17	22.779	Rho guanine nucleotide exchange factor (GEF) 1 [Source:HGNC Symbol;Acc:681]
ENSG00000076928	ARHGEF1	ENST00000347545	2	5	10.975	-8.975	18.2232	Rho guanine nucleotide exchange factor (GEF) 1 [Source:HGNC Symbol;Acc:681]
ENSG00000076928	ARHGEF1	ENST00000378152	2	5	10.975	-8.975	18.2232	Rho guanine nucleotide exchange factor (GEF) 1 [Source:HGNC Symbol;Acc:681]
ENSG00000104728	ARHGEF10	ENST00000522969	5	13	28.535	-23.535	17.5223	Rho guanine nucleotide exchange factor (GEF) 10 [Source:HGNC Symbol;Acc:14103]
ENSG00000104728	ARHGEF10	ENST00000520972	3	6	13.17	-10.17	22.779	Rho guanine nucleotide exchange factor (GEF) 10 [Source:HGNC Symbol;Acc:14103]
ENSG00000104728	ARHGEF10	ENST00000523711	1	5	10.975	-9.975	9.11162	Rho guanine nucleotide exchange factor (GEF) 10 [Source:HGNC Symbol;Acc:14103]
ENSG00000196914	ARHGEF12	ENST00000525222	8	23	50.485	-42.485	15.8463	Rho guanine nucleotide exchange factor (GEF) 12 [Source:HGNC Symbol;Acc:14193]
ENSG00000196914	ARHGEF12	ENST00000532823	1	9	19.755	-18.755	5.06201	Rho guanine nucleotide exchange factor (GEF) 12 [Source:HGNC Symbol;Acc:14193]
ENSG00000196914	ARHGEF12	ENST00000528225	2	9	19.755	-17.755	10.124	Rho guanine nucleotide exchange factor (GEF) 12 [Source:HGNC Symbol;Acc:14193]
ENSG00000196914	ARHGEF12	ENST00000526067	3	9	19.755	-16.755	15.186	Rho guanine nucleotide exchange factor (GEF) 12 [Source:HGNC Symbol;Acc:14193]
ENSG00000116584	ARHGEF2	ENST00000487755	4	16	35.12	-31.12	11.3895	Rho/Rac guanine nucleotide exchange factor (GEF) 2 [Source:HGNC Symbol;Acc:682]
ENSG00000116584	ARHGEF2	ENST00000465079	1	8	17.56	-16.56	5.69476	Rho/Rac guanine nucleotide exchange factor (GEF) 2 [Source:HGNC Symbol;Acc:682]
ENSG00000116584	ARHGEF2	ENST00000476273	1	6	13.17	-12.17	7.59301	Rho/Rac guanine nucleotide exchange factor (GEF) 2 [Source:HGNC Symbol;Acc:682]
ENSG00000214944	ARHGEF28	ENST00000287898	6	26	57.07	-51.07	10.5134	Rho guanine nucleotide exchange factor (GEF) 28 [Source:HGNC Symbol;Acc:30322]
ENSG00000214944	ARHGEF28	ENST00000426542	6	26	57.07	-51.07	10.5134	Rho guanine nucleotide exchange factor (GEF) 28 [Source:HGNC Symbol;Acc:30322]
ENSG00000214944	ARHGEF28	ENST00000513042	6	26	57.07	-51.07	10.5134	Rho guanine nucleotide exchange factor (GEF) 28 [Source:HGNC Symbol;Acc:30322]
ENSG00000214944	ARHGEF28	ENST00000545377	6	26	57.07	-51.07	10.5134	Rho guanine nucleotide exchange factor (GEF) 28 [Source:HGNC Symbol;Acc:30322]
ENSG00000214944	ARHGEF28	ENST00000512883	4	24	52.68	-48.68	7.59301	Rho guanine nucleotide exchange factor (GEF) 28 [Source:HGNC Symbol;Acc:30322]
ENSG00000214944	ARHGEF28	ENST00000437974	6	17	37.315	-31.315	16.0793	Rho guanine nucleotide exchange factor (GEF) 28 [Source:HGNC Symbol;Acc:30322]
ENSG00000214944	ARHGEF28	ENST00000296799	2	11	24.145	-22.145	8.28329	Rho guanine nucleotide exchange factor (GEF) 28 [Source:HGNC Symbol;Acc:30322]
ENSG00000214944	ARHGEF28	ENST00000510312	2	11	24.145	-22.145	8.28329	Rho guanine nucleotide exchange factor (GEF) 28 [Source:HGNC Symbol;Acc:30322]
ENSG00000163947	ARHGEF3	ENST00000468466	3	6	13.17	-10.17	22.779	Rho guanine nucleotide exchange factor (GEF) 3 [Source:HGNC Symbol;Acc:683]
ENSG00000236699	ARHGEF38	ENST00000420470	6	13	28.535	-22.535	21.0268	Rho guanine nucleotide exchange factor (GEF) 38 [Source:HGNC Symbol;Acc:25968]
ENSG00000240198	ARHGEF3-AS1	ENST00000477246	1	6	13.17	-12.17	7.59301	ARHGEF3 antisense RNA 1 [Source:HGNC Symbol;Acc:40083]
ENSG00000136002	ARHGEF4	ENST00000409359	1	11	24.145	-23.145	4.14164	Rho guanine nucleotide exchange factor (GEF) 4 [Source:HGNC Symbol;Acc:684]
ENSG00000136002	ARHGEF4	ENST00000428230	1	5	10.975	-9.975	9.11162	Rho guanine nucleotide exchange factor (GEF) 4 [Source:HGNC Symbol;Acc:684]
ENSG00000136002	ARHGEF4	ENST00000438985	1	5	10.975	-9.975	9.11162	Rho guanine nucleotide exchange factor (GEF) 4 [Source:HGNC Symbol;Acc:684]
ENSG00000102606	ARHGEF7	ENST00000478983	1	5	10.975	-9.975	9.11162	Rho guanine nucleotide exchange factor (GEF) 7 [Source:HGNC Symbol;Acc:15607]
ENSG00000102606	ARHGEF7	ENST00000491688	1	5	10.975	-9.975	9.11162	Rho guanine nucleotide exchange factor (GEF) 7 [Source:HGNC Symbol;Acc:15607]
ENSG00000049618	ARID1B	ENST00000319584	2	9	19.755	-17.755	10.124	AT rich interactive domain 1B (SWI1-like) [Source:HGNC Symbol;Acc:18040]
ENSG00000049618	ARID1B	ENST00000400790	3	8	17.56	-14.56	17.0843	AT rich interactive domain 1B (SWI1-like) [Source:HGNC Symbol;Acc:18040]
ENSG00000049618	ARID1B	ENST00000478761	1	5	10.975	-9.975	9.11162	AT rich interactive domain 1B (SWI1-like) [Source:HGNC Symbol;Acc:18040]
ENSG00000189079	ARID2	ENST00000480128	5	35	76.825	-71.825	6.5083	AT rich interactive domain 2 (ARID, RFX-like) [Source:HGNC Symbol;Acc:18037]
ENSG00000116017	ARID3A	ENST00000263620	1	8	17.56	-16.56	5.69476	AT rich interactive domain 3A (BRIGHT-like) [Source:HGNC Symbol;Acc:3031]
ENSG00000179361	ARID3B	ENST00000569680	2	8	17.56	-15.56	11.3895	AT rich interactive domain 3B (BRIGHT-like) [Source:HGNC Symbol;Acc:14350]
ENSG00000166233	ARIH1	ENST00000570085	3	8	17.56	-14.56	17.0843	ariadne homolog, ubiquitin-conjugating enzyme E2 binding protein, 1 (Drosophila) [Source:HGNC Symbol;Acc:689]
ENSG00000249312	ARL2BPP4	ENST00000506854	2	5	10.975	-8.975	18.2232	ADP-ribosylation factor-like 2 binding protein pseudogene 4 [Source:HGNC Symbol;Acc:39448]
ENSG00000263125	ARL2BPP8	ENST00000576706	1	9	19.755	-18.755	5.06201	ADP-ribosylation factor-like 2 binding protein pseudogene 8 [Source:HGNC Symbol;Acc:39452]
ENSG00000141748	ARL5C	ENST00000581554	4	22	48.29	-44.29	8.28329	ADP-ribosylation factor-like 5C [Source:HGNC Symbol;Acc:31111]
ENSG00000170632	ARMC10	ENST00000479145	12	26	57.07	-45.07	21.0268	armadillo repeat containing 10 [Source:HGNC Symbol;Acc:21706]
ENSG00000170632	ARMC10	ENST00000306450	5	16	35.12	-30.12	14.2369	armadillo repeat containing 10 [Source:HGNC Symbol;Acc:21706]
ENSG00000170632	ARMC10	ENST00000431642	4	13	28.535	-24.535	14.0179	armadillo repeat containing 10 [Source:HGNC Symbol;Acc:21706]
ENSG00000170632	ARMC10	ENST00000434153	2	6	13.17	-11.17	15.186	armadillo repeat containing 10 [Source:HGNC Symbol;Acc:21706]
ENSG00000165309	ARMC3	ENST00000409049	4	8	17.56	-13.56	22.779	armadillo repeat containing 3 [Source:HGNC Symbol;Acc:30964]
ENSG00000165309	ARMC3	ENST00000298032	1	5	10.975	-9.975	9.11162	armadillo repeat containing 3 [Source:HGNC Symbol;Acc:30964]
ENSG00000165309	ARMC3	ENST00000409983	1	5	10.975	-9.975	9.11162	armadillo repeat containing 3 [Source:HGNC Symbol;Acc:30964]
ENSG00000135931	ARMC9	ENST00000483477	10	20	43.9	-33.9	22.779	armadillo repeat containing 9 [Source:HGNC Symbol;Acc:20730]
ENSG00000196440	ARMCX4	ENST00000433011	10	31	68.045	-58.045	14.6962	armadillo repeat containing, X-linked 4 [Source:HGNC Symbol;Acc:28615]
ENSG00000196440	ARMCX4	ENST00000354842	7	21	46.095	-39.095	15.186	armadillo repeat containing, X-linked 4 [Source:HGNC Symbol;Acc:28615]
ENSG00000196440	ARMCX4	ENST00000452188	7	21	46.095	-39.095	15.186	armadillo repeat containing, X-linked 4 [Source:HGNC Symbol;Acc:28615]
ENSG00000196440	ARMCX4	ENST00000442270	5	13	28.535	-23.535	17.5223	armadillo repeat containing, X-linked 4 [Source:HGNC Symbol;Acc:28615]
ENSG00000196440	ARMCX4	ENST00000445416	3	11	24.145	-21.145	12.4249	armadillo repeat containing, X-linked 4 [Source:HGNC Symbol;Acc:28615]
ENSG00000196440	ARMCX4	ENST00000455331	5	11	24.145	-19.145	20.7082	armadillo repeat containing, X-linked 4 [Source:HGNC Symbol;Acc:28615]
ENSG00000196440	ARMCX4	ENST00000430461	2	6	13.17	-11.17	15.186	armadillo repeat containing, X-linked 4 [Source:HGNC Symbol;Acc:28615]
ENSG00000196440	ARMCX4	ENST00000453574	3	6	13.17	-10.17	22.779	armadillo repeat containing, X-linked 4 [Source:HGNC Symbol;Acc:28615]
ENSG00000254636	ARMS2	ENST00000528446	1	5	10.975	-9.975	9.11162	age-related maculopathy susceptibility 2 [Source:HGNC Symbol;Acc:32685]
ENSG00000172995	ARPP21	ENST00000412048	46	158	346.81	-300.81	13.2637	cAMP-regulated phosphoprotein, 21kDa [Source:HGNC Symbol;Acc:16968]
ENSG00000172995	ARPP21	ENST00000428373	56	139	305.105	-249.105	18.3543	cAMP-regulated phosphoprotein, 21kDa [Source:HGNC Symbol;Acc:16968]
ENSG00000172995	ARPP21	ENST00000396482	39	136	298.52	-259.52	13.0645	cAMP-regulated phosphoprotein, 21kDa [Source:HGNC Symbol;Acc:16968]
ENSG00000172995	ARPP21	ENST00000432682	35	106	232.67	-197.67	15.0428	cAMP-regulated phosphoprotein, 21kDa [Source:HGNC Symbol;Acc:16968]
ENSG00000172995	ARPP21	ENST00000438577	28	98	215.11	-187.11	13.0166	cAMP-regulated phosphoprotein, 21kDa [Source:HGNC Symbol;Acc:16968]
ENSG00000172995	ARPP21	ENST00000432450	32	97	212.915	-180.915	15.0295	cAMP-regulated phosphoprotein, 21kDa [Source:HGNC Symbol;Acc:16968]
ENSG00000172995	ARPP21	ENST00000474696	31	96	210.72	-179.72	14.7115	cAMP-regulated phosphoprotein, 21kDa [Source:HGNC Symbol;Acc:16968]
ENSG00000172995	ARPP21	ENST00000414496	29	93	204.135	-175.135	14.2063	cAMP-regulated phosphoprotein, 21kDa [Source:HGNC Symbol;Acc:16968]
ENSG00000172995	ARPP21	ENST00000452563	27	90	197.55	-170.55	13.6674	cAMP-regulated phosphoprotein, 21kDa [Source:HGNC Symbol;Acc:16968]
ENSG00000172995	ARPP21	ENST00000434383	24	83	182.185	-158.185	13.1734	cAMP-regulated phosphoprotein, 21kDa [Source:HGNC Symbol;Acc:16968]
ENSG00000172995	ARPP21	ENST00000441454	23	82	179.99	-156.99	12.7785	cAMP-regulated phosphoprotein, 21kDa [Source:HGNC Symbol;Acc:16968]
ENSG00000172995	ARPP21	ENST00000413378	25	75	164.625	-139.625	15.186	cAMP-regulated phosphoprotein, 21kDa [Source:HGNC Symbol;Acc:16968]
ENSG00000172995	ARPP21	ENST00000450234	24	72	158.04	-134.04	15.186	cAMP-regulated phosphoprotein, 21kDa [Source:HGNC Symbol;Acc:16968]
ENSG00000172995	ARPP21	ENST00000427542	23	71	155.845	-132.845	14.7583	cAMP-regulated phosphoprotein, 21kDa [Source:HGNC Symbol;Acc:16968]
ENSG00000172995	ARPP21	ENST00000449196	18	62	136.09	-118.09	13.2265	cAMP-regulated phosphoprotein, 21kDa [Source:HGNC Symbol;Acc:16968]
ENSG00000172995	ARPP21	ENST00000419330	19	59	129.505	-110.505	14.6712	cAMP-regulated phosphoprotein, 21kDa [Source:HGNC Symbol;Acc:16968]
ENSG00000172995	ARPP21	ENST00000421492	15	58	127.31	-112.31	11.7823	cAMP-regulated phosphoprotein, 21kDa [Source:HGNC Symbol;Acc:16968]
ENSG00000172995	ARPP21	ENST00000396481	14	56	122.92	-108.92	11.3895	cAMP-regulated phosphoprotein, 21kDa [Source:HGNC Symbol;Acc:16968]
ENSG00000172995	ARPP21	ENST00000438071	14	56	122.92	-108.92	11.3895	cAMP-regulated phosphoprotein, 21kDa [Source:HGNC Symbol;Acc:16968]
ENSG00000172995	ARPP21	ENST00000436702	13	44	96.58	-83.58	13.4603	cAMP-regulated phosphoprotein, 21kDa [Source:HGNC Symbol;Acc:16968]
ENSG00000172995	ARPP21	ENST00000473138	12	25	54.875	-42.875	21.8679	cAMP-regulated phosphoprotein, 21kDa [Source:HGNC Symbol;Acc:16968]
ENSG00000172995	ARPP21	ENST00000461826	8	19	41.705	-33.705	19.1824	cAMP-regulated phosphoprotein, 21kDa [Source:HGNC Symbol;Acc:16968]
ENSG00000172995	ARPP21	ENST00000463970	7	14	30.73	-23.73	22.779	cAMP-regulated phosphoprotein, 21kDa [Source:HGNC Symbol;Acc:16968]
ENSG00000062096	ARSF	ENST00000359361	1	5	10.975	-9.975	9.11162	arylsulfatase F [Source:HGNC Symbol;Acc:721]
ENSG00000062096	ARSF	ENST00000381127	1	5	10.975	-9.975	9.11162	arylsulfatase F [Source:HGNC Symbol;Acc:721]
ENSG00000062096	ARSF	ENST00000537104	1	5	10.975	-9.975	9.11162	arylsulfatase F [Source:HGNC Symbol;Acc:721]
ENSG00000141337	ARSG	ENST00000452479	5	20	43.9	-38.9	11.3895	arylsulfatase G [Source:HGNC Symbol;Acc:24102]
ENSG00000141337	ARSG	ENST00000578554	4	17	37.315	-33.315	10.7195	arylsulfatase G [Source:HGNC Symbol;Acc:24102]
ENSG00000141337	ARSG	ENST00000582154	2	12	26.34	-24.34	7.59301	arylsulfatase G [Source:HGNC Symbol;Acc:24102]
ENSG00000141337	ARSG	ENST00000581639	1	7	15.365	-14.365	6.5083	arylsulfatase G [Source:HGNC Symbol;Acc:24102]
ENSG00000183876	ARSI	ENST00000328668	8	30	65.85	-57.85	12.1488	arylsulfatase family, member I [Source:HGNC Symbol;Acc:32521]
ENSG00000183876	ARSI	ENST00000515301	4	17	37.315	-33.315	10.7195	arylsulfatase family, member I [Source:HGNC Symbol;Acc:32521]
ENSG00000183876	ARSI	ENST00000509146	1	10	21.95	-20.95	4.55581	arylsulfatase family, member I [Source:HGNC Symbol;Acc:32521]
ENSG00000180801	ARSJ	ENST00000509829	2	8	17.56	-15.56	11.3895	arylsulfatase family, member J [Source:HGNC Symbol;Acc:26286]
ENSG00000180801	ARSJ	ENST00000541197	2	8	17.56	-15.56	11.3895	arylsulfatase family, member J [Source:HGNC Symbol;Acc:26286]
ENSG00000129744	ART1	ENST00000250693	3	6	13.17	-10.17	22.779	ADP-ribosyltransferase 1 [Source:HGNC Symbol;Acc:723]
ENSG00000111339	ART4	ENST00000228936	1	25	54.875	-53.875	1.82232	ADP-ribosyltransferase 4 (Dombrock blood group) [Source:HGNC Symbol;Acc:726]
ENSG00000004848	ARX	ENST00000379044	14	39	85.605	-71.605	16.3542	aristaless related homeobox [Source:HGNC Symbol;Acc:18060]
ENSG00000153317	ASAP1	ENST00000519483	4	9	19.755	-15.755	20.248	ArfGAP with SH3 domain, ankyrin repeat and PH domain 1 [Source:HGNC Symbol;Acc:2720]
ENSG00000153317	ASAP1	ENST00000521057	1	5	10.975	-9.975	9.11162	ArfGAP with SH3 domain, ankyrin repeat and PH domain 1 [Source:HGNC Symbol;Acc:2720]
ENSG00000151693	ASAP2	ENST00000471687	1	5	10.975	-9.975	9.11162	ArfGAP with SH3 domain, ankyrin repeat and PH domain 2 [Source:HGNC Symbol;Acc:2721]
ENSG00000182177	ASB18	ENST00000487961	8	28	61.46	-53.46	13.0166	ankyrin repeat and SOCS box containing 18 [Source:HGNC Symbol;Acc:19770]
ENSG00000182177	ASB18	ENST00000430053	3	8	17.56	-14.56	17.0843	ankyrin repeat and SOCS box containing 18 [Source:HGNC Symbol;Acc:19770]
ENSG00000115239	ASB3	ENST00000482134	2	7	15.365	-13.365	13.0166	ankyrin repeat and SOCS box containing 3 [Source:HGNC Symbol;Acc:16013]
ENSG00000115239	ASB3	ENST00000414369	1	5	10.975	-9.975	9.11162	ankyrin repeat and SOCS box containing 3 [Source:HGNC Symbol;Acc:16013]
ENSG00000115239	ASB3	ENST00000459916	1	5	10.975	-9.975	9.11162	ankyrin repeat and SOCS box containing 3 [Source:HGNC Symbol;Acc:16013]
ENSG00000102048	ASB9	ENST00000470015	2	5	10.975	-8.975	18.2232	ankyrin repeat and SOCS box containing 9 [Source:HGNC Symbol;Acc:17184]
ENSG00000100325	ASCC2	ENST00000492821	4	24	52.68	-48.68	7.59301	activating signal cointegrator 1 complex subunit 2 [Source:HGNC Symbol;Acc:24103]
ENSG00000116539	ASH1L	ENST00000478837	1	13	28.535	-27.535	3.50447	ash1 (absent, small, or homeotic)-like (Drosophila) [Source:HGNC Symbol;Acc:19088]
ENSG00000116539	ASH1L	ENST00000492987	3	10	21.95	-18.95	13.6674	ash1 (absent, small, or homeotic)-like (Drosophila) [Source:HGNC Symbol;Acc:19088]
ENSG00000116539	ASH1L	ENST00000548566	1	5	10.975	-9.975	9.11162	ash1 (absent, small, or homeotic)-like (Drosophila) [Source:HGNC Symbol;Acc:19088]
ENSG00000227773	ASH1L-IT1	ENST00000458371	1	5	10.975	-9.975	9.11162	ASH1L intronic transcript 1 (non-protein coding) [Source:HGNC Symbol;Acc:41449]
ENSG00000213199	ASIC3	ENST00000377904	1	7	15.365	-14.365	6.5083	acid-sensing (proton-gated) ion channel 3 [Source:HGNC Symbol;Acc:101]
ENSG00000213199	ASIC3	ENST00000357922	1	6	13.17	-12.17	7.59301	acid-sensing (proton-gated) ion channel 3 [Source:HGNC Symbol;Acc:101]
ENSG00000213199	ASIC3	ENST00000297512	1	5	10.975	-9.975	9.11162	acid-sensing (proton-gated) ion channel 3 [Source:HGNC Symbol;Acc:101]
ENSG00000213199	ASIC3	ENST00000349064	1	5	10.975	-9.975	9.11162	acid-sensing (proton-gated) ion channel 3 [Source:HGNC Symbol;Acc:101]
ENSG00000213199	ASIC3	ENST00000468325	1	5	10.975	-9.975	9.11162	acid-sensing (proton-gated) ion channel 3 [Source:HGNC Symbol;Acc:101]
ENSG00000213199	ASIC3	ENST00000498105	1	5	10.975	-9.975	9.11162	acid-sensing (proton-gated) ion channel 3 [Source:HGNC Symbol;Acc:101]
ENSG00000126522	ASL	ENST00000496336	10	24	52.68	-42.68	18.9825	argininosuccinate lyase [Source:HGNC Symbol;Acc:746]
ENSG00000236017	ASMTL-AS1	ENST00000419737	2	5	10.975	-8.975	18.2232	ASMTL antisense RNA 1 [Source:HGNC Symbol;Acc:25811]
ENSG00000169696	ASPSCR1	ENST00000577733	5	13	28.535	-23.535	17.5223	alveolar soft part sarcoma chromosome region, candidate 1 [Source:HGNC Symbol;Acc:13825]
ENSG00000169696	ASPSCR1	ENST00000581608	2	5	10.975	-8.975	18.2232	alveolar soft part sarcoma chromosome region, candidate 1 [Source:HGNC Symbol;Acc:13825]
ENSG00000162174	ASRGL1	ENST00000533970	4	14	30.73	-26.73	13.0166	asparaginase like 1 [Source:HGNC Symbol;Acc:16448]
ENSG00000162174	ASRGL1	ENST00000525708	4	13	28.535	-24.535	14.0179	asparaginase like 1 [Source:HGNC Symbol;Acc:16448]
ENSG00000162174	ASRGL1	ENST00000534183	1	6	13.17	-12.17	7.59301	asparaginase like 1 [Source:HGNC Symbol;Acc:16448]
ENSG00000162174	ASRGL1	ENST00000535727	1	6	13.17	-12.17	7.59301	asparaginase like 1 [Source:HGNC Symbol;Acc:16448]
ENSG00000223922	ASS1P2	ENST00000439895	2	12	26.34	-24.34	7.59301	argininosuccinate synthetase 1 pseudogene 2 [Source:HGNC Symbol;Acc:765]
ENSG00000034533	ASTE1	ENST00000505290	1	6	13.17	-12.17	7.59301	asteroid homolog 1 (Drosophila) [Source:HGNC Symbol;Acc:25021]
ENSG00000152092	ASTN1	ENST00000367657	1	13	28.535	-27.535	3.50447	astrotactin 1 [Source:HGNC Symbol;Acc:773]
ENSG00000152092	ASTN1	ENST00000361833	1	11	24.145	-23.145	4.14164	astrotactin 1 [Source:HGNC Symbol;Acc:773]
ENSG00000152092	ASTN1	ENST00000367654	1	11	24.145	-23.145	4.14164	astrotactin 1 [Source:HGNC Symbol;Acc:773]
ENSG00000152092	ASTN1	ENST00000424564	1	11	24.145	-23.145	4.14164	astrotactin 1 [Source:HGNC Symbol;Acc:773]
ENSG00000152092	ASTN1	ENST00000281881	1	9	19.755	-18.755	5.06201	astrotactin 1 [Source:HGNC Symbol;Acc:773]
ENSG00000152092	ASTN1	ENST00000473640	2	7	15.365	-13.365	13.0166	astrotactin 1 [Source:HGNC Symbol;Acc:773]
ENSG00000148219	ASTN2	ENST00000288520	28	71	155.845	-127.845	17.9666	astrotactin 2 [Source:HGNC Symbol;Acc:17021]
ENSG00000148219	ASTN2	ENST00000313400	29	62	136.09	-107.09	21.3094	astrotactin 2 [Source:HGNC Symbol;Acc:17021]
ENSG00000148219	ASTN2	ENST00000361209	29	62	136.09	-107.09	21.3094	astrotactin 2 [Source:HGNC Symbol;Acc:17021]
ENSG00000148219	ASTN2	ENST00000373986	29	62	136.09	-107.09	21.3094	astrotactin 2 [Source:HGNC Symbol;Acc:17021]
ENSG00000148219	ASTN2	ENST00000373996	29	62	136.09	-107.09	21.3094	astrotactin 2 [Source:HGNC Symbol;Acc:17021]
ENSG00000171456	ASXL1	ENST00000470145	1	7	15.365	-14.365	6.5083	additional sex combs like 1 (Drosophila) [Source:HGNC Symbol;Acc:18318]
ENSG00000171456	ASXL1	ENST00000555343	2	5	10.975	-8.975	18.2232	additional sex combs like 1 (Drosophila) [Source:HGNC Symbol;Acc:18318]
ENSG00000141431	ASXL3	ENST00000269197	3	7	15.365	-12.365	19.5249	additional sex combs like 3 (Drosophila) [Source:HGNC Symbol;Acc:29357]
ENSG00000156802	ATAD2	ENST00000517666	8	20	43.9	-35.9	18.2232	ATPase family, AAA domain containing 2 [Source:HGNC Symbol;Acc:30123]
ENSG00000156802	ATAD2	ENST00000519124	7	17	37.315	-30.315	18.7592	ATPase family, AAA domain containing 2 [Source:HGNC Symbol;Acc:30123]
ENSG00000156802	ATAD2	ENST00000521496	4	16	35.12	-31.12	11.3895	ATPase family, AAA domain containing 2 [Source:HGNC Symbol;Acc:30123]
ENSG00000197785	ATAD3A	ENST00000339113	4	20	43.9	-39.9	9.11162	ATPase family, AAA domain containing 3A [Source:HGNC Symbol;Acc:25567]
ENSG00000197785	ATAD3A	ENST00000378755	4	20	43.9	-39.9	9.11162	ATPase family, AAA domain containing 3A [Source:HGNC Symbol;Acc:25567]
ENSG00000197785	ATAD3A	ENST00000378756	4	20	43.9	-39.9	9.11162	ATPase family, AAA domain containing 3A [Source:HGNC Symbol;Acc:25567]
ENSG00000197785	ATAD3A	ENST00000536055	4	20	43.9	-39.9	9.11162	ATPase family, AAA domain containing 3A [Source:HGNC Symbol;Acc:25567]
ENSG00000197785	ATAD3A	ENST00000429957	4	16	35.12	-31.12	11.3895	ATPase family, AAA domain containing 3A [Source:HGNC Symbol;Acc:25567]
ENSG00000160072	ATAD3B	ENST00000472194	5	24	52.68	-47.68	9.49127	ATPase family, AAA domain containing 3B [Source:HGNC Symbol;Acc:24007]
ENSG00000160072	ATAD3B	ENST00000308647	5	17	37.315	-32.315	13.3994	ATPase family, AAA domain containing 3B [Source:HGNC Symbol;Acc:24007]
ENSG00000160072	ATAD3B	ENST00000378736	6	17	37.315	-31.315	16.0793	ATPase family, AAA domain containing 3B [Source:HGNC Symbol;Acc:24007]
ENSG00000160072	ATAD3B	ENST00000378741	6	17	37.315	-31.315	16.0793	ATPase family, AAA domain containing 3B [Source:HGNC Symbol;Acc:24007]
ENSG00000160072	ATAD3B	ENST00000474481	2	6	13.17	-11.17	15.186	ATPase family, AAA domain containing 3B [Source:HGNC Symbol;Acc:24007]
ENSG00000215915	ATAD3C	ENST00000378785	7	23	50.485	-43.485	13.8655	ATPase family, AAA domain containing 3C [Source:HGNC Symbol;Acc:32151]
ENSG00000215915	ATAD3C	ENST00000475091	4	13	28.535	-24.535	14.0179	ATPase family, AAA domain containing 3C [Source:HGNC Symbol;Acc:32151]
ENSG00000167654	ATCAY	ENST00000450849	3	7	15.365	-12.365	19.5249	ataxia, cerebellar, Cayman type [Source:HGNC Symbol;Acc:779]
ENSG00000162772	ATF3	ENST00000366981	3	7	15.365	-12.365	19.5249	activating transcription factor 3 [Source:HGNC Symbol;Acc:785]
ENSG00000231342	ATF4P2	ENST00000429373	2	5	10.975	-8.975	18.2232	activating transcription factor 4 pseudogene 2 [Source:HGNC Symbol;Acc:34025]
ENSG00000171681	ATF7IP	ENST00000428217	6	15	32.925	-26.925	18.2232	activating transcription factor 7 interacting protein [Source:HGNC Symbol;Acc:20092]
ENSG00000171681	ATF7IP	ENST00000542514	6	15	32.925	-26.925	18.2232	activating transcription factor 7 interacting protein [Source:HGNC Symbol;Acc:20092]
ENSG00000171681	ATF7IP	ENST00000545723	6	15	32.925	-26.925	18.2232	activating transcription factor 7 interacting protein [Source:HGNC Symbol;Acc:20092]
ENSG00000171681	ATF7IP	ENST00000539057	7	15	32.925	-25.925	21.2604	activating transcription factor 7 interacting protein [Source:HGNC Symbol;Acc:20092]
ENSG00000171681	ATF7IP	ENST00000541056	7	15	32.925	-25.925	21.2604	activating transcription factor 7 interacting protein [Source:HGNC Symbol;Acc:20092]
ENSG00000171681	ATF7IP	ENST00000542967	7	15	32.925	-25.925	21.2604	activating transcription factor 7 interacting protein [Source:HGNC Symbol;Acc:20092]
ENSG00000171681	ATF7IP	ENST00000545769	7	15	32.925	-25.925	21.2604	activating transcription factor 7 interacting protein [Source:HGNC Symbol;Acc:20092]
ENSG00000171681	ATF7IP	ENST00000534828	7	14	30.73	-23.73	22.779	activating transcription factor 7 interacting protein [Source:HGNC Symbol;Acc:20092]
ENSG00000171681	ATF7IP	ENST00000536279	3	13	28.535	-25.535	10.5134	activating transcription factor 7 interacting protein [Source:HGNC Symbol;Acc:20092]
ENSG00000171681	ATF7IP	ENST00000535132	4	13	28.535	-24.535	14.0179	activating transcription factor 7 interacting protein [Source:HGNC Symbol;Acc:20092]
ENSG00000171681	ATF7IP	ENST00000542991	3	10	21.95	-18.95	13.6674	activating transcription factor 7 interacting protein [Source:HGNC Symbol;Acc:20092]
ENSG00000171681	ATF7IP	ENST00000542508	2	8	17.56	-15.56	11.3895	activating transcription factor 7 interacting protein [Source:HGNC Symbol;Acc:20092]
ENSG00000171681	ATF7IP	ENST00000538511	4	8	17.56	-13.56	22.779	activating transcription factor 7 interacting protein [Source:HGNC Symbol;Acc:20092]
ENSG00000166669	ATF7IP2	ENST00000324570	1	6	13.17	-12.17	7.59301	activating transcription factor 7 interacting protein 2 [Source:HGNC Symbol;Acc:20397]
ENSG00000166669	ATF7IP2	ENST00000356427	1	6	13.17	-12.17	7.59301	activating transcription factor 7 interacting protein 2 [Source:HGNC Symbol;Acc:20397]
ENSG00000166669	ATF7IP2	ENST00000396559	1	6	13.17	-12.17	7.59301	activating transcription factor 7 interacting protein 2 [Source:HGNC Symbol;Acc:20397]
ENSG00000166669	ATF7IP2	ENST00000396560	1	6	13.17	-12.17	7.59301	activating transcription factor 7 interacting protein 2 [Source:HGNC Symbol;Acc:20397]
ENSG00000166669	ATF7IP2	ENST00000568027	1	6	13.17	-12.17	7.59301	activating transcription factor 7 interacting protein 2 [Source:HGNC Symbol;Acc:20397]
ENSG00000168010	ATG16L2	ENST00000534905	2	10	21.95	-19.95	9.11162	autophagy related 16-like 2 (S. cerevisiae) [Source:HGNC Symbol;Acc:25464]
ENSG00000168010	ATG16L2	ENST00000540567	2	6	13.17	-11.17	15.186	autophagy related 16-like 2 (S. cerevisiae) [Source:HGNC Symbol;Acc:25464]
ENSG00000144848	ATG3	ENST00000488910	6	17	37.315	-31.315	16.0793	autophagy related 3 [Source:HGNC Symbol;Acc:20962]
ENSG00000149311	ATM	ENST00000533690	4	10	21.95	-17.95	18.2232	ataxia telangiectasia mutated [Source:HGNC Symbol;Acc:795]
ENSG00000149311	ATM	ENST00000531525	4	8	17.56	-13.56	22.779	ataxia telangiectasia mutated [Source:HGNC Symbol;Acc:795]
ENSG00000149311	ATM	ENST00000533470	3	7	15.365	-12.365	19.5249	ataxia telangiectasia mutated [Source:HGNC Symbol;Acc:795]
ENSG00000206190	ATP10A	ENST00000555815	2	6	13.17	-11.17	15.186	ATPase, class V, type 10A [Source:HGNC Symbol;Acc:13542]
ENSG00000206190	ATP10A	ENST00000356865	2	5	10.975	-8.975	18.2232	ATPase, class V, type 10A [Source:HGNC Symbol;Acc:13542]
ENSG00000118322	ATP10B	ENST00000326831	3	14	30.73	-27.73	9.76245	ATPase, class V, type 10B [Source:HGNC Symbol;Acc:13543]
ENSG00000118322	ATP10B	ENST00000517802	3	11	24.145	-21.145	12.4249	ATPase, class V, type 10B [Source:HGNC Symbol;Acc:13543]
ENSG00000118322	ATP10B	ENST00000521033	1	7	15.365	-14.365	6.5083	ATPase, class V, type 10B [Source:HGNC Symbol;Acc:13543]
ENSG00000163399	ATP1A1	ENST00000488733	6	13	28.535	-22.535	21.0268	ATPase, Na+/K+ transporting, alpha 1 polypeptide [Source:HGNC Symbol;Acc:799]
ENSG00000157087	ATP2B2	ENST00000467702	3	10	21.95	-18.95	13.6674	ATPase, Ca++ transporting, plasma membrane 2 [Source:HGNC Symbol;Acc:815]
ENSG00000058668	ATP2B4	ENST00000458092	4	8	17.56	-13.56	22.779	ATPase, Ca++ transporting, plasma membrane 4 [Source:HGNC Symbol;Acc:817]
ENSG00000064270	ATP2C2	ENST00000565631	2	8	17.56	-15.56	11.3895	ATPase, Ca++ transporting, type 2C, member 2 [Source:HGNC Symbol;Acc:29103]
ENSG00000224451	ATP5F1P1	ENST00000433775	4	15	32.925	-28.925	12.1488	ATP synthase, H+ transporting, mitochondrial Fo complex, subunit B1 pseudogene 1 [Source:HGNC Symbol;Acc:39742]
ENSG00000227440	ATP5G1P4	ENST00000430660	1	6	13.17	-12.17	7.59301	ATP synthase, H+ transporting, mitochondrial Fo complex, subunit C1 (subunit 9) pseudogene 4 [Source:HGNC Symbol;Acc:39507]
ENSG00000214318	ATP5G1P6	ENST00000451206	1	10	21.95	-20.95	4.55581	ATP synthase, H+ transporting, mitochondrial Fo complex, subunit C1 (subunit 9) pseudogene 6 [Source:HGNC Symbol;Acc:39509]
ENSG00000261102	ATP5J2P6	ENST00000565203	1	7	15.365	-14.365	6.5083	ATP synthase, H+ transporting, mitochondrial Fo complex, subunit F2 pseudogene 6 [Source:HGNC Symbol;Acc:33612]
ENSG00000185344	ATP6V0A2	ENST00000543687	7	16	35.12	-28.12	19.9317	ATPase, H+ transporting, lysosomal V0 subunit a2 [Source:HGNC Symbol;Acc:18481]
ENSG00000185344	ATP6V0A2	ENST00000545059	6	12	26.34	-20.34	22.779	ATPase, H+ transporting, lysosomal V0 subunit a2 [Source:HGNC Symbol;Acc:18481]
ENSG00000185344	ATP6V0A2	ENST00000544833	2	11	24.145	-22.145	8.28329	ATPase, H+ transporting, lysosomal V0 subunit a2 [Source:HGNC Symbol;Acc:18481]
ENSG00000105929	ATP6V0A4	ENST00000310018	1	10	21.95	-20.95	4.55581	ATPase, H+ transporting, lysosomal V0 subunit a4 [Source:HGNC Symbol;Acc:866]
ENSG00000105929	ATP6V0A4	ENST00000353492	1	10	21.95	-20.95	4.55581	ATPase, H+ transporting, lysosomal V0 subunit a4 [Source:HGNC Symbol;Acc:866]
ENSG00000105929	ATP6V0A4	ENST00000393054	1	10	21.95	-20.95	4.55581	ATPase, H+ transporting, lysosomal V0 subunit a4 [Source:HGNC Symbol;Acc:866]
ENSG00000147614	ATP6V0D2	ENST00000285393	2	5	10.975	-8.975	18.2232	ATPase, H+ transporting, lysosomal 38kDa, V0 subunit d2 [Source:HGNC Symbol;Acc:18266]
ENSG00000171130	ATP6V0E2	ENST00000490092	2	7	15.365	-13.365	13.0166	ATPase, H+ transporting V0 subunit e2 [Source:HGNC Symbol;Acc:21723]
ENSG00000171130	ATP6V0E2	ENST00000495408	2	7	15.365	-13.365	13.0166	ATPase, H+ transporting V0 subunit e2 [Source:HGNC Symbol;Acc:21723]
ENSG00000116039	ATP6V1B1	ENST00000234396	1	7	15.365	-14.365	6.5083	ATPase, H+ transporting, lysosomal 56/58kDa, V1 subunit B1 [Source:HGNC Symbol;Acc:853]
ENSG00000116039	ATP6V1B1	ENST00000412314	1	7	15.365	-14.365	6.5083	ATPase, H+ transporting, lysosomal 56/58kDa, V1 subunit B1 [Source:HGNC Symbol;Acc:853]
ENSG00000116039	ATP6V1B1	ENST00000432367	1	7	15.365	-14.365	6.5083	ATPase, H+ transporting, lysosomal 56/58kDa, V1 subunit B1 [Source:HGNC Symbol;Acc:853]
ENSG00000124406	ATP8A1	ENST00000510289	2	24	52.68	-50.68	3.79651	ATPase, aminophospholipid transporter (APLT), class I, type 8A, member 1 [Source:HGNC Symbol;Acc:13531]
ENSG00000132932	ATP8A2	ENST00000381655	4	11	24.145	-20.145	16.5666	ATPase, aminophospholipid transporter, class I, type 8A, member 2 [Source:HGNC Symbol;Acc:13533]
ENSG00000132932	ATP8A2	ENST00000255283	2	5	10.975	-8.975	18.2232	ATPase, aminophospholipid transporter, class I, type 8A, member 2 [Source:HGNC Symbol;Acc:13533]
ENSG00000132932	ATP8A2	ENST00000281620	2	5	10.975	-8.975	18.2232	ATPase, aminophospholipid transporter, class I, type 8A, member 2 [Source:HGNC Symbol;Acc:13533]
ENSG00000240800	ATP8A2P1	ENST00000420453	1	6	13.17	-12.17	7.59301	ATPase, aminophospholipid transporter, class I, type 8A, member 2 pseudogene 1 [Source:HGNC Symbol;Acc:39662]
ENSG00000081923	ATP8B1	ENST00000283684	10	28	61.46	-51.46	16.2707	ATPase, aminophospholipid transporter, class I, type 8B, member 1 [Source:HGNC Symbol;Acc:3706]
ENSG00000081923	ATP8B1	ENST00000536015	10	28	61.46	-51.46	16.2707	ATPase, aminophospholipid transporter, class I, type 8B, member 1 [Source:HGNC Symbol;Acc:3706]
ENSG00000166377	ATP9B	ENST00000458297	2	8	17.56	-15.56	11.3895	ATPase, class II, type 9B [Source:HGNC Symbol;Acc:13541]
ENSG00000123472	ATPAF1	ENST00000534216	29	58	127.31	-98.31	22.779	ATP synthase mitochondrial F1 complex assembly factor 1 [Source:HGNC Symbol;Acc:18803]
ENSG00000123472	ATPAF1	ENST00000532925	23	47	103.165	-80.165	22.2944	ATP synthase mitochondrial F1 complex assembly factor 1 [Source:HGNC Symbol;Acc:18803]
ENSG00000123472	ATPAF1	ENST00000460928	1	7	15.365	-14.365	6.5083	ATP synthase mitochondrial F1 complex assembly factor 1 [Source:HGNC Symbol;Acc:18803]
ENSG00000186118	ATPAF1-AS1	ENST00000334122	1	7	15.365	-14.365	6.5083	ATPAF1 antisense RNA 1 [Source:HGNC Symbol;Acc:29589]
ENSG00000186118	ATPAF1-AS1	ENST00000569393	1	7	15.365	-14.365	6.5083	ATPAF1 antisense RNA 1 [Source:HGNC Symbol;Acc:29589]
ENSG00000130770	ATPIF1	ENST00000417632	460	957	2100.61	-1640.61	21.8983	ATPase inhibitory factor 1 [Source:HGNC Symbol;Acc:871]
ENSG00000130770	ATPIF1	ENST00000468425	420	900	1975.5	-1555.5	21.2604	ATPase inhibitory factor 1 [Source:HGNC Symbol;Acc:871]
ENSG00000175054	ATR	ENST00000507148	1	8	17.56	-16.56	5.69476	ataxia telangiectasia and Rad3 related [Source:HGNC Symbol;Acc:882]
ENSG00000175054	ATR	ENST00000515107	3	6	13.17	-10.17	22.779	ataxia telangiectasia and Rad3 related [Source:HGNC Symbol;Acc:882]
ENSG00000107518	ATRNL1	ENST00000485327	3	9	19.755	-16.755	15.186	attractin-like 1 [Source:HGNC Symbol;Acc:29063]
ENSG00000107518	ATRNL1	ENST00000529665	3	9	19.755	-16.755	15.186	attractin-like 1 [Source:HGNC Symbol;Acc:29063]
ENSG00000107518	ATRNL1	ENST00000527407	3	7	15.365	-12.365	19.5249	attractin-like 1 [Source:HGNC Symbol;Acc:29063]
ENSG00000107518	ATRNL1	ENST00000534530	1	5	10.975	-9.975	9.11162	attractin-like 1 [Source:HGNC Symbol;Acc:29063]
ENSG00000124788	ATXN1	ENST00000479680	1	8	17.56	-16.56	5.69476	ataxin 1 [Source:HGNC Symbol;Acc:10548]
ENSG00000124788	ATXN1	ENST00000473388	2	7	15.365	-13.365	13.0166	ataxin 1 [Source:HGNC Symbol;Acc:10548]
ENSG00000124788	ATXN1	ENST00000483591	1	5	10.975	-9.975	9.11162	ataxin 1 [Source:HGNC Symbol;Acc:10548]
ENSG00000204842	ATXN2	ENST00000551551	9	23	50.485	-41.485	17.8271	ataxin 2 [Source:HGNC Symbol;Acc:10555]
ENSG00000204842	ATXN2	ENST00000392645	6	19	41.705	-35.705	14.3868	ataxin 2 [Source:HGNC Symbol;Acc:10555]
ENSG00000204842	ATXN2	ENST00000546483	5	15	32.925	-27.925	15.186	ataxin 2 [Source:HGNC Symbol;Acc:10555]
ENSG00000204842	ATXN2	ENST00000492467	2	13	28.535	-26.535	7.00894	ataxin 2 [Source:HGNC Symbol;Acc:10555]
ENSG00000204842	ATXN2	ENST00000552323	3	7	15.365	-12.365	19.5249	ataxin 2 [Source:HGNC Symbol;Acc:10555]
ENSG00000163635	ATXN7	ENST00000522345	2	5	10.975	-8.975	18.2232	ataxin 7 [Source:HGNC Symbol;Acc:10560]
ENSG00000162650	ATXN7L2	ENST00000463678	9	42	92.19	-83.19	9.76245	ataxin 7-like 2 [Source:HGNC Symbol;Acc:28713]
ENSG00000162650	ATXN7L2	ENST00000497545	18	42	92.19	-74.19	19.5249	ataxin 7-like 2 [Source:HGNC Symbol;Acc:28713]
ENSG00000162650	ATXN7L2	ENST00000369870	8	38	83.41	-75.41	9.59118	ataxin 7-like 2 [Source:HGNC Symbol;Acc:28713]
ENSG00000162650	ATXN7L2	ENST00000369869	5	33	72.435	-67.435	6.90274	ataxin 7-like 2 [Source:HGNC Symbol;Acc:28713]
ENSG00000162650	ATXN7L2	ENST00000459635	5	29	63.655	-58.655	7.85484	ataxin 7-like 2 [Source:HGNC Symbol;Acc:28713]
ENSG00000127423	AUNIP	ENST00000374298	3	16	35.12	-32.12	8.54214	aurora kinase A and ninein interacting protein [Source:HGNC Symbol;Acc:28363]
ENSG00000087586	AURKA	ENST00000456249	8	17	37.315	-29.315	21.4391	aurora kinase A [Source:HGNC Symbol;Acc:11393]
ENSG00000087586	AURKA	ENST00000451915	6	14	30.73	-24.73	19.5249	aurora kinase A [Source:HGNC Symbol;Acc:11393]
ENSG00000158321	AUTS2	ENST00000406775	16	36	79.02	-63.02	20.248	autism susceptibility candidate 2 [Source:HGNC Symbol;Acc:14262]
ENSG00000135407	AVIL	ENST00000548843	6	13	28.535	-22.535	21.0268	advillin [Source:HGNC Symbol;Acc:14188]
ENSG00000135407	AVIL	ENST00000549753	4	12	26.34	-22.34	15.186	advillin [Source:HGNC Symbol;Acc:14188]
ENSG00000105778	AVL9	ENST00000459629	2	34	74.63	-72.63	2.67989	AVL9 homolog (S. cerevisiase) [Source:HGNC Symbol;Acc:28994]
ENSG00000105778	AVL9	ENST00000404479	2	6	13.17	-11.17	15.186	AVL9 homolog (S. cerevisiase) [Source:HGNC Symbol;Acc:28994]
ENSG00000147160	AWAT2	ENST00000443056	1	5	10.975	-9.975	9.11162	acyl-CoA wax alcohol acyltransferase 2 [Source:HGNC Symbol;Acc:23251]
ENSG00000162779	AXDND1	ENST00000367618	2	8	17.56	-15.56	11.3895	axonemal dynein light chain domain containing 1 [Source:HGNC Symbol;Acc:26564]
ENSG00000162779	AXDND1	ENST00000434088	2	7	15.365	-13.365	13.0166	axonemal dynein light chain domain containing 1 [Source:HGNC Symbol;Acc:26564]
ENSG00000162779	AXDND1	ENST00000511157	2	7	15.365	-13.365	13.0166	axonemal dynein light chain domain containing 1 [Source:HGNC Symbol;Acc:26564]
ENSG00000162885	B3GALNT2	ENST00000478199	2	20	43.9	-41.9	4.55581	beta-1,3-N-acetylgalactosaminyltransferase 2 [Source:HGNC Symbol;Acc:28596]
ENSG00000162885	B3GALNT2	ENST00000313984	2	7	15.365	-13.365	13.0166	beta-1,3-N-acetylgalactosaminyltransferase 2 [Source:HGNC Symbol;Acc:28596]
ENSG00000187676	B3GALTL	ENST00000461652	1	7	15.365	-14.365	6.5083	beta 1,3-galactosyltransferase-like [Source:HGNC Symbol;Acc:20207]
ENSG00000149541	B3GAT3	ENST00000534026	5	10	21.95	-16.95	22.779	beta-1,3-glucuronyltransferase 3 (glucuronosyltransferase I) [Source:HGNC Symbol;Acc:923]
ENSG00000149541	B3GAT3	ENST00000534715	3	7	15.365	-12.365	19.5249	beta-1,3-glucuronyltransferase 3 (glucuronosyltransferase I) [Source:HGNC Symbol;Acc:923]
ENSG00000176597	B3GNT5	ENST00000326505	20	41	89.995	-69.995	22.2235	UDP-GlcNAc:betaGal beta-1,3-N-acetylglucosaminyltransferase 5 [Source:HGNC Symbol;Acc:15684]
ENSG00000176597	B3GNT5	ENST00000460419	12	40	87.8	-75.8	13.6674	UDP-GlcNAc:betaGal beta-1,3-N-acetylglucosaminyltransferase 5 [Source:HGNC Symbol;Acc:15684]
ENSG00000176597	B3GNT5	ENST00000465010	5	18	39.51	-34.51	12.655	UDP-GlcNAc:betaGal beta-1,3-N-acetylglucosaminyltransferase 5 [Source:HGNC Symbol;Acc:15684]
ENSG00000198488	B3GNT6	ENST00000533140	1	15	32.925	-31.925	3.03721	UDP-GlcNAc:betaGal beta-1,3-N-acetylglucosaminyltransferase 6 (core 3 synthase) [Source:HGNC Symbol;Acc:24141]
ENSG00000198488	B3GNT6	ENST00000354301	1	14	30.73	-29.73	3.25415	UDP-GlcNAc:betaGal beta-1,3-N-acetylglucosaminyltransferase 6 (core 3 synthase) [Source:HGNC Symbol;Acc:24141]
ENSG00000156966	B3GNT7	ENST00000287590	3	8	17.56	-14.56	17.0843	UDP-GlcNAc:betaGal beta-1,3-N-acetylglucosaminyltransferase 7 [Source:HGNC Symbol;Acc:18811]
ENSG00000175711	B3GNTL1	ENST00000572267	7	19	41.705	-34.705	16.7846	UDP-GlcNAc:betaGal beta-1,3-N-acetylglucosaminyltransferase-like 1 [Source:HGNC Symbol;Acc:21727]
ENSG00000135454	B4GALNT1	ENST00000552468	3	7	15.365	-12.365	19.5249	beta-1,4-N-acetyl-galactosaminyl transferase 1 [Source:HGNC Symbol;Acc:4117]
ENSG00000117411	B4GALT2	ENST00000497866	1	5	10.975	-9.975	9.11162	UDP-Gal:betaGlcNAc beta 1,4- galactosyltransferase, polypeptide 2 [Source:HGNC Symbol;Acc:925]
ENSG00000182240	BACE2	ENST00000491838	1	6	13.17	-12.17	7.59301	beta-site APP-cleaving enzyme 2 [Source:HGNC Symbol;Acc:934]
ENSG00000156273	BACH1	ENST00000462262	3	11	24.145	-21.145	12.4249	BTB and CNC homology 1, basic leucine zipper transcription factor 1 [Source:HGNC Symbol;Acc:935]
ENSG00000112182	BACH2	ENST00000493201	1	8	17.56	-16.56	5.69476	BTB and CNC homology 1, basic leucine zipper transcription factor 2 [Source:HGNC Symbol;Acc:14078]
ENSG00000112182	BACH2	ENST00000343122	1	5	10.975	-9.975	9.11162	BTB and CNC homology 1, basic leucine zipper transcription factor 2 [Source:HGNC Symbol;Acc:14078]
ENSG00000112182	BACH2	ENST00000470301	1	5	10.975	-9.975	9.11162	BTB and CNC homology 1, basic leucine zipper transcription factor 2 [Source:HGNC Symbol;Acc:14078]
ENSG00000187172	BAGE2	ENST00000496773	3	30	65.85	-62.85	4.55581	B melanoma antigen family, member 2 [Source:HGNC Symbol;Acc:15723]
ENSG00000187172	BAGE2	ENST00000470054	1	17	37.315	-36.315	2.67989	B melanoma antigen family, member 2 [Source:HGNC Symbol;Acc:15723]
ENSG00000187172	BAGE2	ENST00000474011	4	15	32.925	-28.925	12.1488	B melanoma antigen family, member 2 [Source:HGNC Symbol;Acc:15723]
ENSG00000121753	BAI2	ENST00000257070	1	5	10.975	-9.975	9.11162	brain-specific angiogenesis inhibitor 2 [Source:HGNC Symbol;Acc:944]
ENSG00000121753	BAI2	ENST00000373655	1	5	10.975	-9.975	9.11162	brain-specific angiogenesis inhibitor 2 [Source:HGNC Symbol;Acc:944]
ENSG00000121753	BAI2	ENST00000373658	1	5	10.975	-9.975	9.11162	brain-specific angiogenesis inhibitor 2 [Source:HGNC Symbol;Acc:944]
ENSG00000121753	BAI2	ENST00000398542	1	5	10.975	-9.975	9.11162	brain-specific angiogenesis inhibitor 2 [Source:HGNC Symbol;Acc:944]
ENSG00000121753	BAI2	ENST00000398547	1	5	10.975	-9.975	9.11162	brain-specific angiogenesis inhibitor 2 [Source:HGNC Symbol;Acc:944]
ENSG00000121753	BAI2	ENST00000398556	1	5	10.975	-9.975	9.11162	brain-specific angiogenesis inhibitor 2 [Source:HGNC Symbol;Acc:944]
ENSG00000121753	BAI2	ENST00000465256	1	5	10.975	-9.975	9.11162	brain-specific angiogenesis inhibitor 2 [Source:HGNC Symbol;Acc:944]
ENSG00000121753	BAI2	ENST00000527361	1	5	10.975	-9.975	9.11162	brain-specific angiogenesis inhibitor 2 [Source:HGNC Symbol;Acc:944]
ENSG00000135298	BAI3	ENST00000370598	1	13	28.535	-27.535	3.50447	brain-specific angiogenesis inhibitor 3 [Source:HGNC Symbol;Acc:945]
ENSG00000135298	BAI3	ENST00000238918	1	6	13.17	-12.17	7.59301	brain-specific angiogenesis inhibitor 3 [Source:HGNC Symbol;Acc:945]
ENSG00000135298	BAI3	ENST00000546190	1	6	13.17	-12.17	7.59301	brain-specific angiogenesis inhibitor 3 [Source:HGNC Symbol;Acc:945]
ENSG00000163930	BAP1	ENST00000470173	2	5	10.975	-8.975	18.2232	BRCA1 associated protein-1 (ubiquitin carboxy-terminal hydrolase) [Source:HGNC Symbol;Acc:950]
ENSG00000198604	BAZ1A	ENST00000555331	3	8	17.56	-14.56	17.0843	bromodomain adjacent to zinc finger domain, 1A [Source:HGNC Symbol;Acc:960]
ENSG00000198604	BAZ1A	ENST00000553385	1	7	15.365	-14.365	6.5083	bromodomain adjacent to zinc finger domain, 1A [Source:HGNC Symbol;Acc:960]
ENSG00000198604	BAZ1A	ENST00000554391	2	6	13.17	-11.17	15.186	bromodomain adjacent to zinc finger domain, 1A [Source:HGNC Symbol;Acc:960]
ENSG00000198604	BAZ1A	ENST00000554865	2	6	13.17	-11.17	15.186	bromodomain adjacent to zinc finger domain, 1A [Source:HGNC Symbol;Acc:960]
ENSG00000076108	BAZ2A	ENST00000553222	7	17	37.315	-30.315	18.7592	bromodomain adjacent to zinc finger domain, 2A [Source:HGNC Symbol;Acc:962]
ENSG00000076108	BAZ2A	ENST00000547453	6	16	35.12	-29.12	17.0843	bromodomain adjacent to zinc finger domain, 2A [Source:HGNC Symbol;Acc:962]
ENSG00000076108	BAZ2A	ENST00000551996	3	11	24.145	-21.145	12.4249	bromodomain adjacent to zinc finger domain, 2A [Source:HGNC Symbol;Acc:962]
ENSG00000076108	BAZ2A	ENST00000551759	1	9	19.755	-18.755	5.06201	bromodomain adjacent to zinc finger domain, 2A [Source:HGNC Symbol;Acc:962]
ENSG00000105327	BBC3	ENST00000300880	2	5	10.975	-8.975	18.2232	BCL2 binding component 3 [Source:HGNC Symbol;Acc:17868]
ENSG00000105327	BBC3	ENST00000341983	2	5	10.975	-8.975	18.2232	BCL2 binding component 3 [Source:HGNC Symbol;Acc:17868]
ENSG00000105327	BBC3	ENST00000449228	2	5	10.975	-8.975	18.2232	BCL2 binding component 3 [Source:HGNC Symbol;Acc:17868]
ENSG00000129151	BBOX1	ENST00000263182	2	6	13.17	-11.17	15.186	butyrobetaine (gamma), 2-oxoglutarate dioxygenase (gamma-butyrobetaine hydroxylase) 1 [Source:HGNC Symbol;Acc:964]
ENSG00000129151	BBOX1	ENST00000528583	2	6	13.17	-11.17	15.186	butyrobetaine (gamma), 2-oxoglutarate dioxygenase (gamma-butyrobetaine hydroxylase) 1 [Source:HGNC Symbol;Acc:964]
ENSG00000179941	BBS10	ENST00000547830	4	9	19.755	-15.755	20.248	Bardet-Biedl syndrome 10 [Source:HGNC Symbol;Acc:26291]
ENSG00000122507	BBS9	ENST00000432983	2	7	15.365	-13.365	13.0166	Bardet-Biedl syndrome 9 [Source:HGNC Symbol;Acc:30000]
ENSG00000122507	BBS9	ENST00000442858	1	5	10.975	-9.975	9.11162	Bardet-Biedl syndrome 9 [Source:HGNC Symbol;Acc:30000]
ENSG00000050820	BCAR1	ENST00000162330	9	19	41.705	-32.705	21.5801	breast cancer anti-estrogen resistance 1 [Source:HGNC Symbol;Acc:971]
ENSG00000050820	BCAR1	ENST00000393422	9	19	41.705	-32.705	21.5801	breast cancer anti-estrogen resistance 1 [Source:HGNC Symbol;Acc:971]
ENSG00000050820	BCAR1	ENST00000546196	9	19	41.705	-32.705	21.5801	breast cancer anti-estrogen resistance 1 [Source:HGNC Symbol;Acc:971]
ENSG00000050820	BCAR1	ENST00000562556	9	19	41.705	-32.705	21.5801	breast cancer anti-estrogen resistance 1 [Source:HGNC Symbol;Acc:971]
ENSG00000050820	BCAR1	ENST00000563038	9	19	41.705	-32.705	21.5801	breast cancer anti-estrogen resistance 1 [Source:HGNC Symbol;Acc:971]
ENSG00000050820	BCAR1	ENST00000566982	9	19	41.705	-32.705	21.5801	breast cancer anti-estrogen resistance 1 [Source:HGNC Symbol;Acc:971]
ENSG00000050820	BCAR1	ENST00000535626	9	18	39.51	-30.51	22.779	breast cancer anti-estrogen resistance 1 [Source:HGNC Symbol;Acc:971]
ENSG00000050820	BCAR1	ENST00000538440	8	17	37.315	-29.315	21.4391	breast cancer anti-estrogen resistance 1 [Source:HGNC Symbol;Acc:971]
ENSG00000050820	BCAR1	ENST00000418647	6	14	30.73	-24.73	19.5249	breast cancer anti-estrogen resistance 1 [Source:HGNC Symbol;Acc:971]
ENSG00000064787	BCAS1	ENST00000448484	6	34	74.63	-68.63	8.03966	breast carcinoma amplified sequence 1 [Source:HGNC Symbol;Acc:974]
ENSG00000064787	BCAS1	ENST00000371435	1	7	15.365	-14.365	6.5083	breast carcinoma amplified sequence 1 [Source:HGNC Symbol;Acc:974]
ENSG00000064787	BCAS1	ENST00000395961	1	7	15.365	-14.365	6.5083	breast carcinoma amplified sequence 1 [Source:HGNC Symbol;Acc:974]
ENSG00000119866	BCL11A	ENST00000335712	4	26	57.07	-53.07	7.00894	B-cell CLL/lymphoma 11A (zinc finger protein) [Source:HGNC Symbol;Acc:13221]
ENSG00000119866	BCL11A	ENST00000477659	1	10	21.95	-20.95	4.55581	B-cell CLL/lymphoma 11A (zinc finger protein) [Source:HGNC Symbol;Acc:13221]
ENSG00000119866	BCL11A	ENST00000356842	2	6	13.17	-11.17	15.186	B-cell CLL/lymphoma 11A (zinc finger protein) [Source:HGNC Symbol;Acc:13221]
ENSG00000119866	BCL11A	ENST00000358510	2	6	13.17	-11.17	15.186	B-cell CLL/lymphoma 11A (zinc finger protein) [Source:HGNC Symbol;Acc:13221]
ENSG00000119866	BCL11A	ENST00000538214	2	6	13.17	-11.17	15.186	B-cell CLL/lymphoma 11A (zinc finger protein) [Source:HGNC Symbol;Acc:13221]
ENSG00000127152	BCL11B	ENST00000345514	6	14	30.73	-24.73	19.5249	B-cell CLL/lymphoma 11B (zinc finger protein) [Source:HGNC Symbol;Acc:13222]
ENSG00000127152	BCL11B	ENST00000357195	6	14	30.73	-24.73	19.5249	B-cell CLL/lymphoma 11B (zinc finger protein) [Source:HGNC Symbol;Acc:13222]
ENSG00000121380	BCL2L14	ENST00000484949	1	5	10.975	-9.975	9.11162	BCL2-like 14 (apoptosis facilitator) [Source:HGNC Symbol;Acc:16657]
ENSG00000188761	BCL2L15	ENST00000369580	1	11	24.145	-23.145	4.14164	BCL2-like 15 [Source:HGNC Symbol;Acc:33624]
ENSG00000161940	BCL6B	ENST00000537931	1	10	21.95	-20.95	4.55581	B-cell CLL/lymphoma 6, member B [Source:HGNC Symbol;Acc:1002]
ENSG00000161940	BCL6B	ENST00000571729	1	6	13.17	-12.17	7.59301	B-cell CLL/lymphoma 6, member B [Source:HGNC Symbol;Acc:1002]
ENSG00000215580	BCORP1	ENST00000513194	1	5	10.975	-9.975	9.11162	BCL6 corepressor pseudogene 1 [Source:HGNC Symbol;Acc:23953]
ENSG00000236824	BCYRN1	ENST00000418539	26	79	173.405	-147.405	14.9938	brain cytoplasmic RNA 1 [Source:HGNC Symbol;Acc:1022]
ENSG00000161267	BDH1	ENST00000495285	5	13	28.535	-23.535	17.5223	3-hydroxybutyrate dehydrogenase, type 1 [Source:HGNC Symbol;Acc:1027]
ENSG00000161267	BDH1	ENST00000492681	2	5	10.975	-8.975	18.2232	3-hydroxybutyrate dehydrogenase, type 1 [Source:HGNC Symbol;Acc:1027]
ENSG00000178409	BEND3	ENST00000369042	4	13	28.535	-24.535	14.0179	BEN domain containing 3 [Source:HGNC Symbol;Acc:23040]
ENSG00000178409	BEND3	ENST00000429433	4	13	28.535	-24.535	14.0179	BEN domain containing 3 [Source:HGNC Symbol;Acc:23040]
ENSG00000188848	BEND4	ENST00000502486	1	15	32.925	-31.925	3.03721	BEN domain containing 4 [Source:HGNC Symbol;Acc:23815]
ENSG00000188848	BEND4	ENST00000504360	1	15	32.925	-31.925	3.03721	BEN domain containing 4 [Source:HGNC Symbol;Acc:23815]
ENSG00000151917	BEND6	ENST00000370748	2	11	24.145	-22.145	8.28329	BEN domain containing 6 [Source:HGNC Symbol;Acc:20871]
ENSG00000167995	BEST1	ENST00000524877	1	14	30.73	-29.73	3.25415	bestrophin 1 [Source:HGNC Symbol;Acc:12703]
ENSG00000167995	BEST1	ENST00000301774	2	10	21.95	-19.95	9.11162	bestrophin 1 [Source:HGNC Symbol;Acc:12703]
ENSG00000167995	BEST1	ENST00000534553	2	10	21.95	-19.95	9.11162	bestrophin 1 [Source:HGNC Symbol;Acc:12703]
ENSG00000127325	BEST3	ENST00000266661	109	228	500.46	-391.46	21.78	bestrophin 3 [Source:HGNC Symbol;Acc:17105]
ENSG00000127325	BEST3	ENST00000529843	12	27	59.265	-47.265	20.248	bestrophin 3 [Source:HGNC Symbol;Acc:17105]
ENSG00000177951	BET1L	ENST00000410108	3	8	17.56	-14.56	17.0843	blocked early in transport 1 homolog (S. cerevisiae)-like [Source:HGNC Symbol;Acc:19348]
ENSG00000173626	BET3L	ENST00000356128	4	9	19.755	-15.755	20.248	BET3 like (S. cerevisiae) [Source:HGNC Symbol;Acc:21090]
ENSG00000133134	BEX2	ENST00000372677	14	36	79.02	-65.02	17.717	brain expressed X-linked 2 [Source:HGNC Symbol;Acc:30933]
ENSG00000133134	BEX2	ENST00000372674	11	35	76.825	-65.825	14.3183	brain expressed X-linked 2 [Source:HGNC Symbol;Acc:30933]
ENSG00000133134	BEX2	ENST00000536889	12	31	68.045	-56.045	17.6354	brain expressed X-linked 2 [Source:HGNC Symbol;Acc:30933]
ENSG00000133134	BEX2	ENST00000449185	6	24	52.68	-46.68	11.3895	brain expressed X-linked 2 [Source:HGNC Symbol;Acc:30933]
ENSG00000125864	BFSP1	ENST00000536626	2	5	10.975	-8.975	18.2232	beaded filament structural protein 1, filensin [Source:HGNC Symbol;Acc:1040]
ENSG00000125864	BFSP1	ENST00000544874	2	5	10.975	-8.975	18.2232	beaded filament structural protein 1, filensin [Source:HGNC Symbol;Acc:1040]
ENSG00000170819	BFSP2	ENST00000302334	1	6	13.17	-12.17	7.59301	beaded filament structural protein 2, phakinin [Source:HGNC Symbol;Acc:1041]
ENSG00000198908	BHLHB9	ENST00000486988	3	6	13.17	-10.17	22.779	basic helix-loop-helix domain containing, class B, 9 [Source:HGNC Symbol;Acc:29353]
ENSG00000122870	BICC1	ENST00000263103	2	10	21.95	-19.95	9.11162	bicaudal C homolog 1 (Drosophila) [Source:HGNC Symbol;Acc:19351]
ENSG00000023445	BIRC3	ENST00000526421	12	33	72.435	-60.435	16.5666	baculoviral IAP repeat containing 3 [Source:HGNC Symbol;Acc:591]
ENSG00000023445	BIRC3	ENST00000528940	8	24	52.68	-44.68	15.186	baculoviral IAP repeat containing 3 [Source:HGNC Symbol;Acc:591]
ENSG00000115760	BIRC6	ENST00000470250	5	11	24.145	-19.145	20.7082	baculoviral IAP repeat containing 6 [Source:HGNC Symbol;Acc:13516]
ENSG00000166619	BLCAP	ENST00000397131	171	361	792.395	-621.395	21.5801	bladder cancer associated protein [Source:HGNC Symbol;Acc:1055]
ENSG00000166619	BLCAP	ENST00000445723	129	274	601.43	-472.43	21.4489	bladder cancer associated protein [Source:HGNC Symbol;Acc:1055]
ENSG00000166619	BLCAP	ENST00000414080	102	243	533.385	-431.385	19.1231	bladder cancer associated protein [Source:HGNC Symbol;Acc:1055]
ENSG00000166619	BLCAP	ENST00000456058	23	118	259.01	-236.01	8.87997	bladder cancer associated protein [Source:HGNC Symbol;Acc:1055]
ENSG00000166619	BLCAP	ENST00000467603	3	59	129.505	-126.505	2.31651	bladder cancer associated protein [Source:HGNC Symbol;Acc:1055]
ENSG00000197299	BLM	ENST00000355112	4	17	37.315	-33.315	10.7195	Bloom syndrome, RecQ helicase-like [Source:HGNC Symbol;Acc:1058]
ENSG00000197299	BLM	ENST00000559724	4	17	37.315	-33.315	10.7195	Bloom syndrome, RecQ helicase-like [Source:HGNC Symbol;Acc:1058]
ENSG00000197299	BLM	ENST00000560509	4	17	37.315	-33.315	10.7195	Bloom syndrome, RecQ helicase-like [Source:HGNC Symbol;Acc:1058]
ENSG00000197299	BLM	ENST00000558825	2	8	17.56	-15.56	11.3895	Bloom syndrome, RecQ helicase-like [Source:HGNC Symbol;Acc:1058]
ENSG00000197299	BLM	ENST00000560821	2	7	15.365	-13.365	13.0166	Bloom syndrome, RecQ helicase-like [Source:HGNC Symbol;Acc:1058]
ENSG00000095585	BLNK	ENST00000224337	3	11	24.145	-21.145	12.4249	B-cell linker [Source:HGNC Symbol;Acc:14211]
ENSG00000095585	BLNK	ENST00000371176	3	11	24.145	-21.145	12.4249	B-cell linker [Source:HGNC Symbol;Acc:14211]
ENSG00000095585	BLNK	ENST00000413476	2	8	17.56	-15.56	11.3895	B-cell linker [Source:HGNC Symbol;Acc:14211]
ENSG00000095585	BLNK	ENST00000427367	2	8	17.56	-15.56	11.3895	B-cell linker [Source:HGNC Symbol;Acc:14211]
ENSG00000095585	BLNK	ENST00000472763	2	6	13.17	-11.17	15.186	B-cell linker [Source:HGNC Symbol;Acc:14211]
ENSG00000095585	BLNK	ENST00000485193	2	5	10.975	-8.975	18.2232	B-cell linker [Source:HGNC Symbol;Acc:14211]
[truncated: 12,247 more rows]

## Sheet: up all
gene	name	transcript	patient	control	control adapted	difference	fold
[truncated: 10,113 more rows]

## Sheet: unreg all
gene	name	transcript	patient	control	control adapted	difference	fold
[truncated: 21,829 more rows]

[truncated: 3 more sheets: down best, up best, unreg best]
