# Supplementary material for: A multistage sequencing strategy pinpoints novel candidate alleles for Emery-Dreifuss muscular dystrophy and supports gene misregulation as its pathomechanism
Source: eBioMedicine. 2019 Dec 17;51:102587. doi: 10.1016/j.ebiom.2019.11.048 (PMC7000448; doi:10.1016/j.ebiom.2019.11.048)
Supplement: Supplementary file 4 [file mmc4.xlsx]

## Sheet: Tabelle1
Table S4: List of Genes in Primer Library
		Gene	muscle NE		Gene	muscle NE		Gene	muscle NE		Gene	muscle NE		Gene	muscle NE		Gene	muscle NE		Gene	muscle NE		Gene	muscle NE
		Category 1: known EDMD associated genes			PLPP7	---		OBSCN	0.00551617		NFKB1	---		USP6	---		SHPK	---		Category 3: exome-seq family 5 cosegregating			NUFIP2	---
					Tmem70	0.4296		SMAD9	---		MMP28	---		GOLGA8J	---		SHROOM3	---					CDCA5	---
		LMNA	0.622896		Tmem214	0.0811629		CDC42BPA	---		PIP4K2A	---		GOLGA8Q	---		SLC18A3	---		AHDC1	0.0041		DCAF8	---
		EMD	0.267351		MBOAT5	0.0536762		ATXN1	---		RALGAPA2	---		NCL	---		SPANXD	---		AKAP6	0.00785033		PARP4	---
		SYNE1	0.0360887		WFS1	0.0873413		CCDC175	---		PARP9	---		OR4C5	---		SYNM	---		MLST8	---		AC006030.1	---
		SYNE2	0.0152917		CKAP4	0.050568		MTRNR2L5	---		SUSD3	---		AHNAK	0.0250069		TNRC18	---		GAP43	---		GPAA1	---
		SUN1	0.988539		KLHL31	0.0091359		ZFP62	---		SORD	---		PARP15	---		TUBB8	---		GATD3A	0.0290329		KDM6B	---
		SUN2	2.32675		C17orf62	0.0174735		POM121C	0.0264267		UBAP2	---		FAM73A	---		USP34	---		GRWD1	---		LIME1	---
		FHL1	0.0891574		FHOD1	0.0146212		POTEJ	---		C15orf52	---		FOXM1	---		ZNF354A	---		PSD3	---		MRPL38	---
		TMEM43	0.150328		NET5	0.229374		AHNAK2	---		ANP32B	---		NOMO1	0.0053831		ZNF425	---		MOV10	---		SYNE3	0.035521
		Category 1: known similar MD associated genes			LEMD3	0.0860355		POM121L7	---		AC140504.1	---		AC055811.2	---		XIRP1	---		NEIL2	---		GPN3	---
					Lmo7	---		AGRN	---		CARM1	---		AC026954.2	---					NR1D1	---		ABTB1	---
		CAV3	0.116741		FHL2	---		ADAMTS7	---		CELF1	---		TGM6	---		Category 3: exome-seq family 3 cosegregating			GTF2H2C	---		ANK2	0.027924
		MYOT	0.0251553					ACOT2	---		NOTCH1	---		UBE2Q2	---					MYO1G	---		PIGC	---
		CAPN3	---		Category 3: exome-seq family 1 cosegregating			ANKRD20A4	---		EYA4	---		RRP1B	---		INTS1	0.007625		KDM3B	---		S100A13	---
		DYSF	0.0332445					NUAK1	---		USP25	---		UTP14A	---		LRPPRC	0.00448		TFIP11	0.0354299		TPRA1	---
		SGCA	0.164873		SLC5A11	---		POTEF	---		SPPL2C	---		ANAPC5	0.011409		AMY2A	---		TRAP1	---		UIMC1	---
		SGCB	0.227951		SLC25A5	---		POTEI	---		DUSP3	0.0476779		ANKRD36	---		MTREX	---		SIDT2	---		FBXO16	---
		SGCD	0.292935		MAP4	---					SLC4A7	---		ANKRD36C	---		FGFR1OP2	---		GOLGB1	---		RP11-1407O15.2	---
		SGCG	0.1521		TAF1C	---		Category 3: exome-seq family 2 cosegregating			SORCS2	---		CEP68	---		MLYCD	---		SEPT8	---		GOLGA8S	---
		TCAP	---		NFATC2IP	---					AP000781.2	---		CHAMP1	---		KIF21A	---		DNAJB12	---		MYL5	---
		FKRP	---		RBM20	---		ATP12A	0.323444		CNP	---		FICD	---		DST	0.001157		KDM4A	---		OR4C13	---
		DMD	0.0679686					RYR3	---		LIN54	---		HELB	---		POTEC	---		MKNK1	---		YY1AP1	---
		FKTN	---		Category 3: family 1 index patient RNA-seq			RHOF	---		MDM1	---		ZNF10	---		TLE6	---		TPTE	---		ZNF614	---
		DAG1	0.0475678					WDR43	0.0572906		ERMP1	0.0254708		CBWD2	---		CPD	---		AFAP1L2	---		PCSK4	---
		ANO5	---		RYR2	---		SMARCA2	---		SCMH1	---		CCDC142	---		PLA2G6	---		OR52B4	---		AL360181.3	---
		PLEC	0.0305042		HOXC10	---		RAB40A	---		DNAH17	---		CCDC157	---		FBXL14	---		RNPEP	---		AC022826.2	---
		TRIM32	---		ANKRD1	---		PCNT	---		GFRA1	---		CTAGE4	---					SAYSD1	---
		POMT1	---		KLF13	---		MCM3AP	0.0126349		CTAGE6	---		AC008878.2	---		Category 3: exome-seq family 4 cosegregating			LIMD1	---
		POMT2	0.0039848		KLHDC7A	---		SH3TC1	---		AC099811.2	---		DCAF5	---					MYH8	0.0162294
		COL6A1	0.202261					ADAM32	---		TAB3	---		ENTHD2	---		DRP2	---		MAGEC1	---
		COL6A2	0.130881		Category 3: family 1 index patient genome-seq (missed before)			NINL	---		TCP10L2	---		ERI2	---		FAM86B1	---		MAGI1	---
		COL6A3	0.248663					NSRP1	---		TFDP1	---		HSPB2-C11orf52	---		ANKAR	---		ANGEL1	---
		ITGA7	---		KCNJ12	---		LRRIQ1	---		ATP13A5	---		MRPL22	---		GRM1	---		CORO1B	---
		GBE1	---		PRKCE	---		ADAMTS14	---		CCNL1	0.0174707		MYBPH	0.0159561		LGR6	---		CRIPAK	---
		VCP	0.022019		PRSS57	---		ADSS	0.0693842		TPD52L3	---		NPC1L1	---		ADC	---		FAM171A1	---
		TTN	0.188783		LAMA5	0.00377333		APC2	---		DIDO1	---		OAZ1	---		OR2T7	---		UCK1	---
					RCCD1	---		ARHGEF38	---		IQGAP3	---		OR52N4	---		PRAMEF2	---		CHTF8	---
		Category 2: functional candidates			GAK	---		CLASP2	---		KRTAP5-7	---		PDDC1	---		SP140L	---		TACC2	---
					EBPL	0.0317237		DDIT4L	---		HEXDC	---		PDE7B	---		KRT16	---		TECPR1	---
		Tmem38a	0.691508		FRG1	---		L3MBTL2	---		MED13	---		PRR5-ARHGAP8	---		SMTN	---		POU4F1	---
		BVES	0.0969612		ANKRD20A3	---		LGI3	---		POTEM	---		RALGDS	---		PDE4DIP	---		PAAF1	---
		Popdc2	0.124309		SREBF1	---		GOLGA8I	---		AC023055.1	---		RNF103-CHMP3	---		ADAM28	---		SOGA3	---
